# Supplementary material for: Categorization of species as native or nonnative using DNA sequence signatures without a complete reference library
Source: Ecol Appl. 2019 Jun 12;29(5):e01914. doi: 10.1002/eap.1914 (PMC7079013; doi:10.1002/eap.1914)
Supplement: Supplementary file 1 [file EAP-29-e01914-s001.zip]

Archive with 3 entries (3 files):
- eap1914-sup-0001-AppendixS1.pdf
- eap1914-sup-0002-DataS1.zip
- eap1914-sup-0003-MetadataS1.pdf
