# Supplementary material for: Categorization of species as native or nonnative using DNA sequence signatures without a complete reference library
Source: Ecol Appl. 2019 Jun 12;29(5):e01914. doi: 10.1002/eap.1914 (PMC7079013; doi:10.1002/eap.1914)
Supplement: Supplementary file 3 [file EAP-29-e01914-s003.zip]

Archive with 8 entries (7 files):
- CollectionInformation.csv
- __MACOSX/
- __MACOSX/._CollectionInformation.csv
- CustomRscript.R
- RamageChecklist.csv
- __MACOSX/._RamageChecklist.csv
- SummaryGeneticInformation.csv
- __MACOSX/._SummaryGeneticInformation.csv
