# Supplementary material for: Categorization of species as native or nonnative using DNA sequence signatures without a complete reference library
Source: Ecol Appl. 2019 Jun 12;29(5):e01914. doi: 10.1002/eap.1914 (PMC7079013; doi:10.1002/eap.1914)
Supplement: Supplementary file 3 [file EAP-29-e01914-s003.zip › CollectionInformation.csv]

BioCode A	ccession	SymBioCode Accession	Final_Species_ID	LevelOfID	Method for Final ID	BioCode ID	Method for BioCode ID	SymBioCode_Species_ID	Method for SymBioCode ID	Level of NCBI Assignment	NCBI_ID	NCBI Certainty	Order	Order_Group	Island	Latitude	Longitude	Maximum_Elevation	Specimen_ID	Extraction_ID	Original_Genus	Original_Specific_Epithet	Common_Name	Identified_By	LIMS_Sequence_ID	Catalog_Number	Collection_Date	Collector	Collector_List	Collector's_Event_ID	Country	State/Province	Island_Group	County	Locality	Habitat	Minimum_Depth	Maximum_Depth	Minimum_Elevation	Micro_Habitat	Specimen_Holding_Institution	Specimen_Notes	Specimen_Num_Collector	Technician	Tissue_ID	Sequence	Sequence_Length	#_Ambiguities	#_Disagreements
MBIO18045	.1.2	JNP001	Allograpta_amphotera	Species-Level	BioCode Morphological	Allograpta_amphotera	Morphological			Species	Ischiodon_aegyptius	High	Diptera	Diptera_Group_88	Mohotane	-9.97861	-138.83583	183	MBIO18045	MBIO18045.1.2	Allograpta	amphotera	hover fly	Jerome Petit	24355	18045	Tue Mar 06 00:00:00 PST 2007		Jerome Petit	JNP-2007-3	French Polynesia		Marquesas				0	0	183		Gump Station	wasp's abdomen; LT: Genus_and_Species Allograptus amphotera	JNP001	Craig Starger	MBIO18045.1	TACTTTATATTTTCTATTTGGAACATGAGCTGGAATAGTAGGAACATCTCTAAGAATTTTAATTCGTGCAGAACTTGGACATCCAGGAGCTTTAATTGGAGATGATCAAATTTATAATGTAATTGTAACAGCTCATGCTTTTGTAATAATTTTTTTTATAGTAATACCTATTATAATTGGAGGATTTGGAAATTGATTAGTTCCTTTAATACTTGGAGCTCCTGATATAGCTTTTCCTCGAATAAACAATATAAGTTTTTGATTATTACCACCTTCTTTAACTTTATTATTAGTAAGAAGAATAGTTGAAAATGGAGCAGGAACTGGTTGAACAGTTTACCCTCCTCTTTCTGCTAGAATTGCACATGGAGGTGCATCTGTTGATTTAGCTATTTTTTC…	658	0	0
MBIO18047	.1.4	JNP003	Oopsis_nutator	Species-Level	BioCode Morphological	Oopsis_nutator	Morphological			Other	Cerambycidae_sp	Low	Coleoptera	Coleoptera_Group_62	Mohotane	-9.97694	-138.82889	377	MBIO18047	MBIO18047.1.4	Oopsis	nutator	longhorned beetle	Jerome Petit	40349	18047	Tue Mar 06 00:00:00 PST 2007		Jerome Petit	JNP-2007-19	French Polynesia		Marquesas			hot pepper	0	0	377		Gump Station	LT: Genus_and_Species Oopsis nutator	JNP003	C Meyer	MBIO18047.1	ATTTTGACTTTTACCCCCTTCCATCACCCTTTTAATTATAAGAAGAATTGTAGAAAATGGAGCAGGAACTGGCTGAACAGTCTATCCCCCTTTGTCTAATAATATTGCTCATAGGGGAGCCTCTGTTGATTTAGCTATTTTTAGGCTCCACCTTGCTGGAATTTCCTCTATTCTTGGAGCCGCTAACTTTATTACAACTGCAATTAATATACGACCCATAGGACTATCATTTGATCGKTTACCTTTATTTGTCTGAGCCGTAAAAATTACTGCCATCCTCCTTCTCTTATCSCTCCCAGTTTTAGCAGGAGCCATCGCTATACTCTTAACAAACCGAAATATAAATACTTCATTTTTTGACCCAG	365	18	34
MBIO18048	.1.2	JNP004	Stenotus_sp	Genus-Level	NCBI Blast	Miridae_sp	Morphological			Genus	Stenotus_sp	Medium	Hemiptera	Hemiptera_Group_136	Mohotane	-9.97694	-138.82889	377	MBIO18048	MBIO18048.1.2			plant bug	Jerome Petit	24363	18048	Tue Mar 06 00:00:00 PST 2007		Jerome Petit	JNP-2007-19	French Polynesia		Marquesas			hot pepper	0	0	377		Gump Station	LT: Family Miridae	JNP004	Craig Starger	MBIO18048.1	CACTTTATATTTTATTTTTGGAATATGGGCAGGAATATTAGGAACATCACTAAGATGAATTATTCGAATTGAATTAGGTATACCTGGGTCATTTATTGGAGATGATCAAACATATAATGTAGTAGTTACAGCTCATGCATTTATTATAATTTTCTTCATAGTTATACCTATTATAATTGGAGGATTTGGTAACTGATTAGTACCTTTAATAATTGGGGCCCCGGATATAGCATTCCCACGGATAAATAATATAAGATTTTGATTATTACCCCCTTCAATCACACTATTAATTATAAGAAGAATTGTTGAAAATGGGGCAGGAACTGGATGAACAGTATATCCTCCTTTATCAGCCAATATTTCACATAATGGAGCATCAGTAGATTTAGCAATTTTTTC…	658	0	5
MBIO18051	.1.2	JNP007	Labdia_sp	Genus-Level	NCBI Blast	Crambidae_sp	Morphological			Genus	Labdia_sp	Medium	Lepidoptera	Lepidoptera_Group_1	Mohotane	-9.97861	-138.83583	183	MBIO18051	MBIO18051.1.2			moth	Jerome Petit	24353	18051	Tue Mar 06 00:00:00 PST 2007		Jerome Petit	JNP-2007-3	French Polynesia		Marquesas				0	0	183		Gump Station	LT: Family Crambidae	JNP007	Craig Starger	MBIO18051.1	AACATTATATTTTATTTTTGGTATTTGAGCAGGAATAGTTGGTACTTCTCTTAGTTTATTAATTCGAGCTGAATTAGGAAATCCTGGCTCATTAATTGGAGATGATCAAATTTACAATACTATTGTTACAGCTCATGCTTTTATTATAATTTTTTTTATGGTAATACCAATTATAATTGGAGGATTTGGAAATTGATTGGTTCCTTTAATGTTAGGGGCCCCTGATATAGCTTTCCCCCGAATAAATAATATAAGATTTTGATTATTACCCCCATCTTTAACTCTTTTAATTTCAAGAAGAATTGTCGAAACTGGAGCAGGAACAGGATGAACAGTTTACCCCCCACTTTCATCTAATATTGCTCATGGAGGAAGCTCAGTAGATTTAGCTATTTTTTC…	658	0	0
MBIO18052	.1.2	JNP008	Allograpta_amphotera	Species-Level	BioCode Morphological	Allograpta_amphotera	Morphological			Species	Ischiodon_aegyptius	High	Diptera	Diptera_Group_88	Mohotane	-9.97694	-138.82889	377	MBIO18052	MBIO18052.1.2	Allograpta	amphotera	hover fly	Jerome Petit	24368	18052	Tue Mar 06 00:00:00 PST 2007		Jerome Petit	JNP-2007-19	French Polynesia		Marquesas			hot pepper	0	0	377		Gump Station	LT: Genus_and_Species Allograptus amphotera	JNP008	Craig Starger	MBIO18052.1	TACTTTATATTTTCTATTTGGAACATGAGCTGGAATAGTAGGAACATCTCTAAGAATTTTAATTCGTGCAGAACTTGGACATCCAGGAGCTTTAATTGGAGATGATCAAATTTATAATGTAATTGTAACAGCTCATGCTTTTGTAATAATTTTTTTTATAGTAATACCTATTATAATTGGAGGATTTGGAAATTGATTAGTTCCTTTAATACTTGGAGCTCCTGATATAGCTTTTCCTCGAATAAACAATATAAGTTTTTGATTATTACCACCTTCTTTAACTTTATTATTAGTAAGAAGAATAGTTGAAAATGGAGCAGGAACTGGTTGAACAGTTTACCCTCCTCTTTCTGCTAGAATTGCACATGGAGGTGCATCTGTTGATTTAGCTATTTTTTC…	658	0	3
MBIO18053	.1.2	JNP009	Frigga_crocuta	Species-Level	ABGD Clustering	Sandalodes_sp	Unknown			Genus	Frigga_sp	High	Araneae	Araneae_Group_26	Mohotane	-9.97694	-138.82889	377	MBIO18053	MBIO18053.1.2	Sandalodes		jumping spider	Jerome Petit	24365	18053	Thu May 12 00:00:00 PDT 2011		Jerome Petit	JNP-2007-19	French Polynesia		Marquesas			hot pepper	0	0	377		Gump Station	Red with white longitudinal strips; LT: Genus Sandalodes	JNP009	Craig Starger	MBIO18053.1	TACTTTATATTTAATTTTTGGAGCATGGTCTGCTATAGTAGGTACAGCTATAAGAGTTTTAATTCGAATAGAATTAGGGCAGGTTGGAAGTTTTTTAGGTAATGATCATTTGTATAATGTTATTGTTACGGCACATGCTTTTGTAATAATTTTTTTTATAGTTATACCAATTATAATTGGTGGTTTTGGTAATTGATTAGTTCCTTTAATATTAGGGGCTCCTGATATAGCTTTTCCTCGAATAAATAATTTGAGATTTTGATTATTACCTCCTTCTTTAATATTATTGTTTATTTCTTCTATAGCTGAGATAGGGGTTGGAGCAGGATGAACTGTATATCCACCATTAGCATCTGTTGTAGGGCATAATGGAAGTTCTGTAGATTTTGCTATTTTTTC…	658	0	4
MBIO18054	.1.4	JNP010	Dictynidae_sp	Family-Level	NCBI Blast	Leucauge_sp	Unknown			Family	Dictynidae_sp	High	Araneae	Araneae_Group_27	Mohotane	-9.97417	-138.83556	175	MBIO18054	MBIO18054.1.4	Leucauge		spider	Jerome Petit	40339	18054	Sun Mar 08 00:00:00 PST 2015		Jerome Petit	JNP-2007-21	French Polynesia		Marquesas			Jocynia	0	0	175		Gump Station	yellow homogenous; LT: Genus Leucauge	JNP010	C Meyer	MBIO18054.1	TTGATTAGTTCCTTTAATGTTAGGAGCTCCTGATATAGCTTTCCCTCGAATAAATAATTTGAGATTTTGGTTGTTACCTCCTTCATTATTATTATTATTCATTTCTTCTATGGCTGAGATAGGAGCGGGGACTGGATGAACTGTTTACCCCCCTTTAGCTTCTGTGGTGGGTCATGCTGGAAGTTCTGTAGATTTTGCTATTTTTTCTTTACATTTGGCTGGGGCTTCTTCAATTATAGGGGCTGTTAATTTTATCTCTACTATTATTAATATACGGATAGAAGGAATAAGAATAGAAAAGGTTCCTTTATTTGTATGGTCTGTATTAATCACCGCTGTGCTACTGTTGTTGTCTCTCCCGGTTTTAGCTGGGGCTATTACTATACTTTTAACAGATCG…	466	0	0
MBIO18055	.1.4	JNP011	Thorelliola_ensifera	Species-Level	ABGD Clustering	Salticidae_sp	Unknown			Genus	Thorelliola_sp	High	Araneae	Araneae_Group_21	Mohotane	-9.97417	-138.83556	175	MBIO18055	MBIO18055.1.4			jumping spider	Jerome Petit	40362	18055	Sun Mar 08 00:00:00 PST 2015		Jerome Petit	JNP-2007-21	French Polynesia		Marquesas			Jocynia	0	0	175		Gump Station	yellow w/black points and 2 black laterals strips on the abdomen; LT: Family Salticidae	JNP011	C Meyer	MBIO18055.1	TTGATTAGTTCCTTTAATATTAGGGGCTCCTGATATGGCTTTTCCTCGTATGAATAATTTAAGATTTTGGTTATTGCCGCCTTCATTAATATTATTATTTATTTCTTCTATAGCTGAAATAGGAGTTGGGGCTGGATGAACTGTTTATCCCCCATTAGCTTCTATTGTAGGACATAATGGAAGATCTGTTGATTTTGCTATTTTTTCGTTACATTTAGCGGGGGCTTCATCAATCATAGGGGCTATTAATTTTATTTCGACTGTTATTAATATACGTTCGGTAGGAATATCTATGGATAAAGTTTCTTTGTTTGTATGGTCAGTGTTGATTACTGCAGTGTTATTATTATTATCTTTACCTGTATTAGCTGGTGCTATTACTATATTGTTAACTGATCG…	466	0	1
MBIO18056	.1.4	JNP012	Thorelliola_ensifera	Species-Level	ABGD Clustering	Salticidae_sp	Unknown			Genus	Thorelliola_sp	High	Araneae	Araneae_Group_21	Mohotane	-9.97417	-138.83556	175	MBIO18056	MBIO18056.1.4			jumping spider	Jerome Petit	40334	18056	Sun Mar 08 00:00:00 PST 2015		Jerome Petit	JNP-2007-21	French Polynesia		Marquesas			Jocynia	0	0	175		Gump Station	Brown thorax/Yellow abdomen+black spots; LT: Family Salticidae	JNP012	C Meyer	MBIO18056.1	AACTTTATATTTGATTTTTGGTGCATGATCTGCAATAGTGGGAACTGCAATAAGAGTATTGATTCGTATAGAATTAGGACAAACTGGACATTTTTTGGGGAATGATCATTTATATAATGTGATTGTAACTGCTCATGCTTTTGTTATGATTTTTTTTATGGTAATACCTATTATAATTGGAGGGTTCGGTAATTGATTAGTTCCTTTAATATTAGGGGCTCCTGATATGGCTTTTCCTCGTATGAATAATTTAAGATTTTGGTTATTGCCGCCTTCATTAATATTATTATTTATTTCTTCTATAGCTGAAATAGGAGTTGGGGCTGGATGAACTGTTTATCCCCCATTAGCTTCTATTGTAGGACATAATGGAAGATCTGTTGATTTTGCTATTTTTTC…	658	5	39
MBIO18056	.1.4	JNP012	Thorelliola_ensifera	Species-Level	ABGD Clustering	Salticidae_sp	Unknown			Genus	Thorelliola_sp	High	Araneae	Araneae_Group_21	Mohotane	-9.97417	-138.83556	175	MBIO18056	MBIO18056.1.4			jumping spider	Jerome Petit	40328	18056	Sun Mar 08 00:00:00 PST 2015		Jerome Petit	JNP-2007-21	French Polynesia		Marquesas			Jocynia	0	0	175		Gump Station	Brown thorax/Yellow abdomen+black spots; LT: Family Salticidae	JNP012	C Meyer	MBIO18056.1	GAAATTGATTAGTTCCTTTAATATTAGGGGCTCCTGATATGGCTTTTCCTCGTATGAATAATTTAAGATTTTGGTTATTGCCGCCTTCATTAATATTATTATTTATTTCTTCTATAGCTGAAATAGGAGTTGGGGCTGGATGAACTGTTTATCCCCCATTAGCTTCTATTGTAGGACATAATGGAAGATCTGTTGATTTTGCTATTTTTTCGTTACATTTAGCGGGGGCTTCATCAATCATAGGGGCTATTAATTTTATTTCGACTGTTATTAATATACGTTCGGTAGGAATATCTATGGATAAAGTTTCTTTGTTTGTATGGTCAGTGTTGATTACTGCAGTGTTATTATTATTATCTTTACCTGTATTAGCTGGTGCTATTACTATATTGTTAACTG…	470	0	2
MBIO18059	.1.2	JNP015	Bactrocera_perfusca	Species-Level	BioCode Morphological	Bactrocera_perfusca	Morphological			Genus	Bactrocera_sp	Medium	Diptera	Diptera_Group_13	Mohotane	-9.97861	-138.83583	183	MBIO18059	MBIO18059.1.2	Bactrocera	perfusca	picture-wing fly	Jerome Petit	24360	18059	Tue Mar 06 00:00:00 PST 2007		Jerome Petit	JNP-2007-3	French Polynesia		Marquesas				0	0	183		Gump Station	Black laquer/ red eyes; LT: Genus_and_Species Bactrocera perfusca	JNP015	Craig Starger	MBIO18059.1	AACCCTATATTTTATCTTCGGGGCCTGAGCAGGAATAGTTGGTACATCCCTTAGAATCCTAGTTCGAGCTGAACTAGGACATCCCGGAGCATTAATCGGAGACGATCAAATTTATAATGTAATTGTAACAGCCCACGCCTTCGTAATAATTTTCTTTATAGTTATACCTATTATAATTGGAGGATTCGGAAATTGACTTGTTCCCCTAATATTAGGTGCCCCCGATATAGCTTTCCCACGAATAAATAATATAAGATTTTGACTGTTGCCTCCTTCCCTTACACTATTATTAGTGAGAAGTATAGTAGAAAATGGAGCTGGTACAGGATGAACAGTTTACCCACCCCTATCATCTGTTATTGCTCACGGAGGAGCATCAGTTGATTTAGCTATTTTTTC…	658	0	5
MBIO18060	.1.2	JNP016	Homoneura_hawaiiensis	Species-Level	BioCode Morphological	Homoneura_hawaiiensis	Morphological			Other	Opomyzidae_sp	Low	Diptera	Diptera_Group_35	Mohotane	-9.97861	-138.83583	183	MBIO18060	MBIO18060.1.2	Homoneura	hawaiiensis	fly	Jerome Petit	24371	18060	Tue Mar 06 00:00:00 PST 2007		Jerome Petit	JNP-2007-3	French Polynesia		Marquesas				0	0	183		Gump Station	Grey thorax/ yellow abdomen/Brown cerque/Hairy; LT: Genus_and_Species Homoneura hawaiiensis	JNP016	Craig Starger	MBIO18060.1	AACACTTTACTTTTTATTTGGGGCTTGAGCTGGAATAGTAGGAACATCTTTAAGAATTTTAATTCGAGCAGAATTAGGCCATCCTGGTGCTTTAATTGGAGACGATCAAATTTATAACGTAATTGTTACAGCTCACGCATTTGTCATAATTTTCTTTATAGTTATACCAATTATAATTGGAGGATTTGGAAATTGATTAGTTCCTTTAATATTAGGAGCTCCTGATATAGCTTTTCCGCGAATAAATAATATAAGATTTTGACTTTTACCTCCTTCACTTACATTATTACTGGTAAGTAGAATGGTTGAAAACGGAGCAGGGACTGGTTGAACTGTATACCCCCCTCTTTCTGCAGGGATTGCTCATGGAGGAGCTTCAGTTGACTTAGCAATTTTTAG…	658	0	1
MBIO18062	.1.2	JNP018	Atherigona_sp	Genus-Level	NCBI Blast	Muscidae_sp	Morphological			Genus	Atherigona_sp	Medium	Diptera	Diptera_Group_147	Mohotane	-9.97861	-138.83583	183	MBIO18062	MBIO18062.1.2			fly	Jerome Petit	24374	18062	Tue Mar 06 00:00:00 PST 2007		Jerome Petit	JNP-2007-3	French Polynesia		Marquesas				0	0	183		Gump Station	Black thorax/Yellow abdomen+black spots/red eyes; LT: Family Muscidae	JNP018	Craig Starger	MBIO18062.1	AACTCTTTATTTTATTTTCGGAGCTTGATCTGGAATAGTAGGAACTTCTTTAAGAATTTTAATTCGAGCCGAATTAGGTCATCCAGGAGCTTTAATTGGAGACGACCAAATTTATAATGTAATTGTTACTGCTCATGCTTTTGTTATAATTTTTTTTATAGTAATACCAATTATAATTGGAGGGTTCGGAAATTGATTAGTTCCTTTAATATTAGGAGCTCCTGATATAGCCTTTCCTCGAATAAATAATATAAGATTCTGATTACTCCCTCCTGCTTTAACGCTTTTATTAGTTAGTAGTATAGTAGAAAACGGAGCTGGAACTGGATGAACAGTTTATCCTCCTTTATCTTCTAATATCGCTCACGGAGGAGCTTCAGTAGATTTAGCAATTTTTTC…	658	0	1
MBIO18063	.1.4	JNP019	Kalotermitidae_sp	Family-Level	NCBI Blast	Termitidae_sp	Morphological			Other	Kalotermitidae_sp	Low	Isoptera	Isoptera_Group_2	Mohotane	-9.97861	-138.83583	183	MBIO18063	MBIO18063.1.4				Jerome Petit	40344	18063	Tue Mar 06 00:00:00 PST 2007		Jerome Petit	JNP-2007-3	French Polynesia		Marquesas				0	0	183		Gump Station	LT: Family Termitidae	JNP019	C Meyer	MBIO18063.1	AATTGATTAGTTCCCTTAATACTAGGTGCCCCAGATATAGCCTTCCCACGAATAAACAACATGAGATTCTGATTATTACCACCATCACTAACACTATTACTAACCAGAAGCATAGTAGAAAGAGGGGCGGGAACCGGATGAACAGTTTACCCCCCTCTTGCAAGAGGTATTGCCCACGCTGGAGCATCAGTGGACTTAGCTATTTTCTCACTACACTTAGCAGGCGTCTCCTCAATCCTAGGGGCAGTAAATTTTATCTCAACAACAATTAACATAAAACCCGCAAGTATAAGACCGGACCGAATCCCTTTATTTGTGTGAGCAGTAGCGATTACAGCCCTCCTTCTGCTTCTATCATTACCTGTTTTAGCAGGGGCAATCACAATGTTATTAACGGAC…	468	0	0
MBIO18063	.1.4	JNP019	Kalotermitidae_sp	Family-Level	NCBI Blast	Termitidae_sp	Morphological			Other	Kalotermitidae_sp	Low	Isoptera	Isoptera_Group_2	Mohotane	-9.97861	-138.83583	183	MBIO18063	MBIO18063.1.4				Jerome Petit	40317	18063	Tue Mar 06 00:00:00 PST 2007		Jerome Petit	JNP-2007-3	French Polynesia		Marquesas				0	0	183		Gump Station	LT: Family Termitidae	JNP019	C Meyer	MBIO18063.1	AACTTTATACTTCATTTTTGGAGCGTGATCAGGAATAGTCGGAACATCTTTAAGAATACTAATTCGGGCTGAGCTGGGGCAACCAGGATCATTAATCGGAGATGATCAAATCTATAATGTAATCGTAACAGCCCATGCTTTCGTAATAATTTTTTTCATAGTAATACCAATCATAATTGGTGGATTTGGAAATTGATTAGTGCCCTTAATACTAGGTGCCCCAGATATAGCCTTCCCACGAATAAACAACATGAGATTCTGATTATTACCACCATCACTAACACTATTACTAACCAGAAGCATAGTAGAAAGAGGGGCGGGAACCGGATGAACAGTTTACCCCCCTCTTGCAAGAGGTATTGCCCACGCTGGAGCATCAGTGGACTTAGCTATTTTCTC…	658	0	9
MBIO18064	.1.2	JNP020	Sepsidae_sp	Family-Level	NCBI Blast	Drosophilidae_sp	Morphological			Other	Sepsidae_sp	Low	Diptera	Diptera_Group_34	Mohotane	-9.97861	-138.83583	183	MBIO18064	MBIO18064.1.2			fly	Jerome Petit	24362	18064	Tue Mar 06 00:00:00 PST 2007		Jerome Petit	JNP-2007-3	French Polynesia		Marquesas				0	0	183		Gump Station	Black/Hairy/Red eyes; LT: Family Drosophilidae	JNP020	Craig Starger	MBIO18064.1	AACTTTATATTTTATCTTCGGAGCATGAGCCGGTATAGTAGGGACATCTTTAAGAATTCTAATTCGAGCTGAATTAGGACATCCTGGAGCCCTAATTGGAGACGACCAAATTTACAATGTAATTGTAACAGCACACGCCTTTGTAATAATTTTCTTCATAGTAATGCCAATTATAATTGGGGGATTCGGAAACTGATTAGTTCCACTAATATTAGGAGCCCCTGATATGGCATTCCCTCGAATAAACAATATAAGATTCTGACTACTTCCTCCCTCACTAACCCTCCTTTTAGTAAGTAGTATAGTAGAAAACGGAGCAGGAACAGGATGAACTGTCTACCCTCCCCTCTCATCTATTATTGCTCACGGAGGAGCTTCAGTTGATTTAGCAATTTTTTC…	658	0	49
MBIO18065	.1.4	JNP021	Chrysomya_rufifacies	Species-Level	NCBI Blast	Syrphidae_sp	Morphological			Species	Chrysomya_rufifacies	High	Diptera	Diptera_Group_153	Mohotane	-9.97861	-138.83583	183	MBIO18065	MBIO18065.1.4			hover fly	Jerome Petit	40333	18065	Tue Mar 06 00:00:00 PST 2007		Jerome Petit	JNP-2007-3	French Polynesia		Marquesas				0	0	183		Gump Station	Green glowing; LT: Family Syrphidae	JNP021	C Meyer	MBIO18065.1	TGATTAGTTCCTCTAATACTAGGAGCCCCAGATATGGCTTTCCCACGAATAAATAATATAAGTTTTTGACTTTTACCCCCTGCATTAACTTTACTATTAGTAAGTAGTATAGTAGAAAATGGAGCTGGAACAGGATGAACTGTTTATCCACCTTTATCATCTAATATTGCACATGGTGGAGCATCAGTTGATTTAGCTATTTTTTCTTTACACTTAGCTGGAATTTCATCAATTTTAGGGGCCGTAAATTTTATTACAACTGTTATTAATATACGATCTACAGGAATTACATTTGATCGAATACCTTTATTTGTATGATCTGTAGTTATTACTGCTCTTCTTTTATTATTATCATTACCAGTATTAGCAGGTGCAATTACTATATTATTAACTGATCGA…	465	0	2
MBIO18066	.1.2	JNP022	Cephalochrysa_maxima	Species-Level	ABGD Clustering	Stratiomyidae_sp	Morphological			Other	Stratiomyidae_sp	Low	Diptera	Diptera_Group_21	Mohotane	-9.97861	-138.83583	183	MBIO18066	MBIO18066.1.2			fly	Jerome Petit	24369	18066	Tue Mar 06 00:00:00 PST 2007		Jerome Petit	JNP-2007-3	French Polynesia		Marquesas				0	0	183		Gump Station	Green glowing/Red eyes; LT: Family Stratiomyidae	JNP022	Craig Starger	MBIO18066.1	TACATTATATTTCATTTTTGGGGCATGAGCTGGAATAGTAGGGACATCTCTTAGTATACTTGTACGAGCTGAATTAGGACATCCAGGAGCCTTAATTGGTGACGATCAAATTTATAATGTAATTGTTACTGCCCATGCATTTGTAATAATTTTTTTTATAGTTATACCTATCATAATTGGAGGATTCGGAAATTGATTAGTTCCCCTCATATTAGGTGCACCAGATATAGCATTTCCTCGAATAAATAATATAAGATTCTGAATATTGCCCCCCTCTTTAACACTTTTATTAGCCTCCTCAATAGTAGACGCCGGAGCAGGAACTGGATGAACAGTATATCCACCTCTAGCAGCTGGTAGAGCTCATGCAGGAGCTTCTGTTGATTTAGCTATTTTTTC…	658	0	5
MBIO18067	.1.2	JNP023	Synthesiomyia_nudiseta	Species-Level	NCBI Blast	Tachinidae_sp	Morphological			Species	Synthesiomyia_nudiseta	High	Diptera	Diptera_Group_136	Mohotane	-9.97861	-138.83583	183	MBIO18067	MBIO18067.1.2			fly	Jerome Petit	24352	18067	Tue Mar 06 00:00:00 PST 2007		Jerome Petit	JNP-2007-3	French Polynesia		Marquesas				0	0	183		Gump Station	Black/Hairy/red eyes/Yellow point on abdomen; LT: Family Tachinidae	JNP023	Craig Starger	MBIO18067.1	AACACTATACTTCATTTTTGGAGCATGATCCGGAATAGTAGGAACCTCTCTAAGAATTTTAATTCGTGCTGAATTAGGACATCCTGGAGCACTTATTGGAGATGATCAAATTTATAATGTAATTGTTACAGCCCACGCTTTTATTATAATTTTTTTTATAGTAATACCTATTATAATTGGAGGATTTGGAAATTGATTAGTTCCTTTAATACTAGGAGCTCCTGATATAGCTTTTCCTCGAATAAATAATATAAGTTTTTGACTTCTTCCTCCTGCTTTAACATTACTATTAGTTAGTAGAATAGTAGAAAAGGGAGCTGGAACTGGTTGAACTGTTTACCCTCCTTTATCTTCAAATATTGCACATGGAGGAGCCTCAGTAGATTTAGCTATTTTTTC…	658	0	0
MBIO18068	.1.2	JNP024	Sepsidae_sp	Family-Level	NCBI Blast	Drosophilidae_sp	Morphological			Other	Sepsidae_sp	Low	Diptera	Diptera_Group_34	Mohotane	-9.97861	-138.83583	183	MBIO18068	MBIO18068.1.2			fly	Jerome Petit	24372	18068	Tue Mar 06 00:00:00 PST 2007		Jerome Petit	JNP-2007-3	French Polynesia		Marquesas				0	0	183		Gump Station	LT: Family Drosophilidae	JNP024	Craig Starger	MBIO18068.1	AACTTTATATTTTATCTTCGGAGCATGAGCCGGTATAGTAGGGACATCTTTAAGAATCCTAATTCGAGCTGAATTAGGACATCCTGGAGCCCTAATTGGAGACGACCAAATTTACAATGTAATTGTAACAGCACACGCCTTTGTAATAATTTTCTTCATAGTAATGCCAATTATAATTGGGGGATTCGGAAACTGATTAGTTCCACTAATATTAGGAGCCCCTGATATAGCATTCCCTCGAATAAACAATATAAGATTCTGACTACTTCCTCCCTCACTAACCCTCCTTTTAGTAAGTAGTATAGTAGAAAACGGAGCGGGAACAGGATGAACTGTCTACCCTCCCCTCTCATCTATTATTGCTCACGGAGGAGCTTCAGTTGATTTAGCAATTTTTTC…	658	0	4
MBIO18069	.1.4	JNP025	Chrysomya_megacephala	Species-Level	NCBI Blast	Syrphidae_sp	Morphological			Species	Chrysomya_megacephala	High	Diptera	Diptera_Group_152	Mohotane	-9.98139	-138.84167	62	MBIO18069	MBIO18069.1.4			hover fly	Jerome Petit	40350	18069	Tue Mar 06 00:00:00 PST 2007		Jerome Petit	JNP-2007-1	French Polynesia		Marquesas			soil	0	0	62		Gump Station	LT: Family Syrphidae	JNP025	C Meyer	MBIO18069.1	GAAATTGATTAGTTCCTTTAATGTTAGGAGCTCCAGATATAGCTTTCCCACGAATAAATAATATAAGTTTCTGACTTTTACCTCCTGCATTAACTTTATTATTAGTAAGTAGTATAGTAGAAAATGGGGCTGGAACAGGATGAACTGTTTACCCACCTTTATCTTCTAATATTGCTCATGGAGGAGCATCAGTTGATTTAGCTATTTTCTCTTTACACTTAGCAGGAATTTCTTCAATTTTAGGAGCTGTAAATTTTATTACAACTGTAATTAATATACGATCTACAGGAATTACATTTGATCGAATACCTTTATTTGTATGATCTGTAGTTATTACTGCTCTATTATTATTATTATCTTTACCAGTATTAGCTGGAGCTATTACTATATTATTAACTG…	470	0	0
MBIO18069	.1.4	JNP025	Chrysomya_megacephala	Species-Level	NCBI Blast	Syrphidae_sp	Morphological			Species	Chrysomya_megacephala	High	Diptera	Diptera_Group_152	Mohotane	-9.98139	-138.84167	62	MBIO18069	MBIO18069.1.4			hover fly	Jerome Petit	40329	18069	Tue Mar 06 00:00:00 PST 2007		Jerome Petit	JNP-2007-1	French Polynesia		Marquesas			soil	0	0	62		Gump Station	LT: Family Syrphidae	JNP025	C Meyer	MBIO18069.1	TACTTTATATTTCATTTTCGGAGCTTGATCCGGAATAGTAGGAACTTCATTAAGTATTTTAATTCGAGCTGAATTAGGACACCCTGGAGCATTAATTGGAGACGACCAAATTTATAATGTAATTGTAACAGCTCACGCTTTTATTATAATTTTCTTTATAGTAATGCCAATTATAATTGGAGGATTTGGAAATTGACTAGTTCCTTTAATGTTAGGAGCTCCAGATATAGCTTTCCCACGAATAAATAATATAAGTTTCTGACTTTTACCTCCTGCATTAACTTTATTATTAGTAAGTAGTATAGTAGAAAATGGGGCTGGAACAGGATGAACTGTTTACCCACCTTTATCTTCTAATATTGCTCATGGAGGAGCATCAGTTGATTTAGCTATTTTCTC…	658	0	3
MBIO18070	.1.4	JNP026	Oopsis_nutator	Species-Level	BioCode Morphological	Oopsis_nutator	Morphological			Other	Cerambycidae_sp	Low	Coleoptera	Coleoptera_Group_62	Mohotane	-9.96833	-138.83056	279	MBIO18070	MBIO18070.1.4	Oopsis	nutator	longhorned beetle	Jerome Petit	40356	18070	Tue Mar 06 00:00:00 PST 2007		Jerome Petit	JNP-2007-20	French Polynesia		Marquesas			grass	0	0	279		Gump Station	LT: Genus_and_Species Oopsis nutator	JNP026	C Meyer	MBIO18070.1	TAGTTCCTTTAATGTTAGGTGCCCCAGGTATAGCTTTCCCACGAATAAATAACATAAGATTTTGACTTTTACCCCCTTCCATCACCCTTTTAATTATAAGAAGAATTGTAGAAAATGGAGCAGGAACTGGCTGAACAGTCTATCCCCCTTTGTCTAATAATATTGCTCATAGGGGAGCCTCTGTTGATTTAGCTATTTTTAGGCTCCACCTTGCTGGAATTTCCTCTATTCTTGGAGCCGCTAACTTTATTACAACTGCAATTAATATACGACCCATAGGACTATCATTTGATCGTTTACCTTTATTTGTCTGAGCCGTAAAAATTACTGCTATCCTCCTTCTCTTATCGCTCCCAGTTTTAGCAGGAGCCATCACCATACTCTTAACAGACCGAAATA…	461	2	11
MBIO18071	.1.2	JNP027	Toxorhynchites_brevipalpis	Species-Level	BioCode Morphological	Toxorhynchites_brevipalpis	Morphological			Genus	Toxorhynchites_sp	Medium	Diptera	Diptera_Group_194	Mohotane	-9.97861	-138.83583	183	MBIO18071	MBIO18071.1.2	Toxorhynchites	brevipalpis	mosquito, fly	Jerome Petit	24361	18071	Tue Mar 06 00:00:00 PST 2007		Jerome Petit	JNP-2007-3	French Polynesia		Marquesas				0	0	183		Gump Station	Big mosquito; LT: Genus_and_Species Toxorhynchites brevipalpis	JNP027	Craig Starger	MBIO18071.1	AACATTATATTTCATTTTTGGAGCATGAGCAGGAATAATTGGAACTTCATTAAGAATTTTAGTACGAACAGAACTAAGTCAACCAGGAATATTTATTGGAAATGATCAAATTTATAATGTAATTGTAACTGCACATGCATTTGTAATAATTTTTTTTATAGTTATACCTATTATAATTGGAGGATTTGGAAATTGATTAGTACCTTTAATATTAGGAGCACCTGATATAGCTTTCCCTCGAATAAATAATATAAGTTTTTGACTTTTACCTCCTTCAATTACCCTTCTTCTTTCAAGATCTATAGTTGAAAATGGAGCTGGAACCGGTTGAACAGTTTATCCTCCTTTATCATCTAATATTGCTCATAATGGATCTTCAGTAGATCTAACTATTTTTTC…	658	0	4
MBIO18072	.1.2	JNP028	Tachinidae_sp	Family-Level	NCBI Blast	Homoneura_sp	Morphological			Family	Tachinidae_sp	High	Diptera	Diptera_Group_148	Mohotane	-9.97861	-138.83583	183	MBIO18072	MBIO18072.1.2	Homoneura		fly	Jerome Petit	24358	18072	Tue Mar 06 00:00:00 PST 2007		Jerome Petit	JNP-2007-3	French Polynesia		Marquesas				0	0	183		Gump Station	Grey thorax/Yellow abdomen w/big black spots/ yellow legs/ red eyes; LT: Genus Homoneura	JNP028	Craig Starger	MBIO18072.1	AACTCTTTATTTTATTTTCGGAGCTTGATCAGGAATAGTAGGAACATCTTTAAGTATTTTAATTCGAGCTGAATTGGGTCATCCAGGAGCTTTAATTGGAGATGATCAAATTTATAATGTAATTGTAACCGCCCATGCTTTTATTATAATTTTTTTTATAGTTATACCAATTATAATTGGAGGATTTGGAAATTGATTAGTTCCTTTAATATTAGGAGCTCCTGATATAGCTTTCCCACGAATAAATAATATAAGATTTTGACTCCTACCTCCAGCATTAACACTTTTGTTAGTTAGTAGTATAGTGGAAAACGGAGCTGGGACTGGATGAACAGTTTACCCTCCTTTATCATCTAATATTGCCCATGGAGGAGCTTCAGTAGATTTAGCAATTTTTTC…	658	0	0
MBIO18073	.1.4	JNP029	Chrysomya_rufifacies	Species-Level	NCBI Blast	Ulidiidae_sp	Morphological			Species	Chrysomya_rufifacies	High	Diptera	Diptera_Group_153	Mohotane	-9.97861	-138.83583	183	MBIO18073	MBIO18073.1.4			fly	Jerome Petit	40314	18073	Tue Mar 06 00:00:00 PST 2007		Jerome Petit	JNP-2007-3	French Polynesia		Marquesas				0	0	183		Gump Station	Black glowing w/gren reflect/ red eyes/ Hairy; LT: Family Ulidiidae	JNP029	C Meyer	MBIO18073.1	ATTAGTTCCTCTAATACTAGGAGCCCCAGATATGGCTTTCCCACGAATAAATAATATAAGTTTTTGACTTTTACCCCCTGCATTAACTTTACTATTAGTAAGTAGTATAGTAGAAAATGGAGCTGGAACAGGATGAACTGTTTATCCACCTTTATCATCTAATATTGCACATGGTGGAGCATCAGTTGATTTAGCTATTTTTTCTTTACACTTAGCTGGAATTTCATCAATTTTAGGGGCCGTAAATTTTATTACAACTGTTATTAATATACGATCTACAGGAATTACATTTGATCGAATACCTTTATTTGTATGATCTGTAGTTATTACTGCTCTTCTTTTATTATTATCATTACCAGTATTAGCAGGAGCAATTACTATATTATTAACTGATCGAAA…	463	2	6
MBIO18074	.1.2	JNP030	Milichiidae_sp	Family-Level	BioCode Morphological	Milichiidae_sp	Morphological			Other	Milichiidae_sp	Low	Diptera	Diptera_Group_75	Mohotane	-9.97861	-138.83583	183	MBIO18074	MBIO18074.1.2			fly	Jerome Petit	24366	18074	Tue Mar 06 00:00:00 PST 2007		Jerome Petit	JNP-2007-3	French Polynesia		Marquesas				0	0	183		Gump Station	Black shiny/ Hairy; LT: Family Milichiidae	JNP030	Craig Starger	MBIO18074.1	AACTTTATATTTTATCTTTGGAGCTTGAGCAGGAATAGTGGGAACTTCCCTAAGAATTCTAATTCGAGCAGAATTAGGTCATCCAGCAAAAMAGATTGGAGATGATCAGATTTATAATGTAATTGTAACAGCACATGCATTTGTAATAATTTTCTTCATAGTAATACCTATTATAATTGGAGGATTTGGTAACTGATTAGTACCATTAATATTAGGAGCACCTGATATAGCATTTCCACGAATAAACAATATAAGTTTTTGATTATTGCCCCCCTCTCTTACATTATTATTAGTTAGAAGTATAGTAGAAAATGGAGCTGGGACTGGTTGAACAGTTTACCCACCACTATCTTCTATTATTGCTCACGGAGGAGCATCAGTTGATTTAGCAATTTTCTC…	658	1	61
MBIO18076	.1.4	JNP032	Piletocera_signiferalis	Species-Level	ABGD Clustering	Gelechioidea_sp	Morphological			Family	Crambidae_sp	Medium	Lepidoptera	Lepidoptera_Group_2	Mohotane	-9.98083	-138.83222	239	MBIO18076	MBIO18076.1.4			moth	Jerome Petit	40355	18076	Tue Mar 06 00:00:00 PST 2007		Jerome Petit	JNP-2007-18	French Polynesia		Marquesas			basilica	0	0	239		Gump Station	Yellow body w/big abdomen	JNP032	C Meyer	MBIO18076.1	AATTGATTAGTTCCTTTAATATTAGGAGCTCCTGATATAGCTTTTCCTCGAATAAATAATATAAGATTTTGATTATTACCTCCATCATTAACTTTATTAATTTCTAGTAGAATTGTTGAAAATGGAGCAGGAACAGGATGAACTGTTTATCCTCCTCTTTCTTCTAATATTGCTCACGGTGGAAGTTCTGTAGATTTAGCTATTTTTTCTTTACACTTAGCAGGAATTTCTTCTATTCTAGGGGCAATTAATTTTATTACAACAATTATTAATATACGAATTAATGGATTATCTTTCGATCAAATACCTTTATTTGTATGAGCTGTAGGAATTACAGCTTTATTATTATTACTTTCTTTACCTGTTTTAGCTGGAGCAATTACTATACTTTTAACAGAT…	468	1	8
MBIO18077	.1.4	JNP033	Cyclosa_sp	Genus-Level	NCBI Blast	Araneidae_sp	Unknown			Genus	Cyclosa_sp	Medium	Araneae	Araneae_Group_37	Mohotane	-9.98083	-138.83222	239	MBIO18077	MBIO18077.1.4			spider	Jerome Petit	40348	18077	Sun Mar 08 00:00:00 PST 2015		Jerome Petit	JNP-2007-18	French Polynesia		Marquesas			basilica	0	0	239		Gump Station	Orange thorax/ Grey and white abdomen; LT: Family Araneidae	JNP033	C Meyer	MBIO18077.1	AAATTGATTAGTTCCTTTAATATTAGGAGCTCCTGATATAGCATTTCCTCGAATAAATAATTTAAGTTTCTGGCTTTTACCCCCTTCATTTTTTCTTTTAATTATTTCATCTATAGTGGAAATAGGGGTAGGAGCAGGGTGAACTGTATATCCTCCTTTGGCTAGATTAGAAGGGCATGCCGGAAGATCTGTCGATTTTGCTATTTTTTCTTTACATTTAGCTGGTGCTTCATCTATTATAGGAGCTATTAATTTTATTTCTACAATTATTAATATGCGTTTTTATGGAATAACTATAGAAAAAATACCTCTATTTGTATGATCAGTATTAATTACAGCTGTCTTATTACTGTTATCTTTACCAGTTTTGGCAGGGGCTATTACTATATTATTAACAGA…	469	0	2
MBIO18078	.1.4	JNP034	Thorelliola_ensifera	Species-Level	ABGD Clustering	Salticidae_sp	Unknown			Genus	Thorelliola_sp	High	Araneae	Araneae_Group_21	Mohotane	-9.98083	-138.83222	239	MBIO18078	MBIO18078.1.4			jumping spider	Jerome Petit	40325	18078	Sun Mar 08 00:00:00 PST 2015		Jerome Petit	JNP-2007-18	French Polynesia		Marquesas			basilica	0	0	239		Gump Station	White and grey; LT: Family Salticidae	JNP034	C Meyer	MBIO18078.1	AACTTTATATTTGATTTTTGGTGCATGATCTGCAATAGTGGGAACTGCAATAAGAGTATTGATTCGTATAGAATTAGGACAAACTGGACATTTTTTGGGGAATGATCATTTATATAATGTGATTGTAACTGCTCATGCTTTTGTTATGATTTTTTTTATGGTAATACCTATTATAATTGGAGGGTTCGGTAATTGATTAGTTCCTTTAATATTAGGGGCTCCTGATATGGCTTTTCCTCGTATGAATAATTTAAGATTTTGGTTATTGCCGCCTTCATTAATATTATTATTTATTTCTTCTATAGCTGAAATAGGAGTTGGGGCTGGATGAACTGTTTATCCCCCATTAGCTTCTATTGTAGGACATAATGGAAGATCTGTTGATTTTGCTATTTTTTC…	658	1	5
MBIO18078	.1.4	JNP034	Thorelliola_ensifera	Species-Level	ABGD Clustering	Salticidae_sp	Unknown			Genus	Thorelliola_sp	High	Araneae	Araneae_Group_21	Mohotane	-9.98083	-138.83222	239	MBIO18078	MBIO18078.1.4			jumping spider	Jerome Petit	40302	18078	Sun Mar 08 00:00:00 PST 2015		Jerome Petit	JNP-2007-18	French Polynesia		Marquesas			basilica	0	0	239		Gump Station	White and grey; LT: Family Salticidae	JNP034	C Meyer	MBIO18078.1	TGATTAGTTCCTTTAATATTAGGGGCTCCTGATATGGCTTTTCCTCGTATGAATAATTTAAGATTTTGGTTATTGCCGCCTTCATTAATATTATTATTTATTTCTTCTATAGCTGAAATAGGAGTTGGGGCTGGATGAACTGTTTATCCCCCATTAGCTTCTATTGTAGGACATAATGGAAGATCTGTTGATTTTGCTATTTTTTCGTTACATTTAGCGGGGGCTTCATCAATCATAGGGGCTATTAATTTTATTTCGACTGTTATTAATATACGTTCGGTAGGAATATCTATGGATAAAGTTTCTTTGTTTGTATGGTCAGTGTTGATTACTGCAGTGTTATTATTATTATCTTTACCTGTATTAGCTGGTGCTATTACTATATTGTTAACTGATCGT…	465	0	0
MBIO18079	.1.4	JNP035	Brachyceridae_sp	Family-Level	NCBI Blast	Cranopoeus_sp	Morphological			Other	Brachyceridae_sp	Low	Coleoptera	Coleoptera_Group_83	Mohotane	-9.97417	-138.83556	175	MBIO18079	MBIO18079.1.4	Cranopoeus		weevil, beetle	Jerome Petit	40322	18079	Tue Mar 06 00:00:00 PST 2007		Jerome Petit	JNP-2007-21	French Polynesia		Marquesas			Jocynia	0	0	175		Gump Station	Dirty brouwn; LT: Genus Cranopoeus	JNP035	C Meyer	MBIO18079.1	ATAGGAGCCCCTGATATAGCTTTTCCTCGTCTTAACAATATAAGATTTTGACTTTTACCTCCATCACTTTCATTATTACTAATAAGAAGAATTGTTGGTAAAGGAGCAGGAACTGGATGAACAGTATACCCCCCACTTTCCTCTAATATTGCTCATGAAGGGGCATCTGTAGATTTAGCTATTTTTAGATTACACATAGCAGGAGTATCTTCTATTCTAGGGGCTATTAATTTTATTTCTACAATTATTAATATACGACCAGCAGGTATAAAATTTGATCGATTACCTTTATTTTTATGATCAGTTAAAATTACAGCAATTYTATTATTACTTTCTCTACCTGTATTAGCAGGAGCAATCACTATACTACTTACAGATCGTAATATTAATACATCATTT…	428	10	27
MBIO18080	.1.2	JNP036	Stenotus_sp	Genus-Level	NCBI Blast	Miridae_sp	Morphological			Genus	Stenotus_sp	Medium	Hemiptera	Hemiptera_Group_136	Mohotane	-9.97417	-138.83556	175	MBIO18080	MBIO18080.1.2			plant bug	Jerome Petit	24370	18080	Tue Mar 06 00:00:00 PST 2007		Jerome Petit	JNP-2007-21	French Polynesia		Marquesas			Jocynia	0	0	175		Gump Station	LT: Family Miridae	JNP036	Craig Starger	MBIO18080.1	CACTTTATATTTTATTTTTGGAATATGGGCAGGAATATTAGGAACATCACTAAGATGAATTATTCGAATTGAATTAGGTATACCTGGGTCATTTATTGGAGATGATCAAACATATAATGTAGTAGTTACAGCTCATGCATTTATTATAATTTTCTTCATAGTTATACCTATTATAATTGGAGGATTTGGTAACTGATTAGTACCTTTAATAATTGGGGCCCCGGATATAGCATTCCCACGGATAAATAATATAAGATTTTGATTATTACCCCCTTCAATCACACTATTAATTATAAGAAGAATTGTTGAAAATGGGGCAGGAACTGGATGAACAGTATATCCTCCTTTATCAGCCAATATTTCACATAATGGAGCATCAGTAGATTTAGCAATTTTTTC…	658	0	49
MBIO18081	.1.4	JNP037	Nysius_caledoniae	Species-Level	NCBI Blast	Miridae_sp	Morphological			Species	Nysius_caledoniae	High	Hemiptera	Hemiptera_Group_107	Mohotane	-9.97417	-138.83556	175	MBIO18081	MBIO18081.1.4			plant bug	Jerome Petit	40307	18081	Tue Mar 06 00:00:00 PST 2007		Jerome Petit	JNP-2007-21	French Polynesia		Marquesas			Jocynia	0	0	175		Gump Station	Black and grey; LT: Family Miridae	JNP037	C Meyer	MBIO18081.1	AATTGATTAGTTCCTTTAATAATTGGAGCACCGGATATAGCCTTCCCACGAATAAATAATATAAGATTTTGACTATTACCCCCATCATTAACACTATTATTAATAAGTAGTATAGTAGAAACCGGAGCAGGAACAGGATGAACAGTGTACCCTCCATTATCTAATATTATATTTCATAGAGGAGCCCCTGTAGATATAGCAATCTTCTCATTACACTTAGCAGGAATTTCTTCAATTTTAGGAGCAATTAATTTTATTTCTACAATTATCAATATACGGCCAGCGGGTATAACCCCCGAAAAAACACCACTTTTTGTTTGATCAGTAGGGATTACAGCATTATTACTCTTATTATCATTACCAGTATTAGCAGGAGCAATCACAATATTATTAACTGAT…	468	0	1
MBIO18082	.1.4	JNP038	Oxycarenus_luctuosus	Species-Level	ABGD Clustering	Miridae_sp	Morphological			Genus	Oxycarenus_sp	Medium	Hemiptera	Hemiptera_Group_96	Mohotane	-9.97417	-138.83556	175	MBIO18082	MBIO18082.1.4			plant bug	Jerome Petit	40303	18082	Tue Mar 06 00:00:00 PST 2007		Jerome Petit	JNP-2007-21	French Polynesia		Marquesas			Jocynia	0	0	175		Gump Station	Black/Black and white wing like board game; LT: Family Miridae	JNP038	C Meyer	MBIO18082.1	TTGATTAGTTCCATTAATAATTGGAGCTCCAGATATAGCTTTCCCCCGAATAAATAACATAAGATTCTGACTCCTTCCACCATCATTAACTCTATTATTATCAAGTAGTTTAACAGAGATAGGAGCAGGAACAGGATGAACAGTGTATCCTCCCCTTTCTAATAGACTGTTCCATAGAGGAGCTTCTGTAGATCTAGCTATTTTCTCGCTTCACTTAGCAGGTGTTTCATCTATTTTGGGAGCAATCAACTTTATTTCAACCATTATTAATATACGACCAGCAGGGATAAGTCCCGAACGCATCCCACTATTTGTTTGATCTGTAGGTATTACTGCATTATTACTATTATTATCATTACCTGTTCTAGCTGGAGCTATTACAATACTTTTAACCGATCG…	466	0	2
MBIO18084	.1.2	JNP040	Chrysoperla_congrua	Species-Level	BioCode Morphological	Chrysoperla_congrua	Morphological			Genus	Peyerimhoffina_sp	Medium	Neuroptera	Neuroptera_Group_3	Mohotane	-9.96833	-138.83056	279	MBIO18084	MBIO18084.1.2	Chrysoperla	congrua		Jerome Petit	24367	18084	Tue Mar 06 00:00:00 PST 2007		Jerome Petit	JNP-2007-20	French Polynesia		Marquesas			grass	0	0	279		Gump Station	Light green; LT: Genus_and_Species Crysoperla congrua	JNP040	Craig Starger	MBIO18084.1	TACTTTATATTTTATTTTTGGTATTTGGTCAGGTTTAGTAGGTACAAGTTTAAGTTTATTAATTCGAGCTGAATTAGGTCAACCAGGTTCATTAATTGGTGATGATCAAATTTACAATGTTATTGTTACTGCTCATGCATTTATTATAATTTTTTTTATAGTTATACCAATTGTTATTGGAGGATTTGGAAATTGATTGGTTCCTTTAATATTAGCGGCTCCAGATATAGCTTTTCCACGAATAAATAATATAAGTTTTTGAATATTACCTCCTTCTTTAACTTTATTACTATCTTCCTCTATAGTAGAAAGAGGAGCTGGTACAGGTTGAACTGTGTACCCTCCATTATCATCTAGAATTGCTCATGCAGGAGCTTCTGTAGATTTAGCTATTTTTAG…	658	0	141
MBIO18085	.1.4	JNP041	Sphaeroceridae_sp	Family-Level	NCBI Blast	Platystomatidae_sp	Morphological			Other	Sphaeroceridae_sp	Low	Diptera	Diptera_Group_27	Mohotane	-9.96833	-138.83056	279	MBIO18085	MBIO18085.1.4			fly	Jerome Petit	40364	18085	Tue Mar 06 00:00:00 PST 2007		Jerome Petit	JNP-2007-20	French Polynesia		Marquesas			grass	0	0	279		Gump Station	Black without hair; LT: Family Platystomatidae	JNP041	C Meyer	MBIO18085.1	TGGAGGATTTGGAAATTGATTAGTTCCCTTAATACTTGGAGCCCCTGATATAGCATTTCCACGAATAAATAATATAAGTTTCTGATTACTCCCCCCTTCTTTAACTCTTCTATTAGTAAGTAGTATAGTAGAAAACGGAGCAGGAACAGGATGAACGGTATATCCTCCTCTATCTTCAATTATTGCACACGGTGGAGCATCTGTTGACCTAGCTATTTTTTCCCTTCACTTAGCTGGAGTTTCTTCTATCTTAGGTGCAGTAAATTTTATCACTACAGTTATTAATATACGATCAACAGGAATTACTTTTGACCGAATACCTTTATTTGTATGATCAGTAGTAATTACAGCCCTACTTTTATTGCTTTCCTTACCTGTATTAGCTGGGGCAATTACAAT…	481	0	0
MBIO18086	.1.4	JNP042	Cardiocondyla_emeryi	Species-Level	BioCode Morphological	Cardiocondyla_emeryi	Morphological			Other	Formicidae_sp	Low	Hymenoptera	Hymenoptera_Group_104	Mohotane	-9.96833	-138.83056	279	MBIO18086	MBIO18086.1.4	Cardiocondyla	emeryi		Jerome Petit	40327	18086	Tue Mar 06 00:00:00 PST 2007		Jerome Petit	JNP-2007-20	French Polynesia		Marquesas			grass	0	0	279		Gump Station	Smooth-face, black; LT: Genus_and_Species Cardiocondyla emeryi	JNP042	C Meyer	MBIO18086.1	TTGATTAGTTCCATTAATACTTGGTTCACCAGATATAGCTTACCCTCGTATAAATAATATAAGATTTTGATTATTACCCCCATCATTAACCCTTCTTATTCTAGGAAGATTTATTAATTCAGGGGTAGGAACTGGATGAACAATCTATCCCCCTCTAGCTTCTAATATTTTTCACAGAGGTGCCTCAATCGATTTATCCATTTTTTCTCTTCATATCGCTGGTATATCCTCAATTTTAGGAGCAATTAATTTTATCTCAACTATTATAAATATACATCATAAAAATGTTTCTCTAGATAAAATTCCTTTACTAGTCTGATCAATTATAATTACTGCAATTCTTTTACTCTTATCTCTTCCTGTTCTAGCAGGGGCCATTACTATACTTTTAACAGATCG…	466	0	0
MBIO18087	.1.4	JNP043	Paromius_sp	Genus-Level	NCBI Blast	Miridae_sp	Unknown			Genus	Paromius_sp	Medium	Hemiptera	Hemiptera_Group_116	Mohotane	-9.96833	-138.83056	279	MBIO18087	MBIO18087.1.4			plant bug		40321	18087	Tue Mar 06 00:00:00 PST 2007		Jerome Petit	JNP-2007-20	French Polynesia		Marquesas			grass	0	0	279		Gump Station	Thorax and black head, checkerboard black and white abdomen and red at the end; LT: Family Miridae	JNP043	C Meyer	MBIO18087.1	TGATTAGTTCCATTAATAATTGGAGCCCCAGATATAGCATTCCCACGAATAAATAATATAAGATTTTGGCTACTTCCACCATCTATTACTTTATTAATTAGAAGAAGATTAATTGAAATGGGAGCAGGGACAGGATGAACTGTTTATCCTCCTCTTTCTAATAATTTATTCCATAGAGGAGCATCAGTAGATATAGCAATTTTTTCTTTACATTTAGCAGGAGTATCCTCAATTTTAGGAGCTATTAATTTTATTTCAACAATTATTAATATACGTCCATCAGGAATATCCCTTGAACAAACACCATTATTTGTATGATCAGTTGGAATTACTGCTTTATTATTATTATTATCATTACCTGTATTAGCAGGAGCTATTACTATACTTTTAACTGATCGA…	465	0	0
MBIO18089	.1.2	JNP045	Nesidiocoris_sp	Genus-Level	NCBI Blast	Miridae_sp	Morphological			Genus	Nesidiocoris_sp	Medium	Hemiptera	Hemiptera_Group_80	Mohotane	-9.96833	-138.83056	279	MBIO18089	MBIO18089.1.2			plant bug	Jerome Petit	24364	18089	Tue Mar 06 00:00:00 PST 2007		Jerome Petit	JNP-2007-20	French Polynesia		Marquesas			grass	0	0	279		Gump Station	Yellow, small head; LT: Family Miridae	JNP045	Craig Starger	MBIO18089.1	CCGGGTCATTTATCGGAAATAATCAGACATATAATGTAATAGTAACTGCTCACGCATTTGTAATAATTTTTTTCATAGTTATACATATTATAATCGGAGGGTTCGGAAATTGATTAGTTCCTCTAATGATTGGGGCCCCTGATATAGCTTACCCTCGAATAAATAATATAAGATTTTGACTTCTACCTCCTTCACTAACTCTTCTAACTATAAGAAGTATAGTAGAAAGAGGGGCAGGGACAGGATGAACAGTATACCCGCCTTTGTCGGGTAATCTAAGACACAGAGGAGCTTCTGTGGATTTAGCAATTTTTTCACTACACCTAGGTGGTGTTTCATCTATTTTAGGAGCTATCAATTTTATTTATACAATTATTAATATACTCCCAGAAGGAATAT…	441	0	13
MBIO18090	.1.2	JNP046	Caeciliusidae_sp	Family-Level	NCBI Blast	Psocoptera_sp	Morphological			Other	Caeciliusidae_sp	Low	Psocoptera	Psocoptera_Group_1	Mohotane	-9.96833	-138.83056	279	MBIO18090	MBIO18090.1.2				Peter T. Oboyski	24354	18090	Tue Mar 06 00:00:00 PST 2007		Jerome Petit	JNP-2007-20	French Polynesia		Marquesas			grass	0	0	279		Gump Station	Orange and big black eyes	JNP046	Craig Starger	MBIO18090.1	AACCTTATATTTTATTTTTGGGATTTGGGCCGGAATAGTTGGAACAAGATTAAGAGTTCTTATCCGCCTTGAATTAGGACAACCCGGATTATTCCTTGAAGATGACCAAACCTATAACGTTATTGTCACTGCTCACGCCTTTATCATAATTTTTTTTATGATTATACCAATTATAATTGGTGGATTTGGAAACTGACTTGTTCCCCTTATATTAGGAGCCCCTGATATAGCTTTTCCTCGCCTTAACAATATAAGATTTTGGTTTTTACCTCCTTCTTTAACTTTACTAATTTCAAGAAGACTAGTTAATACCGGGGCTGGAACAGGATGAACAGTATACCCACCTTTATCCAGAGCCATTGCTCATACAGGAGCATCTGTAGATTTAGCTATTTTTTC…	658	0	5
MBIO18093	.1.4	JNP049	Oxycarenus_luctuosus	Species-Level	ABGD Clustering	Miridae_sp	Morphological			Genus	Oxycarenus_sp	Medium	Hemiptera	Hemiptera_Group_96	Mohotane	-9.97417	-138.83556	175	MBIO18093	MBIO18093.1.4			plant bug	Jerome Petit	40308	18093	Tue Mar 06 00:00:00 PST 2007		Jerome Petit	JNP-2007-21	French Polynesia		Marquesas			Jocynia	0	0	175		Gump Station	LT: Family Miridae	JNP049	C Meyer	MBIO18093.1	AGGATTTTTGAAATTGATTAGTTCCATTAATAATTGGAGCTCCAGATATAGCTTTCCCCCGAATAAATAACATAAGATTCTGACTCCTTCCACCATCATTAACTCTATTATTATCAAGTAGTTTAACAGAGATAGGAGCAGGAACAGGATGAACAGTGTATCCTCCCCTTTCTAATAGACTGTTCCATAGAGGAGCTTCTGTAGATCTAGCTATTTTCTCGCTTCACTTAGCAGGTGTTTCATCTATTTTGGGAGCAATCAACTTTATTTCAACCATTATTAATATACGACCAGCAGGGATAAGTCCCGAACGCATCCCACTATTTGTTTGATCTGTAGGTATTACTGCATTATTACTATTATTATCATTACCTGTTCTAGCTGGAGCTATTACAATAC…	479	0	0
MBIO18094	.1.4	JNP050	Oxycarenus_luctuosus	Species-Level	ABGD Clustering	Miridae_sp	Morphological			Genus	Oxycarenus_sp	Medium	Hemiptera	Hemiptera_Group_96	Mohotane	-9.97417	-138.83556	175	MBIO18094	MBIO18094.1.4			plant bug	Jerome Petit	40357	18094	Tue Mar 06 00:00:00 PST 2007		Jerome Petit	JNP-2007-21	French Polynesia		Marquesas			Jocynia	0	0	175		Gump Station	nymph, black head and red abdomen; LT: Family Miridae	JNP050	C Meyer	MBIO18094.1	TTGATTAGTTCCATTAATAATTGGAGCTCCAGATATAGCTTTCCCCCGAATAAATAACATAAGATTCTGACTCCTTCCACCATCATTAACTCTATTATTATCAAGTAGTTTAACAGAGATAGGAGCAGGAACAGGATGAACAGTGTATCCTCCCCTTTCTAATAGACTGTTCCATAGAGGAGCTTCTGTAGATCTAGCTATTTTCTCGCTTCACTTAGCAGGTGTTTCATCTATTTTGGGAGCAATCAACTTTATTTCAACCATTATTAATATACGACCAGCAGGGATAAGTCCCGAACGCATCCCACTATTTGTTTGATCTGTAGGTATTACTGCATTATTACTATTATTATCATTACCTGTTCTAGCTGGAGCTATTACAATACTTTTAACCGATCG…	466	0	2
MBIO18096	.1.4	JNP052	Cardiocondyla_emeryi	Species-Level	ABGD Clustering	Formicidae_sp	Morphological			Other	Formicidae_sp	Low	Hymenoptera	Hymenoptera_Group_104	Mohotane	-9.97417	-138.83556	175	MBIO18096	MBIO18096.1.4				Jerome Petit	40304	18096	Tue Mar 06 00:00:00 PST 2007		Jerome Petit	JNP-2007-21	French Polynesia		Marquesas			Jocynia	0	0	175		Gump Station	LT: Family Formicidae	JNP052	C Meyer	MBIO18096.1	TGATTAGTTCCATTAATACTTGGTTCACCAGATATAGCTTACCCTCGTATAAATAATATAAGATTTTGATTATTACCCCCATCATTAACCCTTCTTATTCTAGGAAGATTTATTAATTCAGGGGTAGGAACTGGATGAACAATCTATCCCCCTCTAGCTTCTAATATTTTTCACAGAGGTGCCTCAATCGATTTATCCATTTTTTCTCTTCATATCGCTGGTATATCCTCAATTTTAGGAGCAATTAATTTTATCTCAACTATTATAAATATACATCATAAAAATGTTTCTCTAGATAAAATTCCTTTACTAGTCTGATCAATTATAATTACTGCAATTCTTTTACTCTTATCTCTTCCTGTTCTAGCAGGGGCCATTACTATACTTTTAACAGATCGT…	465	0	2
MBIO18097	.1.2	JNP053	Tapinoma_melanocephalum	Species-Level	BioCode Morphological	Tapinoma_melanocephalum	Morphological			Genus	Notiospathius_sp	Medium	Hymenoptera	Hymenoptera_Group_92	Mohotane	-9.97417	-138.83556	175	MBIO18097	MBIO18097.1.2	Tapinoma	melanocephalum		Jerome Petit	24373	18097	Tue Mar 06 00:00:00 PST 2007		Jerome Petit	JNP-2007-21	French Polynesia		Marquesas			Jocynia	0	0	175		Gump Station	White legs and feelers, light brown body; LT: Genus_and_Species Tapinoma melanocephalum	JNP053	Craig Starger	MBIO18097.1	CTTATTATATTTTATTTTTGCTATTTGATCAGGAATAATTGGATCTTCAATAAGAATGATTATTCGAATCGAACTAGGAACCTGTGGACCTCTTATTAATAATGATCAGATTTATAACTCTATTGTAACAGGCCACGCATTTATTATAATTTTCTTTATAGTTATACCTTTTATAATTGGTGGATTTGGAAATTTTCTAGTACCCCTAATATTAGGCGCACCAGATATAGCATACCCCCGAATAAATAATATAAGATTTTGACTATTACCCCCCTCAATCTTATTACTTACTATTAGAAATTTTATTAGATCAGGTGTAGGAACAGGATGAACTGTTTACCCCCCTCTAGCCTCAAATATCTATCACAATGGACCCTCAGTTGATTTAGCTATTTTTTC…	658	0	0
MBIO18100	.1.4	JNP056	Cardiocondyla_emeryi	Species-Level	ABGD Clustering	Monomorium_sp	Morphological			Other	Formicidae_sp	Low	Hymenoptera	Hymenoptera_Group_104	Mohotane	-9.97861	-138.83583	183	MBIO18100	MBIO18100.1.4	Monomorium			Jerome Petit	40346	18100	Tue Mar 06 00:00:00 PST 2007		Jerome Petit	JNP-2007-3	French Polynesia		Marquesas				0	0	183		Gump Station	Black,hairy,glowing with wing; LT: Genus Monomorium	JNP056	C Meyer	MBIO18100.1	GGATTTGGAAATTGATTAGTTCCATTAATACTTGGTTCACCAGATATAGCTTACCCTCGTATAAATAATATAAGATTTTGATTATTACCCCCATCATTAACCCTTCTTATTCTAGGAAGATTTATTAATTCAGGGGTAGGAACTGGATGAACAATCTATCCCCCTCTAGCTTCTAATATTTTTCACAGAGGTGCCTCAATCGATTTATCCATTTTTTCTCTTCATATCGCTGGTATATCCTCAATTTTAGGAGCAATTAATTTTATCTCAACTATTATAAATATACATCATAAAAATGTTTCTCTAGATAAAATTCCTTTACTAGTCTGATCAATTATAATTACTGCAATTCTTTTACTCTTATCTCTTCCTGTTCTAGCAGGGGCCATTACTATACTT…	477	0	0
MBIO18102	.1.4	JNP058	Chloropidae_sp	Family-Level	NCBI Blast	Gaurax_sp	Morphological			Family	Chloropidae_sp	Medium	Diptera	Diptera_Group_146	Mohotane	-9.97861	-138.83583	183	MBIO18102	MBIO18102.1.4	Gaurax		fly	Jerome Petit	40324	18102	Tue Mar 06 00:00:00 PST 2007		Jerome Petit	JNP-2007-3	French Polynesia		Marquesas				0	0	183		Gump Station	yellow, gray slides on the abdomen; LT: Genus Gaurax	JNP058	C Meyer	MBIO18102.1	GAAATTGATTAGTTCCTTTAATGCTTGGAGCCCCTGATATAGCATTTCCTCGAATAAATAATATAAGATTTTGATTACTTCCACCTTCATTAACTTTATTAATGGCAAGAAGAATAGTTGAAAATGGAGCTGGAACTGGATGAACAGTATACCCACCTTTATCTTCAATTATTGCTCATGGAGGTGCTTCAGTTGATTTAGCAATTTTTTCACTACATTTAGCCGGAGTTTCATCAATTTTAGGAGCTGTAAATTTTATTACAACAGTTATTAATATACGATCAACAGGAATTACTTTTGATCGAATACCTTTATTTGTTTGATCAGTTGTAATTACAGCTCTTTTATTACTTCTTTCATTRCCTGTTTTAGCAGGAGCAATTACTATATTATTAACTG…	470	1	2
MBIO18105	.1.4	JNP061	Formicidae_sp	Family-Level	BioCode Morphological	Formicidae_sp	Morphological			Other	Formicidae_sp	Low	Hymenoptera	Hymenoptera_Group_90	Mohotane	-9.97861	-138.83583	183	MBIO18105	MBIO18105.1.4				Jerome Petit	40353	18105	Tue Mar 06 00:00:00 PST 2007		Jerome Petit	JNP-2007-3	French Polynesia		Marquesas				0	0	183		Gump Station	Smooth-face, brown, wing; LT: Family Formicidae	JNP061	C Meyer	MBIO18105.1	TAGTTCCCCTTATATTAGGAGCTCCAGATATAGCTTATCCTCGTATAAATAATATAAGATTTTGACTTTTACCCCCTTCTATTTTATTATTAATTATTAGAAATTTTATTAGATCCGGAGTTGGAACTGGATGAACTGTTTACCCTCCCCTAGCCTCAAATATTTACCATAATGGAATCTCAGTAGATTTAGCCATTTTCTCCTTTCATATTGCTGGGATATCTTCAATTCTTGGGGCAATCAATTTTATTTCTACTATCATTAATATACATCATAAAAATTTAAGAATAGATAAAATCCCCCTTTTAGTCTGATCTATTTTAATCACAGCAATTTTACTCCTTTTATCCCTCCCAGTTTTAGCAGGGGCTATTACCATGCTTCTAACTGATCGAAAAT…	443	0	8
MBIO18111	.1.4	JNP067	Braunsapis_puangensis	Species-Level	NCBI Blast	Colletidae_sp	Morphological			Species	Braunsapis_puangensis	High	Hymenoptera	Hymenoptera_Group_118	Mohotane	-9.99194	-138.82722	405	MBIO18111	MBIO18111.1.4				Jerome Petit	40311	18111	Tue Mar 06 00:00:00 PST 2007		Jerome Petit	JNP-2007-14	French Polynesia		Marquesas			Chrysopodon	0	0	405		Gump Station	LT: Genus Hyaleus	JNP067	C Meyer	MBIO18111.1	GGATTTGGAAATTGATTAGTTCCATTAATACTAGGATCTCCTGATATAGCTTTTCCACGTATAAATAATATTAGATTTTGATTACTCCCCCCATCATTATTATTATTATTATTAAGAAATCTATTTAATCCAAGACCTGGTACAGGATGGACAGTATATCCTCCTTTATCTTCTTATATATTTCACTCATCTCCCTCTGTTGATTTAACAATTTTTTCTTTACATATATCAGGAATTTCATCAATTTTAGGTGCAATAAATTTTATAGTTACTATTATAATAATAAAAAATTTATCTTTAAATTATGACTATATTACATTATTTTCCTGATCAGTATTCATTACTGCAATTTTATTATTATTATCCCTACCTGTGTTAGCTGGAGCAATTACTATATTA…	477	4	9
MBIO18112	.1.4	JNP068	Coccinella_transversalis	Species-Level	NCBI Blast	Coccinellidae_sp	Morphological			Species	Coccinella_transversalis	High	Coleoptera	Coleoptera_Group_44	Mohotane	-9.97861	-138.83583	183	MBIO18112	MBIO18112.1.4			ladybug/ladybird beetle	Jerome Petit	40319	18112	Tue Mar 06 00:00:00 PST 2007		Jerome Petit	JNP-2007-3	French Polynesia		Marquesas				0	0	183		Gump Station	LT: Family Coccinellidae	JNP068	C Meyer	MBIO18112.1	GAAATTGATTAGTTCCTTTAATAATTGGAGCCCCTGATATAGCCTTCCCTCGTCTTAATAACATAAGATTTTGACTTCTTCCCCCAGCTCTTACTCTTTTAATTATTAGAAGATTAGTTGAAATAGGAGCAGGAACAGGATGAACTGTTTACCCACCTTTATCTTCAAATTTAGCACATAATGGACCTTCCGTGGACTTAGTAATTTTTAGATTACATTTAGCAGGAATTTCCTCTATTTTAGGGGCTGTAAATTTTATTTCAACAATTATAAATATACGGCCATTTGGAATAAATTTAGATAAAACCCCTCTATTTGTTTGATCAGTTTTAATTACAGCAATTTTATTACTTTTATCATTACCTGTATTAGCTGGTGCAATTACAATATTACTTACTG…	470	0	0
MBIO18117	.1.4	JNP074	Nysius_caledoniae	Species-Level	NCBI Blast	Miridae_sp	Morphological			Species	Nysius_caledoniae	High	Hemiptera	Hemiptera_Group_107	Mohotane	-9.98306	-138.83972	60	MBIO18117	MBIO18117.1.4			plant bug	Jerome Petit	40315	18117	Tue Mar 06 00:00:00 PST 2007		Jerome Petit	JNP-2007-4	French Polynesia		Marquesas			grass	0	0	60		Gump Station	LT: Family Miridae	JNP074	C Meyer	MBIO18117.1	GGATTTGGAAATTGATTAGTTCCTTTAATAATTGGAGCACCGGATATAGCCTTCCCACGAATAAATAATATAAGATTTTGACTATTACCCCCATCATTAACACTATTATTAATAAGTAGTATAGTAGAAACCGGAGCAGGAACAGGATGAACAGTGTACCCTCCATTATCTAATATTATATTTCATAGAGGAGCCCCTGTAGATATAGCAATCTTCTCATTACACTTAGCAGGAATTTCTTCAATTTTAGGAGCAATTAATTTTATTTCTACAATTATCAATATACGGCCAGCGGGTATAACCCCCGAAAAAACACCACTTTTTGTTTGATCAGTAGGGATTACAGCATTATTACTCTTATTATCATTACCAGTATTAGCAGGAGCAATCACAATATTA…	477	0	3
MBIO18126	.1.4	JNP083	Cheiracanthium_sp	Genus-Level	NCBI Blast	Sandalodes_sp	Unknown			Genus	Cheiracanthium_sp	High	Araneae	Araneae_Group_20	Mohotane	-9.97944	-138.83917	130	MBIO18126	MBIO18126.1.4	Sandalodes		jumping spider	Jerome Petit	40343	18126	Sun Mar 08 00:00:00 PST 2015		Jerome Petit	JNP-2007-2	French Polynesia		Marquesas			Verronia cinera	0	0	130		Gump Station	yellow, with smooth-face, small black eyes at the end of the head	JNP083	C Meyer	MBIO18126.1	GAAATTGATTAGTTCCTTTAATATTGGGGGCGCCAGATATAGCTTTTCCTCGTATGAATAATTTAAGTTTTTGATTATTACCTCCCTCATTATTTTTATTATTTATTTCTTCTATAGTAGAAATAGGAGTAGGGGCTGGTTGAACAGTTTATCCTCCTTTAGCTTCTGTAATAGGACATGCTGGGAGATCTGTTGATTTTGCTATTTTTTCTTTACATTTAGCTGGTGTCTCTTCAATTATAGGAGCTATTAATTTTATTTCAACAATTATTAATATACGATTATTTAGAATAACTATGGAAAAGGTTCCTTTGTTTGTATGATCAGTATTAATTACTGCTATTTTATTATTATTATCATTACCTGTATTAGCAGGTGCAATTACTATGTTATTAACAG…	470	0	1
MBIO18130	.1.4	JNP087	Paromius_sp	Genus-Level	NCBI Blast	Miridae_sp	Morphological			Genus	Paromius_sp	Medium	Hemiptera	Hemiptera_Group_115	Mohotane	-9.99028	-138.83306	292	MBIO18130	MBIO18130.1.4			plant bug	Jerome Petit	40313	18130	Tue Mar 06 00:00:00 PST 2007		Jerome Petit	JNP-2007-12	French Polynesia		Marquesas			Sporobolina	0	0	292		Gump Station	black head, orange body; LT: Family Miridae	JNP087	C Meyer	MBIO18130.1	AATTGATTAGTTCCTTTAATAATTGGAGCCCCAGATATAGCTTTCCCACGAATAAATAATATAAGATTTTGACTATTACCCCCTTCCCTTACCTTATTAATTAGAAGTAGATTAATTGAAATAGGAGCAGGAACAGGATGAACTGTTTACCCTCCTCTTTCTAATAATTTATTCCATAGAGGGGCATCAGTAGATATAGCAATTTTCTCTCTACACTTAGCAGGAGTATCCTCAATTTTAGGAGCTATTAATTTTATTTCAACAATTATTAATATACGACCAACAGGAATATCCCTTGAACAAACACCATTATTCGTTTGATCAGTTGGAATTACTGCATTATTATTATTATTATCTCTACCTGTATTGGCAGGTGCTATTACTATACTTTTAACAGAC…	452	0	5
MBIO18131	.1.4	JNP088	Balclutha_rosea	Species-Level	BioCode Morphological	Balclutha_rosea	Morphological			Species	Balclutha_rosea	High	Hemiptera	Hemiptera_Group_164	Mohotane	-9.97861	-138.83583	183	MBIO18131	MBIO18131.1.4	Balclutha	rosea	leafhopper	Jerome Petit	40309	18131	Tue Mar 06 00:00:00 PST 2007		Jerome Petit	JNP-2007-3	French Polynesia		Marquesas				0	0	183		Gump Station	balclutha rosea; LT: Genus_and_Species Balclutha rosea	JNP088	C Meyer	MBIO18131.1	GATTTGGAAATTGATTAGTTCCTTTAATAATTGGGGCTCCTGATATGGCCTTTCCTCGTTTAAATAATATAAGATTTTGATTACTCCCCCCGTCACTAATATTACTTATAATAAGTTCTATAGTTGAATTAGGTGCAGGAACTGGGTGAACTGTCTACCCCCCTCTGTCTAGAAATATAGCTCATGCAGGACCAAGAGTTGATATAGCAATTTTTTCTTTACATTTAGCAGGAATTTCTTCTATTTTAGGAGCAGTTAATTTTATTACTACAGTAATAAACATACGACCTACTGGGATAAACATAGATAAAACTCCATTATTTGTTTGATCAGTAATTATTACTGCTATTTTATTATTACTTTCTTTACCTGTACTAGCAGGTGCAATTACTATACTTC…	476	0	1
MBIO18133	.1.4	JNP090	Drosophila_ananassae	Species-Level	NCBI Blast	Drosophila_sp	Morphological			Species	Drosophila_ananassae	High	Diptera	Diptera_Group_286	Mohotane	-9.97861	-138.83583	183	MBIO18133	MBIO18133.1.4	Drosophila		fly	Jerome Petit	40341	18133	Tue Mar 06 00:00:00 PST 2007		Jerome Petit	JNP-2007-3	French Polynesia		Marquesas				0	0	183		Gump Station	yellow, hairy fly with red eyes; LT: Genus Drosophila	JNP090	C Meyer	MBIO18133.1	GAAATTGATTAGTTCCTTTAATATTAGGAGCACCTGATATAGCATTCCCACGAATAAATAATATAAGATTTTGATTACTACCCCCTGCTCTTTCTCTATTATTAGTAAGAAGAATAGTTGAAAATGGAGCTGGTACTGGGTGAACAGTTTACCCACCTCTTTCAGCTGGAATTGCTCATGGAGGGGCTTCAGTTGATCTAGCTATTTTTTCATTACATTTAGCCGGAATTTCTTCAATTTTAGGAGCTGTAAATTTTTTTACAACAGTAATTAATATACGATCAACTGGAATTACTCTAGATCGTATACCTTTATTTGTTTGATCAGTAGTAATTACAGCTTTATTATTACTTTTATCTTTACCAGTATTAGCCGGAGCTATTACCATATTATTAACAG…	449	0	6
MBIO18136	.1.4	JNP093	Coccinellidae_sp	Family-Level	BioCode Morphological	Coccinellidae_sp	Morphological			Other	Coccinellidae_sp	Low	Coleoptera	Coleoptera_Group_52	Mohotane	-9.97861	-138.83583	183	MBIO18136	MBIO18136.1.4			ladybug/ladybird beetle	Jerome Petit	40340	18136	Tue Mar 06 00:00:00 PST 2007		Jerome Petit	JNP-2007-3	French Polynesia		Marquesas				0	0	183		Gump Station	black, 2 big yellow spots on elytres; LT: Family Coccinellidae	JNP093	C Meyer	MBIO18136.1	GGATTTGGAAATTGATTAGTTCCTTTAATAATTGGAGCTCCAGATATAGCATTTCCTCGAATAAATAATATAAGATTCTGATTATTACCACCTTCATTAACTTTTCTAATTTTAAGAAGAATTGTAGAAAGAGGAGCAGGAACTGGATGAACTGTTTACCCTCCACTATCATCTAATATTGCTCATGGTGGATCTTCTGTAGATTTAGCAATTTTTAGTTTACATTTAGCAGGAATTTCTTCTATTTTAGGAGCTGTAAATTTTATTACTACAATTATTAATATACGACCAACAGGAATAAGATTCGAAAAAATACCATTATTTGTTTGATCAGTATTAATTACTGCAATTTTATTATTATTATCATTACCAGTTTTAGCAGGAGCTATTACTATATTA…	462	0	7
MBIO18141	.1.2	JNP098	Paratrechina_longicornis	Species-Level	BioCode Morphological	Paratrechina_longicornis	Morphological			Other	Drosophilidae_sp	Low	Diptera	Diptera_Group_219	Mohotane	-9.97861	-138.83583	183	MBIO18141	MBIO18141.1.2	Paratrechina	longicornis		Jerome Petit	24356	18141	Tue Mar 06 00:00:00 PST 2007		Jerome Petit	JNP-2007-3	French Polynesia		Marquesas				0	0	183		Gump Station	DNA contamination. winged ant, black, hairy,; LT: Genus_and_Species Paratrechina longicornis	JNP098	Craig Starger	MBIO18141.1	ATACCTATTATAATTGGAGGGTTTGGAAATTGGTTAGTTCCTCTTATATTAGGAGCTCCAGATATAGCTTTTCCAAGAATAAATAATATAAGTTTTTGAATGCTTCCTCCTGCTCTTTCTCTTCTTTTAGTAAGAAGTATAGTAGAAAATGGAGCAGGAACAGGATGAACAGTTTACCCTCCTTTATCTTCAGGAATTGTTCATGGTGGAGATTCTGTTGATTTAGCAATTTTTTCATTACATTTAGCGGGAATTTATTCAATTTTAGGAGCGGTAAATTTTATTCCCACTGTTGTTAATATACGATATACAGGAATTCCTGGTCATGGAGTTCCAAAACGTCGGTCATCAAATCTTAACGATTTTGAACAATTGACAACGAGTTTTT	388	0	10
MBIO22188	.1.2	PTO-717.1	Agrius_convolvuli	Species-Level	NCBI Blast	Gnathothlibus_erotus	Morphological			Species	Agrius_convolvuli	High	Lepidoptera	Lepidoptera_Group_3	Moorea	-17.49154	-149.82864	42	MBIO22188	MBIO22188.1.2	Gnathothlibus	erotus	moth	Peter T Oboyski	1086	22188	Sun Nov 02 00:00:00 PDT 2008	Peter T. Oboyski	Peter T. Oboyski	PTO-717	French Polynesia		Society Islands		UC Berkeley Gump Station	mixed alien forest	0	0	42		Essig Museum of Entomology		PTO-717.1		MBIO22188.1	AACATTATATTTTATTTTTGGAATTTGAGCAGGAATAGTAGGAACTTCTTTAAGTTTATTAATTCGAGCAGAATTAGGAAACCCCGGTTCTTTAATTGGTGATGATCAAATTTATAATACAATTGTTACAGCTCATGCATTTATTATAATTTTTTTTATAGTTATACCTATTATAATTGGTGGATTTGGAAATTGATTAGTACCTTTAATATTAGGAGCCCCTGATATAGCTTTCCCCCGAATAAATAATATAAGATTTTGATTATTACCTCCTTCTTTAATATTATTAATTTCTAGTAGTATTGTAGAAAACGGAGCAGGTACTGGTTGAACAGTTTATCCCCCCCTTTCATCAAATATCGCTCACAGAGGAAGTTCAGTTGATTTAGCTATTTTTTC…	658	0	0
MBIO22189	.1.2	PTO-718.1	Gnathothlibus_erotus	Species-Level	BioCode Morphological	Gnathothlibus_erotus	Morphological			Genus	Gnathothlibus_sp	High	Lepidoptera	Lepidoptera_Group_4	Moorea	-17.5415	-149.82848	243	MBIO22189	MBIO22189.1.2	Gnathothlibus	erotus	moth	Peter T Oboyski	1060	22189	Mon Nov 03 00:00:00 PST 2008	Peter T. Oboyski	Peter T. Oboyski	PTO-718	French Polynesia		Society Islands		nr. Belvedere; native forest	native/non-native	0	0	243		Essig Museum of Entomology		PTO-718.1		MBIO22189.1	AACATTATATTTTATTTTTGGAATTTGAGCAGGAATAGTTGGAACTTCATTAAGATTATTAATTCGAGCAGAATTAGGAACCCCCGGATCTTTAATTGGAGATGACCAAATTTACAATACAATTGTAACAGCTCATGCATTTATTATAATTTTTTTTATAGTAATACCTATTATAATTGGAGGATTTGGTAATTGATTAGTACCCCTTATATTAGGAGCCCCTGATATGGCATTCCCCCGAATAAATAATATAAGATTTTGACTTTTACCCCCCTCATTAACTCTTTTAATTTCTAGAAGTATTGTTGAAAATGGAGCCGGAACTGGTTGAACAGTATACCCACCCCTGTCATCTAATATTGCCCATAGAGGTAGTTCTGTAGATTTAGCTATTTTTTC…	658	0	0
MBIO22190	.1.2	PTO-718.2	Targalla_delatrix	Species-Level	NCBI Blast	Noctuidae_sp	Morphological			Species	Targalla_delatrix	High	Lepidoptera	Lepidoptera_Group_5	Moorea	-17.5415	-149.82848	243	MBIO22190	MBIO22190.1.2			moth	Peter T Oboyski	1058	22190	Mon Nov 03 00:00:00 PST 2008	Peter T. Oboyski	Peter T. Oboyski	PTO-718	French Polynesia		Society Islands		nr. Belvedere; native forest	native/non-native	0	0	243		Essig Museum of Entomology		PTO-718.2		MBIO22190.1	AACTTTATATTTTATTTTTGGAATTTGAGCAGGAATAGTAGGAACTTCATTAAGTTTATTAATTCGAGCTGAATTAGGTAATCCAGGCTCATTAATTGGTGATGATCAAATTTATAATACTATTGTAACAGCTCATGCTTTTATTATAATTTTTTTTATAGTAATACCTATTGTAATTGGAGGATTTGGTAATTGATTAGTACCTTTAATATTAGGGGCCCCTGATATAGCTTTCCCCCGAATAAATAATATAAGATTTTGATTATTACCACCTTCTCTAACATTATTAATCTCAAGAAGAATCGTAGAAAATGGAGCAGGAACAGGATGAACAGTGTATCCCCCACTTTCATCTAATATTGCTCATGGAGGAAGATCAGTAGATCTCGCTATTTTTTC…	658	0	0
MBIO22191	.1.2	PTO-718.3	Penicillaria_jocosatrix	Species-Level	NCBI Blast	Noctuidae_sp	Morphological			Species	Penicillaria_jocosatrix	High	Lepidoptera	Lepidoptera_Group_6	Moorea	-17.5415	-149.82848	243	MBIO22191	MBIO22191.1.2			moth	Peter T Oboyski	1078	22191	Mon Nov 03 00:00:00 PST 2008	Peter T. Oboyski	Peter T. Oboyski	PTO-718	French Polynesia		Society Islands		nr. Belvedere; native forest	native/non-native	0	0	243		Essig Museum of Entomology		PTO-718.3		MBIO22191.1	AACTTTATATTTTATTTTCGGAATTTGAGCAGGAATAGTTGGAACTTCTTTAAGATTATTAATTCGAGCAGAATTAGGTAATCCTGGATCTTTAATTGGAGATGATCAAATTTATAATACTATTGTAACAGCTCATGCTTTTATTATAATTTTTTTTATAGTTATACCTATTATAATTGGAGGATTTGGAAACTGACTTGTTCCTTTAATGTTAGGAGCTCCTGATATAGCATTCCCCCGATTAAATAATATAAGATTTTGATTATTACCCCCTTCTTTAACTTTACTTATTTCAAGAAGAATTGTAGAAAATGGAGCAGGAACAGGATGAACAGTTTATCCCCCACTTTCATCTAATATTGCCCATGGAGGTAGATCAGTTGATTTAGCTATTTTTTC…	658	0	0
MBIO22192	.1.2	PTO-718.4	Piletocera_signiferalis	Species-Level	BioCode Morphological	Piletocera_signiferalis	Morphological			Family	Crambidae_sp	Medium	Lepidoptera	Lepidoptera_Group_2	Moorea	-17.5415	-149.82848	243	MBIO22192	MBIO22192.1.2	Piletocera	signiferalis	moth	Peter T Oboyski	1092	22192	Mon Nov 03 00:00:00 PST 2008	Peter T. Oboyski	Peter T. Oboyski	PTO-718	French Polynesia		Society Islands		nr. Belvedere; native forest	native/non-native	0	0	243		Essig Museum of Entomology		PTO-718.4		MBIO22192.1	TACTTTATATTTTATTTTTGGAATTTGAGCTGGAATAGTTGGAACTTCATTAAGTTTATTAATTCGAGCTGAATTAGGAAATCCAGGTTCTTTAATTGGTGATGATCAAATTTATAATACTATTGTAACAGCTCATGCTTTTATTATAATTTTTTTTATAGTTATACCTATTATAATTGGAGGATTTGGAAATTGATTAGTTCCTTTAATATTAGGAGCTCCTGATATAGCTTTTCCTCGAATAAATAATATAAGATTTTGATTATTACCTCCATCATTAACTTTATTAATTTCTAGTAGAATTGTTGAAAATGGAGCAGGAACAGGATGAACTGTTTATCCTCCTCTTTCTTCTAATATTGCTCACGGTGGAAGTTCTGTAGATTTAGCTATTTTTTC…	658	0	0
MBIO22193	.1.2	PTO-718.5	Progonia_umbrifera	Species-Level	NCBI Blast	Noctuidae_sp	Morphological			Species	Progonia_umbrifera	High	Lepidoptera	Lepidoptera_Group_7	Moorea	-17.5415	-149.82848	243	MBIO22193	MBIO22193.1.2			moth	Peter T Oboyski	1056	22193	Mon Nov 03 00:00:00 PST 2008	Peter T. Oboyski	Peter T. Oboyski	PTO-718	French Polynesia		Society Islands		nr. Belvedere; native forest	native/non-native	0	0	243		Essig Museum of Entomology		PTO-718.5		MBIO22193.1	AACTTTATATTTTATTTTTGGAATCTGAGCAGGAATAGTAGGAACATCTTTAAGTTTATTAATTCGAGCTGAATTAGGTAACCCAGGATCTTTAATTGGAGATGATCAAATTTATAATACTATTGTAACAGCTCATGCTTTTATTATAATTTTTTTCATAGTTATACCTATTATAATTGGAGGATTTGGTAATTGATTAGTTCCTTTAATATTAGGAGCACCTGATATAGCATTTCCTCGAATAAATAATATAAGTTTTTGATTATTACCCCCATCTTTAACTCTTTTAATTTCAAGAAGAATTGTAGAAAATGGAGCAGGAACAGGATGAACAGTTTACCCCCCACTTTCATCAAATATTGCTCACGGAGGAAGTTCAGTAGATTTAGCTATTTTTTC…	658	0	0
MBIO22194	.1.2	PTO-718.6	Prophantis_sp	Genus-Level	NCBI Blast	Crambidae_sp	Morphological			Genus	Prophantis_sp	High	Lepidoptera	Lepidoptera_Group_8	Moorea	-17.5415	-149.82848	243	MBIO22194	MBIO22194.1.2			moth	Peter T Oboyski	1059	22194	Mon Nov 03 00:00:00 PST 2008	Peter T. Oboyski	Peter T. Oboyski	PTO-718	French Polynesia		Society Islands		nr. Belvedere; native forest	native/non-native	0	0	243		Essig Museum of Entomology		PTO-718.6		MBIO22194.1	TACATTATATTTTATTTTTGGTATTTGAGCTGGAATAGTAGGAACATCCCTAAGATTATTAATTCGAGCAGAATTAGGTAATCCAGGATCATTAATTGGAGATGATCAAATTTATAATACTATTGTAACAGCTCATGCATTCATTATAATTTTTTTTATAGTAATGCCTATTATAATTGGAGGATTTGGAAATTGATTAGTTCCTTTAATATTAGGAGCTCCAGATATAGCTTTCCCCCGAATAAATAATATAAGATTTTGATTACTTCCCCCCTCATTAACTTTATTAATTTCTAGAAGAATTGTAGAAAATGGAGCAGGAACAGGATGAACAGTGTACCCCCCACTTTCATCTAATATTGCTCATGGAGGAAGATCTGTAGATCTAGCTATTTTTTC…	658	0	0
MBIO22195	.1.2	PTO-718.7	Prophantis_sp	Genus-Level	NCBI Blast	Crambidae_sp	Morphological			Genus	Prophantis_sp	High	Lepidoptera	Lepidoptera_Group_8	Moorea	-17.5415	-149.82848	243	MBIO22195	MBIO22195.1.2			moth	Peter T Oboyski	1070	22195	Mon Nov 03 00:00:00 PST 2008	Peter T. Oboyski	Peter T. Oboyski	PTO-718	French Polynesia		Society Islands		nr. Belvedere; native forest	native/non-native	0	0	243		Essig Museum of Entomology		PTO-718.7		MBIO22195.1	TACATTATATTTTATTTTTGGTATTTGAGCTGGAATAGTAGGAACATCCCTAAGATTATTAATTCGAGCAGAATTAGGTAATCCAGGATCATTAATTGGAGATGATCAAATTTATAATACTATTGTAACAGCTCATGCATTCATTATAATTTTTTTTATAGTAATGCCTATTATAATTGGAGGATTTGGAAATTGATTAGTTCCTTTAATATTAGGAGCTCCAGATATAGCTTTCCCACGAATAAATAATATAAGATTTTGATTACTTCCCCCCTCATTAACTTTATTAATTTCTAGAAGAATTGTAGAAAATGGAGCAGGAACAGGATGAACAGTGTACCCCCCACTTTCATCTAATATTGCTCATGGAGGAAGATCTGTAGATCTAGCTATTTTTTC…	658	0	0
MBIO22196	.1.2	PTO-718.8	Anticarsia_irrorata	Species-Level	ABGD Clustering	Geometridae_sp	Morphological			Species	Autoba_crassiuscula	High	Lepidoptera	Lepidoptera_Group_9	Moorea	-17.5415	-149.82848	243	MBIO22196	MBIO22196.1.2			moth	Peter T Oboyski	1071	22196	Mon Nov 03 00:00:00 PST 2008	Peter T. Oboyski	Peter T. Oboyski	PTO-718	French Polynesia		Society Islands		nr. Belvedere; native forest	native/non-native	0	0	243		Essig Museum of Entomology		PTO-718.8		MBIO22196.1	AACTTTATATTTTATTTTTGGTATTTGAGCAGGAATAGTAGGAACTTCCTTAAGATTATTAATTCGAGCCGAATTAGGTACCCCAGGATCACTAATTGGAGATGATCAAATTTATAATACTATTGTTACTGCCCATGCCTTCATTATAATTTTTTTTATAGTTATACCTATTATAATTGGAGGATTTGGAAATTGATTAATTCCTTTAATATTAGGAGCCCCTGATATAGCATTCCCTCGAATAAATAATATAAGTTTCTGACTTTTACCCCCATCTCTAACACTATTAATTTCAAGTAGAATTGTAGAAAATGGAGCCGGAACTGGATGAACAGTCTACCCCCCCTTATCTTCTAATATTGCCCACGGAGGAAGATCAGTAGATTTAGCCATTTTCTC…	658	0	0
MBIO22197	.1.2	PTO-718.9	Imma_semiclara	Species-Level	ABGD Clustering	Imma_sp	Morphological			Genus	Imma_sp	Medium	Lepidoptera	Lepidoptera_Group_10	Moorea	-17.5415	-149.82848	243	MBIO22197	MBIO22197.1.2	Imma		moth	Peter T Oboyski	1081	22197	Mon Nov 03 00:00:00 PST 2008	Peter T. Oboyski	Peter T. Oboyski	PTO-718	French Polynesia		Society Islands		nr. Belvedere; native forest	native/non-native	0	0	243		Essig Museum of Entomology		PTO-718.9		MBIO22197.1	AACATTATATTTTATTTTTGGAATTTGATCAGGAATAGTAGGAACTTCTCTAAGTCTTTTAATTCGAGCAGAATTAGGAAATCCAGGTTCATTAATTGGAGATGATCAAATTTATAATACAATCGTAACAGCTCATGCTTTTATTATAATTTTTTTTATAGTAATACCAATTATAATTGGAGGATTTGGTAACTGATTAGTACCTTTAATGTTAGGAGCTCCTGATATAGCTTTCCCTCGAATAAATAATATAAGATTTTGACTATTACCCCCCTCATTAACCTTATTAATTTCTAGAAGAATTGTAGAAAATGGAGCAGGAACTGGATGAACAGTTTATCCCCCACTATCATCTAATATTGCTCATGGAGGTAGATCAGTAGATTTAGCTATTTTCTC…	658	0	0
MBIO22198	.1.2	PTO-718.10	Piletocera_signiferalis	Species-Level	BioCode Morphological	Piletocera_signiferalis	Morphological			Family	Crambidae_sp	Medium	Lepidoptera	Lepidoptera_Group_2	Moorea	-17.5415	-149.82848	243	MBIO22198	MBIO22198.1.2	Piletocera	signiferalis	moth	Peter T Oboyski	1094	22198	Mon Nov 03 00:00:00 PST 2008	Peter T. Oboyski	Peter T. Oboyski	PTO-718	French Polynesia		Society Islands		nr. Belvedere; native forest	native/non-native	0	0	243		Essig Museum of Entomology		PTO-718.10		MBIO22198.1	TACTTTATATTTTATTTTTGGAATTTGAGCTGGAATAGTTGGAACTTCATTAAGTTTATTAATTCGAGCTGAATTAGGAAATCCAGGTTCTTTAATTGGTGATGATCAAATTTATAATACTATTGTAACAGCTCATGCTTTTATTATAATTTTTTTTATAGTTATACCTATTATAATTGGAGGATTTGGAAATTGATTAGTTCCTTTAATATTAGGAGCTCCTGATATAGCTTTTCCTCGAATAAATAATATAAGATTTTGATTATTACCTCCATCATTAACTTTATTAATTTCTAGTAGAATTGTTGAAAATGGAGCAGGAACAGGATGAACTGTTTATCCTCCTCTTTCTTCTAATATTGCTCACGGTGGAAGTTCTGTAGATTTAGCTATTTTTTC…	658	0	0
MBIO22199	.1.2	PTO-718.11	Endotricha_approximalis	Species-Level	NCBI Blast	Crambidae_sp	Morphological			Species	Endotricha_approximalis	High	Lepidoptera	Lepidoptera_Group_11	Moorea	-17.5415	-149.82848	243	MBIO22199	MBIO22199.1.2			moth	Peter T Oboyski	1074	22199	Mon Nov 03 00:00:00 PST 2008	Peter T. Oboyski	Peter T. Oboyski	PTO-718	French Polynesia		Society Islands		nr. Belvedere; native forest	native/non-native	0	0	243		Essig Museum of Entomology		PTO-718.11		MBIO22199.1	AACATTATATTTTATTTTTGGAATTTGATCTGGTATAGTGGGTACTTCTCTTAGTCTTTTAATTCGAGCTGAGTTAGGTAATCCTGGGTCATTAATTGGTAATGATCAAATTTATAATACAATCGTAACAGGACATGCTTTTATTATAATTTTTTTTATAGTTATACCTATTATAATTGGAGGATTTGGTAATTGATTAGTCCCTTTAATATTAGGAGCCCCTGATATAGCATTCCCACGAATAAATAATATAAGATTTTGATTATTACCCCCTTCCTTAACATTATTAATTTCAAGTAGAATTGTAGAAAATGGAGCAGGAACTGGATGAACAGTTTACCCCCCTCTCTCCTCTAACATTGCTCATAGTGGAAGATCTGTCGATTTAGCTATTTTTTC…	658	0	0
MBIO22200	.1.2	PTO-718.12	Chrysodeixis_eriosoma	Species-Level	NCBI Blast	Chrysodeixis_chalcites	Morphological			Species	Chrysodeixis_eriosoma	High	Lepidoptera	Lepidoptera_Group_12	Moorea	-17.5415	-149.82848	243	MBIO22200	MBIO22200.1.2	Chrysodeixis	chalcites	moth	Peter T Oboyski	1043	22200	Mon Nov 03 00:00:00 PST 2008	Peter T. Oboyski	Peter T. Oboyski	PTO-718	French Polynesia		Society Islands		nr. Belvedere; native forest	native/non-native	0	0	243		Essig Museum of Entomology		PTO-718.12		MBIO22200.1	TACTTTATATTTTATTTTTGGAATTTGAGCTGGAATAGTAGGAACCTCTTTAAGATTACTAATTCGAGCAGAATTAGGTACCCCCGGATCTTTAATTGGTGATGATCAAATTTATAATACTATTGTAACAGCTCATGCATTTATTATAATTTTTTTTATAGTAATACCTATTATAATTGGAGGATTTGGTAATTGACTTGTCCCTCTTATATTAGGAGCCCCTGATATAGCTTTTCCTCGAATAAATAATATAAGTTTCTGACTTCTTCCCCCCTCATTAACTTTATTAATTTCTAGAAGAATTGTAGAAAATGGAGCAGGTACTGGATGAACAGTTTATCCCCCCCTTTCATCTAATATTGCTCATGGAGGTAGTTCAGTAGATTTAGCTATTTTTTC…	658	0	0
MBIO22201	.1.2	PTO-718.13	Maruca_vitrata	Species-Level	NCBI Blast	Crambidae_sp	Morphological			Species	Maruca_vitrata	High	Lepidoptera	Lepidoptera_Group_13	Moorea	-17.5415	-149.82848	243	MBIO22201	MBIO22201.1.2			moth	Peter T Oboyski	1090	22201	Mon Nov 03 00:00:00 PST 2008	Peter T. Oboyski	Peter T. Oboyski	PTO-718	French Polynesia		Society Islands		nr. Belvedere; native forest	native/non-native	0	0	243		Essig Museum of Entomology		PTO-718.13		MBIO22201.1	TACATTATATTTTATCTTTGGAATTTGAGCAGGTATAGTAGGAACATCTTTAAGATTATTAATTCGAGCTGAATTAGGAAATCCAGGATCTTTAATTGGAGATGATCAAATTTATAATACTATTGTAACAGCTCATGCATTTATTATAATTTTTTTTATAGTTATACCTATTATAATTGGAGGATTTGGTAACTGATTAGTCCCACTAATATTAGGAGCCCCAGATATAGCTTTCCCACGAATAAATAATATAAGATTTTGATTATTACCCCCCTCACTGACTTTATTAATTTCAAGAAGAATTGTAGAAAATGGAGCTGGAACAGGATGAACAGTTTACCCCCCTCTTTCTTCTAATATTGCTCACGGAGGAAGATCAGTTGATTTAGCTATTTTTTC…	658	0	0
MBIO22202	.1.2	PTO-718.14	Targalla_delatrix	Species-Level	NCBI Blast	Geometridae_sp	Morphological			Species	Targalla_delatrix	High	Lepidoptera	Lepidoptera_Group_5	Moorea	-17.5415	-149.82848	243	MBIO22202	MBIO22202.1.2			moth	Peter T Oboyski	1098	22202	Mon Nov 03 00:00:00 PST 2008	Peter T. Oboyski	Peter T. Oboyski	PTO-718	French Polynesia		Society Islands		nr. Belvedere; native forest	native/non-native	0	0	243		Essig Museum of Entomology		PTO-718.14		MBIO22202.1	AACTTTATATTTTATTTTTGGAATTTGAGCAGGAATAGTAGGAACTTCATTAAGTTTATTAATTCGAGCTGAATTAGGTAATCCAGGCTCATTAATTGGTGATGATCAAATTTATAATACTATTGTAACAGCTCATGCTTTTATTATAATTTTTTTTATAGTAATACCTATTGTAATTGGAGGATTTGGTAATTGATTAGTACCTTTAATATTAGGGGCCCCTGATATAGCTTTCCCCCGAATAAATAATATAAGATTTTGATTATTACCACCTTCTCTAACATTATTAATCTCAAGAAGAATCGTAGAAAATGGAGCAGGAACAGGATGAACAGTGTATCCCCCACTTTCATCTAATATTGCTCATGGAGGAAGATCAGTAGATCTCGCTATTTTTTC…	658	0	0
MBIO22203	.1.4	PTO-718.15	Thalassodes_sp	Genus-Level	NCBI Blast	Geometridae_sp	Morphological			Genus	Thalassodes_sp	Medium	Lepidoptera	Lepidoptera_Group_14	Moorea	-17.5415	-149.82848	243	MBIO22203	MBIO22203.1.4			moth	Peter T Oboyski	41291	22203	Mon Nov 03 00:00:00 PST 2008		Peter T. Oboyski	PTO-718	French Polynesia		Society Islands		nr. Belvedere; native forest	native/non-native	0	0	243		Essig Museum of Entomology		PTO-718.15	C Meyer	MBIO22203.1	TGATATAGCTTTCCCACGAATAAATAATATAAGATTTTGATTATTACCCCCTTCTATTACTCTTTTWATTTCTAGAAGAATTGTAGAAAACGGAGCAGGAACAGGATGAACAGTTTATCCCCCTCTTTCTTCTAATATTGCTCATGGAGGAAGATCWGTTGATTTAGCTATTTTTTCWTTACATTTAGCTGGAATTTCATCAATTTTAGGAGCCATTAATTTTATTACWACAATTATTAATATACGATTAAATAATTTATCATTTGATCAAATGCCWTTATTTGTTTGAGCTGTWGGAATTACAGCATTTTTATTATTATTATCTTTACCTGTWTTAGCTGGAGCTATTACAATATTATTAACTGATCGAAATTTAAATACATCATTTTTTGATCCTGC…	402	13	20
MBIO22204	.1.2	PTO-718.16	Anticarsia_irrorata	Species-Level	ABGD Clustering	Geometridae_sp	Morphological			Species	Autoba_crassiuscula	High	Lepidoptera	Lepidoptera_Group_9	Moorea	-17.5415	-149.82848	243	MBIO22204	MBIO22204.1.2			moth	Peter T Oboyski	1082	22204	Mon Nov 03 00:00:00 PST 2008	Peter T. Oboyski	Peter T. Oboyski	PTO-718	French Polynesia		Society Islands		nr. Belvedere; native forest	native/non-native	0	0	243		Essig Museum of Entomology		PTO-718.16		MBIO22204.1	AACTTTATATTTTATTTTTGGTATTTGAGCAGGAATAGTAGGAACTTCCTTAAGATTATTAATTCGAGCCGAATTAGGTACCCCAGGATCACTAATTGGAGATGATCAAATTTATAATACTATTGTTACTGCCCATGCCTTCATTATAATTTTTTTTATAGTTATACCTATTATAATTGGAGGATTTGGAAATTGATTAATTCCTTTAATATTAGGAGCCCCTGATATAGCATTCCCTCGAATAAATAATATAAGTTTCTGACTTTTACCCCCATCTCTAACACTATTAATTTCAAGTAGAATTGTAGAAAATGGAGCCGGAACTGGATGAACAGTCTACCCCCCCTTATCTTCTAATATTGCCCACGGAGGAAGATCAGTAGATTTAGCCATTTTCTC…	658	0	0
MBIO22205	.1.2	PTO-718.19	Dudua_sp	Genus-Level	NCBI Blast	Tortricidae_sp	Morphological			Genus	Dudua_sp	Medium	Lepidoptera	Lepidoptera_Group_15	Moorea	-17.5415	-149.82848	243	MBIO22205	MBIO22205.1.2			moth	Peter T Oboyski	1085	22205	Mon Nov 03 00:00:00 PST 2008	Peter T. Oboyski	Peter T. Oboyski	PTO-718	French Polynesia		Society Islands		nr. Belvedere; native forest	native/non-native	0	0	243		Essig Museum of Entomology		PTO-718.19		MBIO22205.1	AACATTGTATTTTATTTTTGGTATTTGAGCTGGAATAGTAGGAACATCTTTAAGACTTTTAATTCGAGCTGAATTAGGAAATCCAGGCTCTTTAATTGGTGATGATCAAATTTATAATACTATTGTAACTGCTCCTGCTTTTATTATAATTTTTTTTATAGTTATACCCATTATAATTGGAGGATTTGGAAATTGATTAGTACCATTAATATTAGGAGCACCTGATATAGCTTTTCCACGAATAAATAATATAAGATTTTGATTATTACCCCCCTCTATTATACTTTTAATTTCAAGAAGAATTGTAGAAAATGGAGCAGGAACTGGATGAACAGTTTATCCCCCTCTTTCATCTAATATTGCCCATAGAGGAAGATCTGTAGACTTAGCTATTTTCTC…	658	0	0
MBIO22206	.1.2	PTO-718.20	Dudua_sp	Genus-Level	NCBI Blast	Tortricidae_sp	Morphological			Genus	Dudua_sp	Medium	Lepidoptera	Lepidoptera_Group_16	Moorea	-17.5415	-149.82848	243	MBIO22206	MBIO22206.1.2			moth	Peter T Oboyski	1046	22206	Mon Nov 03 00:00:00 PST 2008	Peter T. Oboyski	Peter T. Oboyski	PTO-718	French Polynesia		Society Islands		nr. Belvedere; native forest	native/non-native	0	0	243		Essig Museum of Entomology		PTO-718.20		MBIO22206.1	AACATTATATTTTATTTTCGGTATTTGAGCTGGAATAGTAGGAACATCTTTAAGACTTTTAATTCGAGCTGAATTAGGAAATCCAGGCTCTTTAATTGGTGATGATCAAATTTATAATACTATTGTAACTGCCCATGCTTTTATTATAATTTTTTTTATAGTTATACCTATTATAATTGGAGGATTTGGAAATTGATTAGTACCATTAATATTAGGAGCACCTGATATAGCTTTCCCACGAATAAATAATATAAGATTTTGATTATTACCCCCCTCTATTATACTTTTAATTTCAAGAAGAATTGTAGAAAATGGAGCAGGAACTGGATGAACAGTTTATCCCCCCCTTTCATCTAATATTGCTCATAGAGGAAGATCTGTAGACTTAGCTATTTTCTC…	658	0	0
MBIO22208	.1.2	PTO-718.22	Strepsicrates_sp	Genus-Level	NCBI Blast	Tortricidae_sp	Morphological			Genus	Strepsicrates_sp	Medium	Lepidoptera	Lepidoptera_Group_17	Moorea	-17.5415	-149.82848	243	MBIO22208	MBIO22208.1.2			moth	Peter T Oboyski	1038	22208	Mon Nov 03 00:00:00 PST 2008	Peter T. Oboyski	Peter T. Oboyski	PTO-718	French Polynesia		Society Islands		nr. Belvedere; native forest	native/non-native	0	0	243		Essig Museum of Entomology		PTO-718.22		MBIO22208.1	AACATTATATTTTATTTTTGGAATTTGAGCAGGAATAGTAGGAACTTCTTTAAGATTATTAATTCGTGCTGAATTAGGAAACCCAGGATCTTTAATTGGAGATGATCAAATTTATAATACTATTGTAACAGCTCATGCTTTTATTATAATTTTCTTTATAGTTATGCCTATTATAATTGGAGGATTTGGAAATTGATTAGTACCCTTAATATTAGGAGCCCCAGACATAGCTTTCCCCCGAATAAATAATATAAGATTTTGATTATTACCTCCTTCAATTATATTATTAATTTCAAGAAGAATTGTAGAAAACGGAGCAGGAACTGGATGAACAGTATACCCCCCACTTTCATCTAATATTGCTCATAGAGGTAGCTCAGTAGATTTAGCTATTTTTTC…	658	0	0
MBIO22209	.1.2	PTO-718.23	Assara_seminivale	Species-Level	NCBI Blast	Pyralidae_sp	Morphological			Species	Assara_seminivale	High	Lepidoptera	Lepidoptera_Group_18	Moorea	-17.5415	-149.82848	243	MBIO22209	MBIO22209.1.2			moth	Peter T Oboyski	1072	22209	Mon Nov 03 00:00:00 PST 2008	Peter T. Oboyski	Peter T. Oboyski	PTO-718	French Polynesia		Society Islands		nr. Belvedere; native forest	native/non-native	0	0	243		Essig Museum of Entomology		PTO-718.23		MBIO22209.1	AACTTTATACTTCATTTTTGGAATTTGATCAGGAATAATCGGAACCTCTTTAAGACTACTAATTCGAGCAGAATTGGGAACCCCCGGATCTTTAATTGGAGATGATCAAATTTATAATACTATTGTCACAAGCCATGCTTTTATTATAATTTTTTTTATAGTAATGCCTATTATAATTGGAGGATTTGGAAATTGATTAGTGCCCTTAATACTAGGAGCCCCTGATATAGCTTTCCCACGAATAAATAATATAAGATTTTGATTACTCCCACCTTCTATCACTCTTCTAATTTCTAGAAGAATAGTAGAAAATGGTGCAGGTACTGGATGAACAGTTTACCCCCCACTGTCTTCTAATATTGCCCATGGAGGTAGTTCAGTAGATTTAGCTATTTTCTC…	658	0	0
MBIO22210	.1.2	PTO-718.24	Lepidoptera_sp	Order-Level	ABGD Clustering	Gelechioidea_sp	Morphological			Other	Imma_sp	Medium	Lepidoptera	Lepidoptera_Group_19	Moorea	-17.5415	-149.82848	243	MBIO22210	MBIO22210.1.2			moth	Peter T Oboyski	1047	22210	Mon Nov 03 00:00:00 PST 2008	Peter T. Oboyski	Peter T. Oboyski	PTO-718	French Polynesia		Society Islands		nr. Belvedere; native forest	native/non-native	0	0	243		Essig Museum of Entomology		PTO-718.24		MBIO22210.1	AACATTATATTTTATTTTTGGTATTTGAGCAGGAATGGTAGGAACTTCTCTTAGTTTACTTATTCGTGCTGAATTAGGTAATCCAGGATCATTAATTGGTGATGATCAAATTTATAATACTATTGTTACAGCTCATGCTTTTATTATAATTTTTTTTATAGTAATACCAATTATAATCGGAGGATTCGGAAATTGATTAGTTCCCCTTATACTTGGAGCTCCTGATATAGCTTTTCCTCGTATAAATAATATAAGATTTTGATTACTTCCCCCCTCTTTATCTCTTTTAATTTCAAGAAGAATTGTAGAAAATGGAGCTGGAACAGGATGAACAGTATACCCCCCACTTTCATCAAATATTGCTCATAGAGGTAGATCAGTTGATTTAGCCATTTTTTC…	658	0	0
MBIO22211	.1.2	PTO-718.25	Imma_semiclara	Species-Level	ABGD Clustering	Imma_sp	Morphological			Genus	Ocrasa_repetita	Medium	Lepidoptera	Lepidoptera_Group_10	Moorea	-17.5415	-149.82848	243	MBIO22211	MBIO22211.1.2	Imma		moth	Peter T Oboyski	1077	22211	Mon Nov 03 00:00:00 PST 2008	Peter T. Oboyski	Peter T. Oboyski	PTO-718	French Polynesia		Society Islands		nr. Belvedere; native forest	native/non-native	0	0	243		Essig Museum of Entomology		PTO-718.25		MBIO22211.1	AACATTATATTTTATTTTTGGAATTTGATCAGGAATAGTAGGAACTTCTCTAAGTCTTTTAATTCGAGCAGAATTAGGAAATCCAGGTTCATTAATTGGAGATGATCAAATTTATAATACAATCGTAACAGCTCATGCTTTTATTATAATTTTTTTTATAGTAATACCAATTATAATTGGAGGATTTGGTAACTGATTAGTACCTTTAATGTTAGGAGCTCCTGATATAGCTTTCCCCCGAATAAATAATATAAGATTTTGACTATTACCCCCCTCATTAACCTTATTAATTTCTAGAAGAATTGTAGAAAATGGAGCAGGAACTGGATGAACAGTTTATCCCCCACTATCATCTAATATTGCTCATGGAGGTAGATCAGTAGATTTAGCTATTTTCTC…	658	0	0
MBIO22212	.1.2	PTO-718.26	Ocrasa_repetita	Species-Level	ABGD Clustering	Crambidae_sp	Morphological			Species	Endotricha_approximalis	High	Lepidoptera	Lepidoptera_Group_20	Moorea	-17.5415	-149.82848	243	MBIO22212	MBIO22212.1.2			moth	Peter T Oboyski	1064	22212	Mon Nov 03 00:00:00 PST 2008	Peter T. Oboyski	Peter T. Oboyski	PTO-718	French Polynesia		Society Islands		nr. Belvedere; native forest	native/non-native	0	0	243		Essig Museum of Entomology		PTO-718.26		MBIO22212.1	AACTTTATACTTTATTTTTGGAATTTGATCAGGTATAGTAGGAACATCCCTTAGACTTTTAATTCGAGCTGAATTAGGAAACCCCGGGTCTCTTATTGGAGATGACCAAATTTATAATACTATTGTCACTGCCCATGCTTTTATTATAATTTTTTTTATAGTAATGCCAATTATAATTGGAGGATTTGGTAATTGATTAGTACCTTTAATACTAGGAGCTCCCGATATAGCTTTCCCCCGAATAAATAATATAAGATTTTGACTTTTACCCCCCTCATTAACTCTTCTTATTTCTAGTAGTATTGTAGAAAATGGAGCAGGAACTGGGTGAACTGTTTACCCCCCTTTATCTTCTAATATTGCTCATGGAGGAAGTTCTGTAGATTTAGCTATTTTTTC…	658	0	0
MBIO22213	.1.2	PTO-718.27	Endotricha_approximalis	Species-Level	NCBI Blast	Crambidae_sp	Morphological			Species	Endotricha_approximalis	High	Lepidoptera	Lepidoptera_Group_11	Moorea	-17.5415	-149.82848	243	MBIO22213	MBIO22213.1.2			moth	Peter T Oboyski	1093	22213	Mon Nov 03 00:00:00 PST 2008	Peter T. Oboyski	Peter T. Oboyski	PTO-718	French Polynesia		Society Islands		nr. Belvedere; native forest	native/non-native	0	0	243		Essig Museum of Entomology		PTO-718.27		MBIO22213.1	AACATTATATTTTATTTTTGGAATTTGATCTGGTATAGTGGGTACTTCTCTTAGTCTTTTAATTCGAGCTGAGTTAGGTAATCCTGGGTCATTAATTGGTAATGATCAAATTTATAATACAATCGTAACAGGACATGCTTTTATTATAATTTTTTTTATAGTTATACCTATTATAATTGGAGGATTTGGTAATTGATTAGTCCCTTTAATATTAGGAGCCCCTGATATAGCATTCCCACGAATAAATAATATAAGATTTTGATTATTACCCCCTTCCTTAACATTATTAATTTCAAGTAGAATTGTAGAAAATGGAGCAGGAACTGGATGAACAGTTTACCCCCCTCTCTCCTCTAACATTGCTCATAGTGGAAGATCTGTCGATTTAGCTATTTTTTC…	658	0	0
MBIO22214	.1.4	PTO-718.28	Endotricha_approximalis	Species-Level	NCBI Blast	Crambidae_sp	Morphological			Species	Endotricha_approximalis	High	Lepidoptera	Lepidoptera_Group_11	Moorea	-17.5415	-149.82848	243	MBIO22214	MBIO22214.1.4			moth	Peter T Oboyski	41301	22214	Mon Nov 03 00:00:00 PST 2008		Peter T. Oboyski	PTO-718	French Polynesia		Society Islands		nr. Belvedere; native forest	native/non-native	0	0	243		Essig Museum of Entomology		PTO-718.28	C Meyer	MBIO22214.1	TTTAATATTAGGAGCCCCTGATATAGCATTCCCACGAATAAATAATATAAGATTTTGATTATTACCCCCTTCCTTAACATTATTAATTTCAAGTAGAATTGTAGAAAATGGAGCAGGAACTGGATGAACAGTTTACCCCCCTCTCTCCTCTAACATTGCTCATAGTGGAAGATCTGTCGATTTAGCTATTTTTTCCCTTCATTTAGCTGGAATTTCATCTATTTTAGGAGCAATTAATTTTATTACAACAATTATTAATATAAAATTAAATGGTTTATTTTTTGATCAAATACCATTATTTGTTTGATCTGTTGGTATTACTGCTCTTCTTCTTCTTTTATCATTACCTGTGTTAGCTGGAGCTATTACTATATTACTTACAGATCGAAATTTAAATAC…	472	2	7
MBIO22215	.1.4	PTO-718.29	Endotricha_approximalis	Species-Level	ABGD Clustering	Crambidae_sp	Morphological			Species	Cleora_sp	High	Lepidoptera	Lepidoptera_Group_11	Moorea	-17.5415	-149.82848	243	MBIO22215	MBIO22215.1.4			moth	Peter T Oboyski	41328	22215	Mon Nov 03 00:00:00 PST 2008		Peter T. Oboyski	PTO-718	French Polynesia		Society Islands		nr. Belvedere; native forest	native/non-native	0	0	243		Essig Museum of Entomology		PTO-718.29	C Meyer	MBIO22215.1	TTTAATATTAGGAGCCCCTGATATAGCATTCCCACGAATAAATAATATAAGATTTTGATTATTACCCCCTTCCTTAACATTATTAATTTCAAGTAGAATTGTAGAAAATGGAGCAGGAACTGGATGAACAGTTTACCCCCCTCTCTCCTCTAACATTGCTCATAGTGGAAGATCTGTCGATTTAGCTATTTTTTCCCTTCATTTAGCTGGAATTTCATCTATTTTAGGAGCAATTAATTTTATTACAACAATTATTAATATAAAATTAAATGGTTTATTTTTTGATCAAATACCATTATTTGTTTGATCTGTTGGTATTACTGCTCTTCTTCTTCTTTTATCATTACCTGTGTTAGCTGGAGCTATTACTATATTACTTACAGATCGAAATTTAAATAC…	472	0	0
MBIO22216	.1.2	PTO-718.30	Cleora_sp	Genus-Level	ABGD Clustering	Geometridae_sp	Morphological			Genus	Athetis_thoracica	Medium	Lepidoptera	Lepidoptera_Group_21	Moorea	-17.5415	-149.82848	243	MBIO22216	MBIO22216.1.2			moth	Peter T Oboyski	1066	22216	Mon Nov 03 00:00:00 PST 2008	Peter T. Oboyski	Peter T. Oboyski	PTO-718	French Polynesia		Society Islands		nr. Belvedere; native forest	native/non-native	0	0	243		Essig Museum of Entomology		PTO-718.30		MBIO22216.1	AACTTTATATTTTATTTTTGGTATTTGAGCAGGTATAGTTGGAACTTCATTAAGATTACTAATTCGAGCAGAATTAGGAACCCCCGGATCTTTAATTGGAGATGACCAAATTTATAATACCATTGTAACAGCTCACGCTTTTATTATAATTTTCTTTATAGTAATGCCAATTATAATCGGAGGATTCGGAAATTGACTAATCCCCTTAATATTGGGAGCCCCTGATATAGCTTTCCCACGAATGAACAATATAAGATTCTGGCTACTCCCCCCATCTATCACTCTTTTAATTTCTAGCAGAATCGTCGAAAATGGAGCAGGGACTGGATGAACAATTTACCCGCCCCTTTCTTCCAATATTGCTCATGGAGGAAGATCAGTAGATTTAGCTATTTTTTC…	658	0	0
MBIO22217	.1.4	PTO-718.31	Athetis_thoracica	Species-Level	NCBI Blast	Noctuidae_sp	Morphological			Species	Athetis_thoracica	High	Lepidoptera	Lepidoptera_Group_22	Moorea	-17.5415	-149.82848	243	MBIO22217	MBIO22217.1.4			moth	Peter T Oboyski	41293	22217	Mon Nov 03 00:00:00 PST 2008		Peter T. Oboyski	PTO-718	French Polynesia		Society Islands		nr. Belvedere; native forest	native/non-native	0	0	243		Essig Museum of Entomology		PTO-718.31	C Meyer	MBIO22217.1	TTTAATATTAGGAGCCCCAGATATAGCATTTCCTCGAATAAATAATATAAGTTTTTGACTTCTTCCCCCCTCTTTAACTTTACTTATTTCAAGAAGAATTGTAGAAAATGGAGCAGGAACAGGATGAACAGTTTATCCCCCACTTTCATCTAATATTGCTCATGGAGGTAGTTCTGTTGATTTAGCTATTTTTTCTTTACATTTAGCTGGTATTTCTTCAATTTTAGGAGCTATTAATTTTATTACTACAATTATTAATATACGATTAAATAGTTTATCTTTTGATCAAATACCTTTATTTATTTGAGCTGTTGGAATTACTGCATTTTTATTATTATTATCTTTACCTGTTTTAGCTGGAGCTATTACTATACTTTTAACAGATCGAAACTTAAATAC…	472	0	0
MBIO22218	.1.2	PTO-718.32	Athetis_thoracica	Species-Level	ABGD Clustering	Noctuidae_sp	Morphological			Species	Anomis_sp	High	Lepidoptera	Lepidoptera_Group_22	Moorea	-17.5415	-149.82848	243	MBIO22218	MBIO22218.1.2			moth	Peter T Oboyski	1042	22218	Mon Nov 03 00:00:00 PST 2008	Peter T. Oboyski	Peter T. Oboyski	PTO-718	French Polynesia		Society Islands		nr. Belvedere; native forest	native/non-native	0	0	243		Essig Museum of Entomology		PTO-718.32		MBIO22218.1	AACATTATATTTTATTTTTGGTATTTGAGCAGGAATAGTAGGAACCTCATTAAGATTATTAATTCGAGCAGAATTAGGAAATCCTGGATCTTTAATTGGAGATGATCAAATTTATAATACTATTGTTACAGCTCATGCATTTATTATAATTTTTTTTATAGTAATACCTATTATAATTGGTGGATTTGGAAATTGACTTGTGCCTTTAATATTAGGAGCCCCAGATATAGCATTTCCTCGAATAAATAATATAAGTTTTTGACTTCTTCCCCCCTCTTTAACTTTACTTATTTCAAGAAGAATTGTAGAAAATGGAGCAGGAACAGGATGAACAGTTTATCCCCCACTTTCATCTAATATTGCTCATGGAGGTAGTTCTGTTGATTTAGCTATTTTTTC…	658	0	0
MBIO22219	.1.2	PTO-718.33	Anomis_sabulifera	Species-Level	ABGD Clustering	Noctuidae_sp	Morphological			Genus	Anomis_involuta	High	Lepidoptera	Lepidoptera_Group_23	Moorea	-17.5415	-149.82848	243	MBIO22219	MBIO22219.1.2			moth	Peter T Oboyski	1049	22219	Mon Nov 03 00:00:00 PST 2008	Peter T. Oboyski	Peter T. Oboyski	PTO-718	French Polynesia		Society Islands		nr. Belvedere; native forest	native/non-native	0	0	243		Essig Museum of Entomology		PTO-718.33		MBIO22219.1	AACTTTATATTTCATTTTTGGTATTTGAGCAGGTATAATTGGAACTTCATTAAGTATATTAATTCGAGCAGAATTAGGAAATCCGGGATCTTTAATTGGAGATGATCAAATTTATAATACTATTGTTACTGCTCATGCTTTTATTATAATTTTTTTTATAGTTATACCTATTATAATTGGAGGATTTGGAAATTGATTAGTTCCCCTCATATTAGGAGCTCCAGATATAGCTTTCCCTCGAATAAATAATATAAGATTTTGACTTCTCCCCCCGTCAATTATTTTATTAAATTCGAGTAGAATCGTAGAAAATGGAGCAGGAACAGGATGAACAGTTTACCCCCCACTTTCATCTAATATTGCTCATAGAGGAAGTTCAGTAGATTTAGCAATTTTCTC…	658	0	0
MBIO22220	.1.4	PTO-718.34	Anomis_sabulifera	Species-Level	ABGD Clustering	Noctuidae_sp	Morphological			Species	Chasmina_tibialis	High	Lepidoptera	Lepidoptera_Group_23	Moorea	-17.5415	-149.82848	243	MBIO22220	MBIO22220.1.4			moth	Peter T Oboyski	41307	22220	Mon Nov 03 00:00:00 PST 2008		Peter T. Oboyski	PTO-718	French Polynesia		Society Islands		nr. Belvedere; native forest	native/non-native	0	0	243		Essig Museum of Entomology		PTO-718.34	C Meyer	MBIO22220.1	CCTCATATTAGGAGCTCCAGATATAGCTTTCCCTCGAATAAATAATATAAGATTTTGACTTCTCCCCCCGTCAATTATTTTATTAAATTCGAGTAGAATCGTAGAAAATGGAGCAGGAACAGGATGAACAGTTTACCCCCCACTTTCATCTAATATTGCTCATAGAGGAAGTTCAGTAGATTTAGCAATTTTCTCATTACATTTAGCAGGAATTTCATCTATTTTAGGAGCTATTAATTTTATTACAACAATTATTAACATACGATTAAATAATTTATCATTTGATCAAATACCTTTATTTGTTTGAGCAGTTGGTATTACAGCATTTTTATTACTTTTATCTTTACCTGTATTAGCTGGAGCTATTACTATATTATTAACTGATCGTAATTTAAATAC…	472	0	0
MBIO22221	.1.2	PTO-718.35	Chasmina_tibialis	Species-Level	ABGD Clustering	Noctuidae_sp	Morphological			Species	Aedia_sp	High	Lepidoptera	Lepidoptera_Group_24	Moorea	-17.5415	-149.82848	243	MBIO22221	MBIO22221.1.2			moth	Peter T Oboyski	1089	22221	Mon Nov 03 00:00:00 PST 2008	Peter T. Oboyski	Peter T. Oboyski	PTO-718	French Polynesia		Society Islands		nr. Belvedere; native forest	native/non-native	0	0	243		Essig Museum of Entomology		PTO-718.35		MBIO22221.1	AACTTTATATTTTATTTTTGGAATTTGAGCAGGAATAGTAGGAACATCATTAAGATTACTAATTCGAGCTGAATTAGGAACCCCTGGATCTTTAATTGGAGATGATCAAATTTATAATACTATTGTAACAGCTCATGCTTTTATTATAATTTTTTTTATAGTAATACCTATCATAATTGGAGGATTTGGAAATTGACTTGTACCTTTAATATTAGGAGCCCCAGATATAGCCTTTCCTCGAATAAATAATATAAGATTTTGATTATTACCTCCATCTTTAACTTTATTAATTTCCAGTAGAATTGTTGAAAACGGAGCAGGTACTGGATGAACAGTGTACCCCCCACTTTCATCTAATATTGCTCATGGAGGAAGATCAGTTGATTTAGCTATTTTTTC…	658	0	0
MBIO22222	.1.2	PTO-718.41	Aedia_sericea	Species-Level	ABGD Clustering	Noctuidae_sp	Morphological			Genus	Progonia_umbrifera	Medium	Lepidoptera	Lepidoptera_Group_25	Moorea	-17.5415	-149.82848	243	MBIO22222	MBIO22222.1.2			moth	Peter T Oboyski	1030	22222	Mon Nov 03 00:00:00 PST 2008	Peter T. Oboyski	Peter T. Oboyski	PTO-718	French Polynesia		Society Islands		nr. Belvedere; native forest	native/non-native	0	0	243		Essig Museum of Entomology		PTO-718.41		MBIO22222.1	AACATTATATTTTATTTTTGGAATTTGAGCAGGTATAATTGGTACCTCTCTAAGATTATTAATTCGAGCTGAATTAGGAAACCCAGGTTCTTTAATTGGAGATGATCAAATTTATAATACTATTGTAACAGCGCATGCTTTTATTATAATTTTTTTTATAGTTATACCCATTATAATTGGAGGATTTGGAAATTGATTAGTTCCTTTAATACTAGGTGCCCCAGATATAGCTTTCCCCCGAATAAATAACATGAGTTTTTGACTCTTACCCCCCTCCTTAACCTTATTAATTTCTAGAAGAATTGTAGAAAATGGAGCAGGAACTGGATGAACAGTCTATCCCCCCTTATCATCTAATATTGCTCATGGGGGAAGATCAGTTGACTTAGCTATTTTTTC…	658	0	0
MBIO22223	.1.2	PTO-718.42	Progonia_umbrifera	Species-Level	ABGD Clustering	Noctuidae_sp	Morphological			Species	Cleora_sp	High	Lepidoptera	Lepidoptera_Group_7	Moorea	-17.5415	-149.82848	243	MBIO22223	MBIO22223.1.2			moth	Peter T Oboyski	1080	22223	Mon Nov 03 00:00:00 PST 2008	Peter T. Oboyski	Peter T. Oboyski	PTO-718	French Polynesia		Society Islands		nr. Belvedere; native forest	native/non-native	0	0	243		Essig Museum of Entomology		PTO-718.42		MBIO22223.1	AACTTTATATTTTATTTTTGGAATCTGAGCAGGAATAGTAGGAACATCTTTAAGTTTATTAATTCGAGCTGAATTAGGTAACCCAGGATCTTTAATTGGAGATGATCAAATTTATAATACTATTGTAACAGCTCATGCTTTTATTATAATTTTTTTCATAGTTATACCTATTATAATTGGAGGATTTGGTAATTGATTAGTTCCTTTAATATTAGGAGCACCTGATATAGCATTTCCTCGAATAAATAATATAAGTTTTTGATTATTACCCCCATCTTTAACTCTTTTAATTTCAAGAAGAATTGTAGAAAATGGAGCAGGAACAGGATGAACAGTTTACCCCCCACTTTCATCAAATATTGCTCACGGAGGAAGTTCAGTAGATTTAGCTATTTTTTC…	658	0	0
MBIO22224	.1.2	PTO-718.43	Cleora_sp	Genus-Level	ABGD Clustering	Geometridae_sp	Morphological			Genus	Geometridae_sp	Medium	Lepidoptera	Lepidoptera_Group_21	Moorea	-17.5415	-149.82848	243	MBIO22224	MBIO22224.1.2			moth	Peter T Oboyski	1067	22224	Mon Nov 03 00:00:00 PST 2008	Peter T. Oboyski	Peter T. Oboyski	PTO-718	French Polynesia		Society Islands		nr. Belvedere; native forest	native/non-native	0	0	243		Essig Museum of Entomology		PTO-718.43		MBIO22224.1	AACTTTATATTTTATTTTTGGTATTTGAGCAGGTATAGTTGGAACTTCATTAAGATTACTAATTCGAGCAGAATTAGGAACCCCCGGATCTTTAATTGGAGATGACCAAATTTATAATACCATTGTAACAGCTCACGCTTTTATTATAATTTTCTTTATAGTAATGCCAATTATAATCGGAGGATTCGGAAATTGACTAATCCCCTTAATATTGGGAGCCCCTGATATAGCTTTCCCACGAATGAACAATATAAGATTCTGGCTACTCCCCCCATCTATCACTCTTTTAATTTCTAGCAGAATCGTCGAAAATGGAGCAGGGACTGGATGAACAGTTTACCCGCCCCTTTCTTCCAATATTGCTCATGGAGGAAGATCAGTAGATTTAGCTATTTTTTC…	658	0	0
MBIO22225	.1.4	PTO-718.44	Cleora_sp	Genus-Level	ABGD Clustering	Tortricidae_sp	Morphological			Other	Phycita_sp	Low	Lepidoptera	Lepidoptera_Group_21	Moorea	-17.5415	-149.82848	243	MBIO22225	MBIO22225.1.4			moth	Peter T Oboyski	41309	22225	Mon Nov 03 00:00:00 PST 2008		Peter T. Oboyski	PTO-718	French Polynesia		Society Islands		nr. Belvedere; native forest	native/non-native	0	0	243		Essig Museum of Entomology		PTO-718.44	C Meyer	MBIO22225.1	CTTAATATTGGGAGCCCCTGATATAGCTTTCCCACGAATGAACAATATAAGATTCTGGCTACTCCCCCCATCTATCACTCTTTTAATTTCTAGCAGAATCGTCGAAAATGGAGCAGGGACTGGATGAACAGTTTACCCGCCCCTTTCTTCCAATATTGCTCATGGAGGAAGATCAGTAGATTTAGCTATTTTTTCTTTACATTTAGCAGGTATTTCCTCAATTTTAGGGGCCATTAATTTTATTACAACAATTATCAACATACGATTAAATAATTTAATATTTGATCAAATACCTCTATTTGTTTGAGCAGTAGGTATTACAGCATTTTTATTATTATTATCCCTTCCTGTATTAGCAGGAGCTATCACAATACTTCTTACAGATCGTAATTTAAATAC…	472	0	2
MBIO22226	.1.2	PTO-718.53	Lepidoptera_sp	Order-Level	ABGD Clustering	Gelechioidea_sp	Morphological			Other	Strepsicrates_sp	Medium	Lepidoptera	Lepidoptera_Group_19	Moorea	-17.5415	-149.82848	243	MBIO22226	MBIO22226.1.2			moth	Peter T Oboyski	1073	22226	Mon Nov 03 00:00:00 PST 2008	Peter T. Oboyski	Peter T. Oboyski	PTO-718	French Polynesia		Society Islands		nr. Belvedere; native forest	native/non-native	0	0	243		Essig Museum of Entomology		PTO-718.53		MBIO22226.1	AACATTATATTTTATTTTTGGTATTTGAGCAGGAATGGTAGGAACTTCTCTTAGTTTACTTATTCGTGCTGAATTAGGTAATCCAGGATCATTAATTGGTGATGATCAAATTTATAATACTATTGTTACAGCTCATGCTTTTATTATAATTTTTTTTATAGTAATACCAATTATAATCGGAGGATTCGGAAATTGATTAGTTCCTCTTATACTTGGAGCTCCTGATATAGCTTTTCCTCGTATAAATAATATAAGATTTTGATTACTTCCCCCCTCTTTATCTCTTTTAATTTCAAGAAGAATTGTAGAAAATGGAGCTGGAACAGGATGAACAGTATACCCCCCACTTTCATCAAATATTGCTCATAGAGGTAGATCAGTTGATTTAGCCATTTTTTC…	658	0	0
MBIO22227	.1.2	PTO-718.54	Cadra_cautella	Species-Level	ABGD Clustering	Pyralidae_sp	Morphological			Genus	Lampides_boeticus	Medium	Lepidoptera	Lepidoptera_Group_26	Moorea	-17.5415	-149.82848	243	MBIO22227	MBIO22227.1.2			moth	Peter T Oboyski	1068	22227	Mon Nov 03 00:00:00 PST 2008	Peter T. Oboyski	Peter T. Oboyski	PTO-718	French Polynesia		Society Islands		nr. Belvedere; native forest	native/non-native	0	0	243		Essig Museum of Entomology		PTO-718.54		MBIO22227.1	AACTTTATATTTTATTTTTGGAATTTGATCAGGAATAGTAGGAACATCTTTAAGTTTATTAATTCGAGCTGAATTAGGTACACCTGGTTCTTTAATTGGAGATGATCAAATTTATAATACTATTGTTACTGGACACGCTTTTATTATAATTTTTTTTATAGTAATACCTATTATAATTGGAGGATTTGGTAATTGATTAGTACCTCTAATATTAGGAGCACCTGATATAGCTTTTCCTCGAATAAATAATATAAGATTTTGACTTTTACCCCCCTCTCTTAGTTTATTAATTTCAAGAAGAATTGTTGAAAATGGAGCAGGAACAGGATGAACGGTTTACCCCCCCTTATCCTCTAATATTGCCCATGGGGGCAGATCTGTTGACTTAGCTATTTTTTC…	658	0	0
MBIO22228	.1.2	PTO-718.55	Strepsicrates_sp	Genus-Level	ABGD Clustering	Tortricidae_sp	Morphological			Genus	Pantala_flavescens	Medium	Lepidoptera	Lepidoptera_Group_17	Moorea	-17.5415	-149.82848	243	MBIO22228	MBIO22228.1.2			moth	Peter T Oboyski	1039	22228	Mon Nov 03 00:00:00 PST 2008	Peter T. Oboyski	Peter T. Oboyski	PTO-718	French Polynesia		Society Islands		nr. Belvedere; native forest	native/non-native	0	0	243		Essig Museum of Entomology		PTO-718.55		MBIO22228.1	AACATTATATTTTATTTTTGGAATTTGAGCAGGAATAGTAGGAACTTCTTTAAGATTATTAATTCGTGCTGAATTAGGAAACCCAGGATCTTTAATTGGAGATGATCAAATTTATAATACTATTGTAACAGCTCATGCTTTTATTATAATTTTCTTTATAGTTATACCTATTATAATTGGAGGATTTGGAAATTGATTAGTACCCTTAATATTAGGAGCCCCAGACATAGCTTTCCCCCGAATAAATAATATAAGATTTTGATTATTACCTCCTTCAATTATATTATTAATTTCAAGAAGAATTGTAGAAAACGGAGCAGGAACTGGATGAACAGTATACCCCCCACTTTCATCTAATATTGCTCATAGAGGTAGCTCAGTAGATTTAGCTATTTTTTC…	658	0	0
MBIO22229	.1.2	PTO-722.7	Lampides_boeticus	Species-Level	BioCode Morphological	Lampides_boeticus	Morphological			Species	Pseudomallada_sp	High	Lepidoptera	Lepidoptera_Group_27	Moorea	-17.51064	-149.83835	880	MBIO22229	MBIO22229.1.2	Lampides	boeticus	butterfly	Peter T Oboyski	1099	22229	Thu Nov 06 00:00:00 PST 2008	Peter T. Oboyski	Peter T. Oboyski	PTO-722	French Polynesia		Society Islands		Mt Rotui; summit area		0	0	880		Essig Museum of Entomology		PTO-722.7		MBIO22229.1	AACATTATATTTTATTTTTGGAATTTGAGCAGGAATATTGGGAACATCATTAAGAATTTTAATTCGAATAGAGTTAGGAACTCCAGGATCTTTAATTGGTGATGATCAAATTTATAATACTATTGTAACAGCTCATGCTTTTATTATAATTTTTTTTATAGTTATACCTATTATAATTGGTGGATTTGGAAACTGATTAATCCCATTAATATTAGGAGCACCTGATATAGCTTTCCCACGAATAAATAATATAAGATTTTGATTATTACCTCCGTCATTAATATTACTAATTTCAAGAAGAATTGTAGAAAATGGAGCAGGAACAGGATGAACAGTGTACCCCCCACTTTCATCTAATATTGCACATGGAGGTTCATCTGTTGATTTAGCAATTTTTTC…	658	0	0
MBIO22230	.1.2	PTO-722.8	Pantala_flavescens	Species-Level	ABGD Clustering	Libellulidae_sp	Morphological			Species	Cunctochrysa_sp	High	Odonata	Odonata_Group_1	Moorea	-17.51064	-149.83835	880	MBIO22230	MBIO22230.1.2				Peter T Oboyski	1083	22230	Thu Nov 06 00:00:00 PST 2008	Peter T. Oboyski	Peter T. Oboyski	PTO-722	French Polynesia		Society Islands		Mt Rotui; summit area		0	0	880		Essig Museum of Entomology		PTO-722.8		MBIO22230.1	TACATTATATTTAATTTTTGGTGCTTGGGCAGGTATAATTGGTACAGCTCTTAGTGTTTTAATTCGAATTGAATTAGGTCAACCAGGTTCCCTAATTGGAGACGATCAAATTTATAATGTTATTGTTACAGCTCATGCCTTTGTAATAATTTTCTTTATAGTAATACCTATTATAATTGGAGGATTTGGTAACTGATTAGTACCGTTAATACTTGGTGCTCCAGATATGGCTTTCCCTCGATTAAATAATATAAGATTTTGACTTTTACCTCCATCTTTTACTCTTCTTTTAGCTAGAAGTATAGTTGAAAGAGGAGCTGGAACAGGATGAACTGTTTACCCTCCTTTAGCAGGGGCTATTGCTCACGCTGGAGCATCAGTTGATCTCACAATTTTCTC…	658	0	0
MBIO22231	.1.2	PTO-722.3	Pseudomallada_sp	Genus-Level	ABGD Clustering	Chrysopidae_sp	Morphological			Genus	Peyerimhoffina_sp	Medium	Neuroptera	Neuroptera_Group_1	Moorea	-17.51064	-149.83835	880	MBIO22231	MBIO22231.1.2				Peter T Oboyski	1100	22231	Thu Nov 06 00:00:00 PST 2008	Peter T. Oboyski	Peter T. Oboyski	PTO-722	French Polynesia		Society Islands		Mt Rotui; summit area		0	0	880		Essig Museum of Entomology		PTO-722.3		MBIO22231.1	AACTTTATATTTCATTTTTGGAATTTGATCTGGATTAGTAGGTACAAGTTTAAGTTTATTGATTCGAGCTGAATTAGGTCAACCAGGATCATTAATTGGTGATGACCAAATTTATAATGTAATTGTTACTGCTCATGCTTTTATTATAATTTTTTTTATAGTAATACCTATTGTAATTGGAGGATTTGGAAATTGATTAGTACCTTTAATATTAGCAGCTCCTGATATAGCTTTTCCTCGTATAAATAATATAAGTTTTTGAATATTACCTCCTTCTTTAACTCTACTCCTAGCATCTTCAATAGTAGAAAGAGGAGCTGGTACAGGATGAACTGTATATCCTCCCCTTTCTGCAAGCATTGCTCATGCTGGAGCATCTGTTGATTTAGCTATTTTTAG…	658	0	0
MBIO22232	.1.2	PTO-722.4	Cunctochrysa_sp	Genus-Level	ABGD Clustering	Chrysopidae_sp	Morphological			Genus	Pseudomallada_sp	Medium	Neuroptera	Neuroptera_Group_2	Moorea	-17.51064	-149.83835	880	MBIO22232	MBIO22232.1.2				Peter T Oboyski	1065	22232	Thu Nov 06 00:00:00 PST 2008	Peter T. Oboyski	Peter T. Oboyski	PTO-722	French Polynesia		Society Islands		Mt Rotui; summit area		0	0	880		Essig Museum of Entomology		PTO-722.4		MBIO22232.1	TACWTTATATTTTATTTTTGGTATTTGATCGGTTTNAGTAGGTACAAGTTTAAGTTTATTAATTCGGGCAGAATTAGGACAGCCTGGTTCTTTAATTGGTGATGTTCAAATTTATAATGTAATTGTTACTGCCCACGCTTTTATTATAATTTTTTTTATAGTTATACCTATTGTTATTGGGGGTTTTGGAAACTGATTAGTTCCTTTAATATTAGCCGCTCCTGATATAGCTTTTCCACGAATAAATAATATAAGTTTTTGAATATTACCCCCTTCATTAACTTTATTACTATCTTCTTCAATAGTAGAAAGAGGAGCCGGGACAGGTTGAACTGTATACCCTCCTTTATCTTCTAGAATTGCTCATGCTGGGGCTTCAGTTGATTTAGCTATTTTTAG…	575	0	0
MBIO22233	.1.2	PTO-722.5	Chrysoperla_congrua	Species-Level	ABGD Clustering	Chrysopidae_sp	Morphological			Genus	Tropidomantis_sp	Medium	Neuroptera	Neuroptera_Group_3	Moorea	-17.51064	-149.83835	880	MBIO22233	MBIO22233.1.2				Peter T Oboyski	1088	22233	Thu Nov 06 00:00:00 PST 2008	Peter T. Oboyski	Peter T. Oboyski	PTO-722	French Polynesia		Society Islands		Mt Rotui; summit area		0	0	880		Essig Museum of Entomology		PTO-722.5		MBIO22233.1	TACTTTATATTTATTTTTGGTATTTTGGTCAGGTTTAGTAGGTACAAGTTTAAGTTTATTAATTCGAGCTGAATTAGGTCAACCAGGTTCATTAATTGGTGATGATCAAATTTACAATGTTATTGTTACTGCTCATGCATTTATTATAATTTTTTTTATAGTTATACCAATTGTTATTGGAGGATTTGGAAATTGATTGGTTCCTTTAATATTAGCGGCTCCAGATATAGCTTTTCCACGAATAAATAATATAAGTTTTTGAATATTACCTCCTTCTTTAACTTTATTACTATCTTCCTCTATAGTAGAAAGAGGAGCTGGTACAGGTTGAACTGTGTACCCTCCATTATCATCTAGAATTGCTCATGCAGGAGCTTCTGTAGATATAGCTATTTTTAG…	658	0	0
MBIO22234	.1.2	PTO-722.6	Pseudomallada_sp	Genus-Level	ABGD Clustering	Chrysopidae_sp	Morphological			Genus	Tritopterna_capyra	Medium	Neuroptera	Neuroptera_Group_1	Moorea	-17.51064	-149.83835	880	MBIO22234	MBIO22234.1.2				Peter T Oboyski	1076	22234	Thu Nov 06 00:00:00 PST 2008	Peter T. Oboyski	Peter T. Oboyski	PTO-722	French Polynesia		Society Islands		Mt Rotui; summit area		0	0	880		Essig Museum of Entomology		PTO-722.6		MBIO22234.1	AACTTTATATTTCATTTTTGGAATTTGATCTGGATTAGTAGGTACAAGTTTAAGTTTATTGATTCGAGCTGAATTAGGTCAACCAGGATCATTAATTGGTGATGACCAAATTTATAATGTAATTGTTACTGCTCATGCTTTTATTATAATTTTTTTTATAGTAATACCTATTGTAATTGGAGGATTTGGAAATTGATTAGTACCTTTAATATTAGCAGCTCCTGATATAGCTTTTCCTCGTATAAATAATATAAGTTTTTGAATATTACCTCCTTCTTTAACTCTACTCCTAGCATCTTCAATAGTAGAAAGAGGAGCTGGTACAGGATGAACTGTATATCCTCCCCTTTCTGCAAGCATTGCTCATGCTGGAGCATCTGTTGATTTAGCTATTTTTAG…	658	0	0
MBIO22235	.1.2	PTO-724.1	Tropidomantis_tenera	Species-Level	ABGD Clustering	Mantidae_sp	Morphological			Genus	Epicephala_sp	Medium	Mantodea	Mantodea_Group_1	Moorea	-17.49617	-149.84517	450	MBIO22235	MBIO22235.1.2				Peter T Oboyski	1032	22235	Thu Nov 06 00:00:00 PST 2008	Peter T. Oboyski	Peter T. Oboyski	PTO-724	French Polynesia		Society Islands		Mt Rotui; ridge trail		0	0	450		Essig Museum of Entomology		PTO-724.1		MBIO22235.1	AACACTTTACTTTATTTTTGGTGCATGAGCAGGTATATTAGGTACTTCTTTAAGAATTTTAATTCGAACAGAACTTGGTCAACCCGGATCCCTAATTGGGGATGATCAAATTTATAATGTTATTGTAACAGCACACGCCTTCATTATAATTTTCTTTATAGTTATACCAATTATAATTGGAGGATTTGGAAATTGATTAGTACCTTTAATATTAGGAGCTCCTGATATAGCATTCCCACGAATAAATAATATAAGATTTTGATTATTACCCCCATCAATTATATTACTATTAATTGGTAGTATAGTTGAAAGTGGAGCAGGTACAGGCTGAACTGTTTATCCCCCTCTCTCAGCAAGAATCGCTCATGCAGGACCGGCAGTAGATTTAACTATTTTCTC…	658	0	0
MBIO22236	.1.2	PTO-718.56	Tritopterna_capyra	Species-Level	ABGD Clustering	Tortricidae_sp	Morphological			Species	Hesperiidae_sp	High	Lepidoptera	Lepidoptera_Group_28	Moorea	-17.5415	-149.82848	243	MBIO22236	MBIO22236.1.2			moth	Peter T Oboyski	1050	22236	Mon Nov 03 00:00:00 PST 2008	Peter T. Oboyski	Peter T. Oboyski	PTO-718	French Polynesia		Society Islands		nr. Belvedere; native forest	native/non-native	0	0	243		Essig Museum of Entomology		PTO-718.56		MBIO22236.1	AACTTTATATTTCATTTTTGGAATTTGAGCAGGTATAGTAGGAACATCATTAAGATTACTTATTCGTGCTGAATTAGGAAATCCAGGATCATTAATTGGAGATGATCAAATTTATAATACTATTGTTACTGCCCATGCTTTTATTATAATTTTTTTCATAGTAATACCTATTATAATTGGAGGATTTGGAAATTGATTAGTTCCTTTAATATTAGGAGCCCCAGATATAGCATTCCCACGAATAAATAATATAAGATTTTGATTATTACCCCCCTCTATTATACTTTTAATTTCAAGAAGAATTGTAGAAAATGGAGCAGGAACAGGATGAACAGTTTACCCCCCACTTTCTTCTAATATTGCCCATAGAGGTAGATCAGTAGATTTAGCTATCTTTTC…	658	0	0
MBIO22237	.1.2	PTO-718.57	Lepidoptera_sp	Order-Level	ABGD Clustering	Crambidae_sp	Morphological			Other	Omiodes_sp	Medium	Lepidoptera	Lepidoptera_Group_29	Moorea	-17.5415	-149.82848	243	MBIO22237	MBIO22237.1.2			moth	Peter T Oboyski	1035	22237	Mon Nov 03 00:00:00 PST 2008	Peter T. Oboyski	Peter T. Oboyski	PTO-718	French Polynesia		Society Islands		nr. Belvedere; native forest	native/non-native	0	0	243		Essig Museum of Entomology		PTO-718.57		MBIO22237.1	TACTTTATATTTTATTTTTGGAATTTGAGCTGGAATAGTAGGAACTTCATTAAGTTTACTAATTCGAGCTGAATTAGGAAATCCAGGCTCTTTAATTGGAGATGATCAAATTTATAACACTATTGTAACAGCTCATGCATTTATTATAATTTTTTTTATAGTAATGCCTATTATAATTGGGGGATTTGGAAATTGATTAGTTCCTTTAATATTAGGAGCTCCTGATATAGCTTTCCCTCGAATAAATAACATAAGATTTTGACTACTTCCTCCTTCTTTAACTTTACTTATTTCCAGAAGAATTGTTGAAAATGGAGCAGGAACAGGATGAACAGTTTATCCCCCTCTTTCTTCTAATATTGCTCATGGTGGAAGTTCTGTGGATTTAGCTATTTTTTC…	658	0	0
MBIO22238	.1.2	PTO-718.58	Epicephala_sp	Genus-Level	BioCode Morphological	Epicephala_sp	Morphological			Genus	Phoebis_sp	High	Lepidoptera	Lepidoptera_Group_30	Moorea	-17.5415	-149.82848	243	MBIO22238	MBIO22238.1.2	Epicephala		moth	Peter T Oboyski	1084	22238	Mon Nov 03 00:00:00 PST 2008	Peter T. Oboyski	Peter T. Oboyski	PTO-718	French Polynesia		Society Islands		nr. Belvedere; native forest	native/non-native	0	0	243		Essig Museum of Entomology		PTO-718.58		MBIO22238.1	AACATTATACTTTCTTTTTGGAATTTGATCAGGAATAGTAGGAACTTCTTTAAGATTATTAATTCGAGCAGAATTAGGAACTCCTAATTCTCTAATTGGAGATGATCAAATCTATAATACTATTGTCACAGCTCATGCTTTTATTATAATTTTTTTTATAGTTATACCAATTATAATTGGAGGATTTGGAAATTGATTAGTTCCCCTTATACTTGGAGCTCCAGATATAGCATTCCCTCGCCTTAATAATATAAGATTTTGGTTATTACCTCCTTCTCTTATACTCTTAATTTCTAGAAGAGTAATTGAAAATGGAGCAGGAACAGGATGAACAGTTTACCCCCCACTTTCATCTAATATTGCCCATGCAGGTAAATCAGTTGATTTAGCTATTTTTTC…	658	0	0
MBIO22239	.1.2	PTO-718.59	Pisistrata_trypheropa	Species-Level	BioCode Morphological	Pisistrata_trypheropa	Morphological			Other	Papilionidae_sp	Low	Lepidoptera	Lepidoptera_Group_31	Moorea	-17.5415	-149.82848	243	MBIO22239	MBIO22239.1.2	Pisistrata	trypheropa	moth	Peter T Oboyski	1057	22239	Mon Nov 03 00:00:00 PST 2008	Peter T. Oboyski	Peter T. Oboyski	PTO-718	French Polynesia		Society Islands		nr. Belvedere; native forest	native/non-native	0	0	243		Essig Museum of Entomology		PTO-718.59		MBIO22239.1	AACTTTATATTTTTTATTTGGAATTTGATCTGGTATACTAGGAACTTCCTTAAGTTTACTTATTCGTATAGAATTAGGAAACCCCGGATCATTAATTGGTAATGACCAAATTTATAATACAATTGTAACAGCTCATGCATTTATTATAATTTTCTTTATAGTAATACCTATTATAATTGGAGGATTTGGAAATTGATTAGTTCCCCTTATATTAGGAGCCCCTGATATGGCCTTTCCTCGAATAAATAATATAAGATTTTGACTATTACCCCCTTCTTTAATACTATTAATTTCAAGAAGTATTGTAGAAAATGGAGTAGGAACTGGTTGAACTGTGTACCCCCCTCTTTCTGCTAATATTGCCCATGGAGGAAGCTCTGTTGATCTGGCTATCTTTTC…	658	0	0
MBIO22240	.1.2	PTO-718.60	Omiodes_sp	Genus-Level	ABGD Clustering	Gracillariidae_sp	Morphological			Genus	Exoteleia_sp	Medium	Lepidoptera	Lepidoptera_Group_32	Moorea	-17.5415	-149.82848	243	MBIO22240	MBIO22240.1.2			moth	Peter T Oboyski	1055	22240	Mon Nov 03 00:00:00 PST 2008	Peter T. Oboyski	Peter T. Oboyski	PTO-718	French Polynesia		Society Islands		nr. Belvedere; native forest	native/non-native	0	0	243		Essig Museum of Entomology		PTO-718.60		MBIO22240.1	AACTTTATATTTTATTTTTGGAATCTGATCTGGAATAGTAGGAACTTCATTAAGTATATTAATTCGAGCAGAATTAGGAACTCCGGGATCATTAATTGGTGATGATCAAATTTATAATAGTATTGTTACTGCTCATGCATTTATTATAATTTTTTTTATGGTTATACCTATTATAATTGGTGGATTTGGAAACTGATTAGTACCTTTAATATTAGGAGCCCCTGATATAGCTTTTCCTCGACTTAATAATATAAGATTTTGATTACTACCCCCATCACTAATTTTATTAATTTCAAGAAGAATTGTTGAAAACGGAGTAGGAACTGGATGAACAGTATACCCACCCTTATCTTCTAATATTGCACATGGAGGGAGATCTGTAGATTTAGCAATTTTTTC…	658	0	0
MBIO22241	.1.4	PTO-718.61	Phoebis_sp	Genus-Level	ABGD Clustering	Alucita_sp	Morphological			Genus	Zelleria_sp	Medium	Lepidoptera	Lepidoptera_Group_33	Moorea	-17.5415	-149.82848	243	MBIO22241	MBIO22241.1.4	Alucita		moth	Peter T Oboyski	41287	22241	Mon Nov 03 00:00:00 PST 2008		Peter T. Oboyski	PTO-718	French Polynesia		Society Islands		nr. Belvedere; native forest	native/non-native	0	0	243		Essig Museum of Entomology		PTO-718.61	C Meyer	MBIO22241.1	ATTAATATTAGGAGCTCCTGATATAGCTTTTCCACGAATAAATAATATAAGATTTTGACTTTTACCCCCTTCAATTTTATTATTAATTTTTAGAAGAATTGTTGAAAATGGAGCTGGTACAGGATGAACAGTTTACCCCCCACTTTCATCAAATATTGCTCATAGAGGTAGATCAGTAGATTTAACAATTTTTTCTTTACATTTAGCAGGTATTTCTTCTATTTTAGGTGCAATTAATTTTATTACTACTATTATTAATATAAAAATTAATGGTTTAATATTTGATCAAATACCTTTATTTGTTTGAGCAGTAAGAATTACTGCTTTATTATTATTATTATCTTTACCTGTATTAGCAGGAGCTATTACTATATTATTAACTGATCGAAATTTAAATAC…	472	0	1
MBIO22242	.1.4	PTO-718.62	Pisistrata_trypheropa	Species-Level	ABGD Clustering	Tineidae_sp	Morphological			Other	Syllepte_sp	Low	Lepidoptera	Lepidoptera_Group_31	Moorea	-17.5415	-149.82848	243	MBIO22242	MBIO22242.1.4			moth	Peter T Oboyski	41343	22242	Mon Nov 03 00:00:00 PST 2008		Peter T. Oboyski	PTO-718	French Polynesia		Society Islands		nr. Belvedere; native forest	native/non-native	0	0	243		Essig Museum of Entomology		PTO-718.62	C Meyer	MBIO22242.1	CCTTATATTAGGAGCCCCTGATATGGCCTTTCCTCGAATAAATAATATAAGATTTTGACTATTACCCCCTTCTTTAATACTATTAATTTCAAGAAGTATTGTAGAAAATGGAGTAGGAACTGGTTGAACTGTGTACCCCCCTCTTTCTGCTAATATTGCCCATGGAGGAAGCTCTGTTGATCTGGCTATCTTTTCTCTTCATTTAGCTGGAATTTCTTCTATTTTAGGAGCTATTAATTTTATTACAACAGTAATTAATATACGAACTATTAACATATCTTTTGATCGTATACCTCTTTTTGTTTGATCAGTTGCTATTACAGCTCTTTTATTACTTTTATCACTCCCAGTATTAGCCGGAGCCATTACTATACTTTTAACTGATCGAAATTTAAATAC…	472	0	1
MBIO22243	.1.4	PTO-718.63	Exoteleia_sp	Genus-Level	ABGD Clustering	Asymphorodes_sp	Morphological			Genus	Chytolita_sp	Medium	Lepidoptera	Lepidoptera_Group_34	Moorea	-17.5415	-149.82848	243	MBIO22243	MBIO22243.1.4	Asymphorodes		moth	Peter T Oboyski	41302	22243	Mon Nov 03 00:00:00 PST 2008		Peter T. Oboyski	PTO-718	French Polynesia		Society Islands		nr. Belvedere; native forest	native/non-native	0	0	243		Essig Museum of Entomology		PTO-718.63	C Meyer	MBIO22243.1	TTTAATATTAGGAGCCCCCGATATAGCTTTCCCACGAATAAATAATATAAGATTTTGACTCTTACCCCCATCTTTAACACTTTTAATTTCTAGAAGAATTGTAGAAACTGGAGCAGGAACAGGATGAACAGTGTACCCCCCACTTTCATCTAATATTGCCCATAGAGGAAGATCTGTAGATTTAGCAATTTTTTCTCTGCATTTAGCTGGGATTTCTTCAATTTTAGGAGCAATTAATTTTATTACAACTATTATTAATATACGAATTAATAACCTATCATTTGATCAAATACCATTATTTGTCTGAGCTGTGGGAATTACTGCTTTATTATTACTCCTTTCTTTACCTGTTTTAGCAGGGGCTATTACCATACTTTTAACAGATCGAAACTTAAATAC…	472	0	1
MBIO22244	.1.2	PTO-718.64	Macarostola_pontificalis	Species-Level	BioCode Morphological	Macarostola_pontificalis	Morphological			Genus	Herpystis_sp	Medium	Lepidoptera	Lepidoptera_Group_35	Moorea	-17.5415	-149.82848	243	MBIO22244	MBIO22244.1.2	Macarostola	pontificalis	moth	Peter T Oboyski	1062	22244	Mon Nov 03 00:00:00 PST 2008	Peter T. Oboyski	Peter T. Oboyski	PTO-718	French Polynesia		Society Islands		nr. Belvedere; native forest	native/non-native	0	0	243		Essig Museum of Entomology		PTO-718.64		MBIO22244.1	AACATTATATTTTATTTTTGGAATCTGATCAGGTATACTAGGAACTTCTTTAAGATTATTAATTCGTGCCGAATTAGGAAATCCTGGATCATTAATTGGAGATGATCAAATTTATAATACTATTGTTACAGCACATGCTTTTATTATAATTTTTTTTATAGTTATACCAATTATAATTGGAGGATTCGGTAATTGATTAGTCCCTTTAATATTGGGAGCTCCAGATATAGCTTTTCCTCGTCTTAATAATATAAGATTTTGATTATTACCCCCCTCTCTTATTCTTTTAATTTCTAGAAGAATTGTAGAAAACGGTGTAGGAACCGGATGAACAGTTTACCCCCCTCTTTCTTCAAATATTGCTCATGGAGGAAGATCTGTAGATTTAGCAATTTTTTC…	658	0	0
MBIO22245	.1.2	PTO-718.65	Macarostola_pontificalis	Species-Level	BioCode Morphological	Macarostola_pontificalis	Morphological			Genus	Herpystis_sp	Medium	Lepidoptera	Lepidoptera_Group_35	Moorea	-17.5415	-149.82848	243	MBIO22245	MBIO22245.1.2	Macarostola	pontificalis	moth	Peter T Oboyski	1040	22245	Mon Nov 03 00:00:00 PST 2008	Peter T. Oboyski	Peter T. Oboyski	PTO-718	French Polynesia		Society Islands		nr. Belvedere; native forest	native/non-native	0	0	243		Essig Museum of Entomology		PTO-718.65		MBIO22245.1	AACATTATATTTTATTTTTGGAATCTGATCAGGTATACTAGGAACTTCTTTAAGATTATTAATTCGTGCCGAATTAGGAAATCCTGGATCATTAATTGGAGATGATCAAATTTATAATACTATTGTTACAGCACATGCTTTTATTATAATTTTTTTTATAGTTATACCAATTATAATTGGAGGATTCGGTAATTGATTAGTCCCTTTAATATTAGGAGCTCCAGATATAGCTTTTCCTCGTCTTAATAATATAAGATTTTGATTATTACCCCCCTCTCTTATTCTTTTAATTTCTAGAAGAATTGTAGAAAATGGTGTAGGAACCGGATGAACAGTTTACCCCCCTCTTTCTTCAAATATTGCTCATGGGGGAAGATCTGTAGATTTAGCAATTTTTTC…	658	0	0
MBIO22246	.1.2	PTO-718.66	Chytolita_sp	Genus-Level	ABGD Clustering	Cosmopterigidae_sp	Morphological			Genus	Herpystis_sp	Medium	Lepidoptera	Lepidoptera_Group_36	Moorea	-17.5415	-149.82848	243	MBIO22246	MBIO22246.1.2			moth	Peter T Oboyski	1029	22246	Mon Nov 03 00:00:00 PST 2008	Peter T. Oboyski	Peter T. Oboyski	PTO-718	French Polynesia		Society Islands		nr. Belvedere; native forest	native/non-native	0	0	243		Essig Museum of Entomology		PTO-718.66		MBIO22246.1	AACTTTATATTTTATTTTTGGTATTTGAGCAGGTATAGTAGGAACATCTCTCAGACTTTTAATTCGAGCAGAATTAGGAAATCCTGGATCTTTAATCGGAGATGATCAAATTTATAATACTATTGTTACAGCTCATGCTTTTATTATAATTTTTTTTATAGTTATACCAATTATAATTGGAGGATTTGGTAATTGATTAGTTCCTTTAATATTAGGAGCTCCTGATATAGCTTTCCCACGAATAAATAATATAAGTTTTTGACTTTTACCCCCATCATTAACTTTATTAATTTCAAGAAGAATTGTAGAAACTGGAGCTGGAACCGGATGAACAGTATACCCCCCACTTTCATCTAATATTGCTCATGGAGGAAGATCAGTTGATCTTGCTATTTTTTC…	658	0	0
MBIO22247	.1.2	PTO-718.67	Tritopterna_eocnephaea	Species-Level	ABGD Clustering	Tortricidae_sp	Morphological			Genus	Papilio_sp	Medium	Lepidoptera	Lepidoptera_Group_37	Moorea	-17.5415	-149.82848	243	MBIO22247	MBIO22247.1.2			moth	Peter T Oboyski	1095	22247	Mon Nov 03 00:00:00 PST 2008	Peter T. Oboyski	Peter T. Oboyski	PTO-718	French Polynesia		Society Islands		nr. Belvedere; native forest	native/non-native	0	0	243		Essig Museum of Entomology		PTO-718.67		MBIO22247.1	AACATTATATTTTATTTTTGGTATTTGAGCTGGAATAATTGGAACTTCTTTAAGATTATTAATTCGAGCTGAATTAGGTAATCCTGGATCATTAATTGGTGATGATCAAATTTATAATACTATTGTAACTGCTCATGCCTTTATTATAATTTTCTTTATAGTTATACCAATTATAATTGGAGGATTTGGAAATTGATTAGTACCACTAATATTAGGAGCTCCTGATATGGCTTTCCCACGAATAAATAATATAAGATTTTGATTACTTCCACCCTCAATTTTACTTTTAATTTCAAGTAGAATTGTAGAAAATGGAGCAGGAACTGGATGAACAGTGTACCCCCCACTTTCATCTAATATTGCTCATAGAGGTAGATCAGTAGACTTAGCTATTTTTTC…	658	0	0
MBIO22248	.1.2	PTO-718.68	Tritopterna_eocnephaea	Species-Level	ABGD Clustering	Tortricidae_sp	Morphological			Genus	Telmatoscopus_sp	Medium	Lepidoptera	Lepidoptera_Group_37	Moorea	-17.5415	-149.82848	243	MBIO22248	MBIO22248.1.2			moth	Peter T Oboyski	1034	22248	Mon Nov 03 00:00:00 PST 2008	Peter T. Oboyski	Peter T. Oboyski	PTO-718	French Polynesia		Society Islands		nr. Belvedere; native forest	native/non-native	0	0	243		Essig Museum of Entomology		PTO-718.68		MBIO22248.1	AACATTATATTTTATTTTTGGTATTTGAGCTGGAATAATTGGAACTTCTTTAAGATTATTAATTCGAGCTGAATTAGGTAATCCTGGATCATTAATTGGTGATGATCAAATTTATAATACTATTGTAACTGCTCATGCCTTTATTATAATTTTCTTTATAGTTATACCAATTATAATTGGAGGATTTGGAAATTGATTAGTACCACTAATATTAGGAGCTCCTGATATGGCTTTCCCACGAATAAATAATATAAGATTTTGATTACTTCCACCCTCAATTTTACTTTTAATTTCAAGTAGAATTGTAGAAAATGGAGCAGGAACTGGATGAACAGTGTACCCCCCACTTTCATCTAATATTGCTCATAGAGGTAGATCAGTAGACTTAGCTATTTTTTC…	658	0	0
MBIO22249	.1.2	PTO-718.69	Tritopterna_eocnephaea	Species-Level	ABGD Clustering	Tortricidae_sp	Morphological			Genus	Telmatoscopus_sp	Medium	Lepidoptera	Lepidoptera_Group_37	Moorea	-17.5415	-149.82848	243	MBIO22249	MBIO22249.1.2			moth	Peter T Oboyski	1061	22249	Mon Nov 03 00:00:00 PST 2008	Peter T. Oboyski	Peter T. Oboyski	PTO-718	French Polynesia		Society Islands		nr. Belvedere; native forest	native/non-native	0	0	243		Essig Museum of Entomology		PTO-718.69		MBIO22249.1	AACATTATATTTTATTTTTGGTATTTGAGCTGGGATAATTGGAACTTCTTTAAGATTATTAATTCGAGCTGAATTAGGTAATCCTGGATCATTAATTGGTGATGATCAAATTTATAATACTATTGTAACTGCTCATGCCTTTATTATAATTTTCTTTATAGTTATACCAATTATAATTGGAGGATTTGGAAATTGATTAGTACCACTAATATTAGGAGCTCCTGATATGGCTTTCCCACGAATAAATAATATAAGATTTTGATTACTTCCACCCTCAATTTTACTTTTAATTTCAAGTAGAATTGTAGAAAATGGAGCAGGAACTGGATGAACAGTGTACCCCCCACTTTCATCTAATATTGCTCATAGAGGTAGATCAGTAGACTTAGCTATTTTTTC…	658	0	0
MBIO22250	.1.2	PTO-718.70	Lepidoptera_sp	Order-Level	ABGD Clustering	Cosmopterigidae_sp	Morphological			Other	Hesperiidae_sp	Medium	Lepidoptera	Lepidoptera_Group_38	Moorea	-17.5415	-149.82848	243	MBIO22250	MBIO22250.1.2			moth	Peter T Oboyski	1054	22250	Mon Nov 03 00:00:00 PST 2008	Peter T. Oboyski	Peter T. Oboyski	PTO-718	French Polynesia		Society Islands		nr. Belvedere; native forest	native/non-native	0	0	243		Essig Museum of Entomology		PTO-718.70		MBIO22250.1	AACATTATATTTTATATTTGGAATTTGAGCAGGAATAGTTGGAACTTCTTTAAGTTTATTAATTCGAGCTGAATTAGGTAATCCTGGATCTCTTATTGGAGATGATCAAATTTACAATACTATTGTTACAGCTCATGCTTTTATCATAATTTTTTTTATGGTTATACCTATTATAATTGGAGGATTTGGAAATTGATTAGTTCCATTAATATTAGGAGCCCCTGATATAGCATTCCCCCGAATAAATAATATAAGTTTTTGACTTTTACCCCCTTCTTTGACTCTTTTAATTTCAAGAAGAATTGTAGAAAATGGAGCAGGAACTGGTTGAACTGTTTACCCCCCTCTTTCTTCTAATATTGCCCATAGAGGAAGATCTGTTGACTTAGCAATCTTTTC…	658	0	0
MBIO22251	.1.4	PTO-718.71	Anatrachyntis_lunulifera	Species-Level	BioCode Morphological	Anatrachyntis_lunulifera	Morphological			Genus	Turuptiana_sp	Medium	Lepidoptera	Lepidoptera_Group_39	Moorea	-17.5415	-149.82848	243	MBIO22251	MBIO22251.1.4	Anatrachyntis	lunulifera	moth	Peter T Oboyski	41289	22251	Mon Nov 03 00:00:00 PST 2008		Peter T. Oboyski	PTO-718	French Polynesia		Society Islands		nr. Belvedere; native forest	native/non-native	0	0	243		Essig Museum of Entomology		PTO-718.71	C Meyer	MBIO22251.1	TTTAATACTAGGAGCCCCAGACATAGCCTTCCCCCGAATAAATAATATAAGATTTTGATTTTTACCTCCTTCTTTAACTCTTTTAATTTCAAGAAGAATTGTAGAAACTGGAGCAGGAACTGGATGAACAGTTTACCCCCCTTTATCCTCTAATATTGCTCATGGAGGAAGATCAGTTGATTTAGCTATTTTTTCTCTTCATTTAGCTGGGATTTCTTCAATTTTAGGTGCAATTAATTTTATTACAACAATTATCAATATACGAGTCAATAATTTATCTTTCGATCAAATACCCCTATTTGTTTGAGCTGTAGGAATTACAGCATTATTACTTCTTCTTTCCTTACCTGTTTTAGCCGGAGCTATTACCATACTTTTAACTGACCGAAATTTAAATAC…	472	0	0
MBIO22252	.1.4	PTO-140.1	Telmatoscopus_sp	Genus-Level	ABGD Clustering	Insecta_sp	Unknown			Genus	Hyposmocoma_sp	Medium	Diptera	Diptera_Group_5	Moorea	0	0	0	MBIO22252	MBIO22252.1.4			contaminated		41333	22252	Fri Mar 13 00:00:00 PDT 2009		Peter T. Oboyski	PTO-140	French Polynesia		Society Islands				0	0	0		Essig Museum of Entomology	contaminated sample	PTO-140.1	C Meyer	MBIO22252.1	TTTAATGCTCGGAGCTCCAGATATGGCTTTTCCACGGATAAATAATTTAAGATTTTGACTTTTACCTCCTTCTATATTACTTCTTCTTAATAGATCAATAGTAGATACGGGGGCCGGTACAGGATGAACTGTTTATCCCCCTTTATCAAATATTATTGCACACGGAGGCCCTTCTGTAGACTTGGCCATTTTTTCTCTTCACTTGGCTGGAATTTCCTCTATTTTAGGGGCCGTAAATTTTATTACAACAATTATTAATATACGATCCCCAGGTATTACATTTGATCGAATACCTTTATTTGTTTGATCAGTATTTATTACAGCAGTTTTATTACTACTTTCCCTTCCAGTGTTAGCAGGAGCTATTACAATACTTTTAACAGACCGAAATTTAAATAC…	472	0	0
MBIO22252	.2.4	PTO-140.1	Telmatoscopus_sp	Genus-Level	ABGD Clustering	Insecta_sp	Unknown			Genus	Carposinidae_sp	Medium	Diptera	Diptera_Group_5	Moorea	0	0	0	MBIO22252	MBIO22252.2.4			contaminated		41335	22252	Fri Mar 13 00:00:00 PDT 2009		Peter T. Oboyski	PTO-140	French Polynesia		Society Islands				0	0	0		Essig Museum of Entomology	contaminated sample	PTO-140.1	C Meyer	MBIO22252.2	TTTAATGCTCGGAGCTCCAGATATGGCTTTTCCACGGATAAATAATTTAAGATTTTGACTTTTACCTCCTTCTATATTACTTCTTCTTAATAGATCAATAGTAGATACGGGGGCCGGTACAGGATGAACTGTTTATCCCCCTTTATCAAATATTATTGCACACGGAGGCCCTTCTGTAGACTTGGCCATTTTTTCTCTTCATTTGGCCGGAATTTCTTCTATTTTAGGGGCCGTAAATTGTATTACAACAATTATTAATATACGATCCCCAGGTATTACATTTGATCGAATGCCTTTATTTGTTTGATCAGTATTTATTACAGCAGTTTTATTATTACTTTCCCTTCCAGTATTAGCAGGAGCTATTACAATACCTTTAACAGATCGAAATTTAAATAC…	472	0	3
MBIO22253	.1.2	PTO-718.72	Pisistrata_trypheropa	Species-Level	ABGD Clustering	Tineidae_sp	Morphological			Other	Syllepte_sp	Low	Lepidoptera	Lepidoptera_Group_31	Moorea	-17.5415	-149.82848	243	MBIO22253	MBIO22253.1.2			moth	Peter T Oboyski	1041	22253	Mon Nov 03 00:00:00 PST 2008	Peter T. Oboyski	Peter T. Oboyski	PTO-718	French Polynesia		Society Islands		nr. Belvedere; native forest	native/non-native	0	0	243		Essig Museum of Entomology		PTO-718.72		MBIO22253.1	AACTTTATATTTTTTATTTGGAATTTGATCTGGTATACTAGGAACTTCCTTAAGTTTACTTATTCGTATAGAATTAGGAAACCCCGGATCATTAATTGGTAATGACCAAATTTATAATACAATTGTAACAGCTCATGCATTTATTATAATTTTCTTTATAGTAATACCTATTATAATTGGAGGATTTGGAAATTGATTAGTTCCCCTTATATTAGGAGCCCCTGATATGGCCTTTCCTCGAATAAATAATATAAGATTTTGACTATTACCCCCTTCTTTAATACTATTAATTTCAAGAAGTATTGTAGAAAATGGAGTAGGAACTGGTTGAACTGTGTACCCCCCTCTTTCTGCTAATATTGCCCATGGAGGAAGCTCTGTTGATCTGGCTATCTTTTC…	658	0	0
MBIO22254	.1.2	PTO-718.73	Turuptiana_sp	Genus-Level	ABGD Clustering	Trissodoris_sp	Morphological			Genus	Syllepte_sp	Medium	Lepidoptera	Lepidoptera_Group_40	Moorea	-17.5415	-149.82848	243	MBIO22254	MBIO22254.1.2	Trissodoris		moth	Peter T Oboyski	1033	22254	Mon Nov 03 00:00:00 PST 2008	Peter T. Oboyski	Peter T. Oboyski	PTO-718	French Polynesia		Society Islands		nr. Belvedere; native forest	native/non-native	0	0	243		Essig Museum of Entomology		PTO-718.73		MBIO22254.1	AACTTTATATTTTATTTTTGGAATTTGAGCAGGTATAGTAGGAACTTCTTTAAGTCTTTTAATTCGAGCTGAATTAGGAAATCCTGGGTCATTAATTGGAGATGATCAAATTTATAATACTATTGTAACAGCACATGCCTTTATTATAATTTTTTTTATAGTTATACCAATTATAATTGGAGGATTCGGTAATTGATTAATACCCTTAATATTAGGAGCCCCAGATATAGCTTTCCCCCGAATAAATAATATAAGTTTCTGACTTTTACCCCCTTCTTTAACTCTCTTGATTTCAAGAAGAATTGTAGAAATAGGAGCAGGAACTGGATGAACAGTTTATCCCCCACTATCATCTAATATTGCCCATGGAGGAAGTTCAGTAGATTTAGCTATTTTTTC…	658	0	0
MBIO22256	.1.2	PTO-718.75	Anatrachyntis_lunulifera	Species-Level	ABGD Clustering	Neolepidoptera_sp	Morphological			Genus	Omiodes_sp	Medium	Lepidoptera	Lepidoptera_Group_39	Moorea	-17.5415	-149.82848	243	MBIO22256	MBIO22256.1.2			moth	Peter T Oboyski	1044	22256	Mon Nov 03 00:00:00 PST 2008	Peter T. Oboyski	Peter T. Oboyski	PTO-718	French Polynesia		Society Islands		nr. Belvedere; native forest	native/non-native	0	0	243		Essig Museum of Entomology		PTO-718.75		MBIO22256.1	AACTTTATATTTTATTTTTGGAATTTGAGCAGGAATAGTAGGTACTTCTCTTAGTTTATTAATTCGAGCAGAATTAGGAAATCCCGGATCATTAATTGGAGATGATCAAATTTATAATACTATTGTAACAGCTCATGCATTTATTATAATTTTTTTTATAGTAATACCAATTATAATTGGAGGATTTGGTAATTGATTAGTACCTTTAATACTAGGAGCCCCAGACATAGCCTTCCCCCGAATAAATAATATAAGATTTTGATTTTTACCTCCTTCTTTAACTCTTTTAATTTCAAGAAGAATTGTAGAAACTGGAGCAGGAACTGGATGAACAGTTTACCCCCCTTTATCCTCTAATATTGCTCATGGAGGAAGATCAGTTGATTTAGCTATTTTTTC…	658	0	0
MBIO22257	.1.2	PTO-718.76	Carposinidae_sp	Family-Level	ABGD Clustering	Neolepidoptera_sp	Morphological			Family	Bedellia_sp	Medium	Lepidoptera	Lepidoptera_Group_41	Moorea	-17.5415	-149.82848	243	MBIO22257	MBIO22257.1.2			moth	Peter T Oboyski	1079	22257	Mon Nov 03 00:00:00 PST 2008	Peter T. Oboyski	Peter T. Oboyski	PTO-718	French Polynesia		Society Islands		nr. Belvedere; native forest	native/non-native	0	0	243		Essig Museum of Entomology		PTO-718.76		MBIO22257.1	AACTTTATACTTCATTTTTGGAATCTGAGCAGGAATAGTAGGAACTTCTTTAAGATTATTAATTCGAGCTGAATTAGGGAATCCTGGATCTTTAATTGGAGATGATCAAATTTATAATTCAATTGTCACTGCTCATGCTTTTATTATAATTTTTTTTATAGTAATACCAATTGTAATTGGAGGATTTGGAAATTGATTAGTACCTCTTATACTAGGAGCACCAGATATAGCTTTCCCCCGAATAAATAATATAAGATTCTGATTACTACCACCTTCTATTACACTTTTAATTTCAAGAAGAATTGTAGAAAATGGAGCAGGAACAGGATGAACAGTGTACCCCCCACTCTCATCAAATATTGCTCATGGAGGAAGATCAGTAGATTTAGCTATTTTCTC…	658	0	0
MBIO22258	.1.2	PTO-718.77	Lepidoptera_sp	Order-Level	ABGD Clustering	Neolepidoptera_sp	Morphological			Other	Acleris_sp	Medium	Lepidoptera	Lepidoptera_Group_42	Moorea	-17.5415	-149.82848	243	MBIO22258	MBIO22258.1.2			moth	Peter T Oboyski	1063	22258	Mon Nov 03 00:00:00 PST 2008	Peter T. Oboyski	Peter T. Oboyski	PTO-718	French Polynesia		Society Islands		nr. Belvedere; native forest	native/non-native	0	0	243		Essig Museum of Entomology		PTO-718.77		MBIO22258.1	AACCTTATATTTTATTTTTGGAATTTGAGCAGGAATAGTAGGTACTTCTTTAAGTTTATTAATTCGAGCTGAATTAGGAAATCCTGGTTCTCTTATTGGTGATGACCAAATTTACAATACTATTGTTACAGCTCATGCTTTTATTATAATTTTCTTTATAGTTATACCAATTATAATTGGTGGATTCGGTAATTGATTAATCCCATTAATATTGGGAGCCCCTGATATAGCCTTCCCCCGAATAAATAATATAAGTTTTTGACTACTACCCCCCTCTTTAACTTTATTAATTTCAAGTAGAATTGTAGAAAATGGAGCAGGTACTGGTTGAACTGTTTACCCCCCTCTTTCATCTAATATTGCTCATAGAGGAAGATCTGTAGATTTAGCAATTTTTTC…	658	0	0
MBIO22259	.1.2	PTO-718.78	Lepidoptera_sp	Order-Level	ABGD Clustering	Neolepidoptera_sp	Morphological			Other	Hieromantis_sp	Medium	Lepidoptera	Lepidoptera_Group_43	Moorea	-17.5415	-149.82848	243	MBIO22259	MBIO22259.1.2			moth	Peter T Oboyski	1052	22259	Mon Nov 03 00:00:00 PST 2008	Peter T. Oboyski	Peter T. Oboyski	PTO-718	French Polynesia		Society Islands		nr. Belvedere; native forest	native/non-native	0	0	243		Essig Museum of Entomology		PTO-718.78		MBIO22259.1	AACATTATATTTTATATTTGGAATTTGGGCAGGTATAGTTGGAACTTCTTTAAGTTTATTAATTCGAGCTGAATTAGGTAATCCAGGATCACTTATTGGAGATGATCAAATTTATAATACTATTGTTACAGCTCATGCTTTTATTATAATTTTTTTTATGGTTATACCTATTATAATTGGTGGGTTTGGAAATTGATTGATTCCTTTAATATTAGGAGCCCCTGATATAGCATTCCCCCGAATAAATAATATAAGTTTTTGACTTTTACCCCCCTCTTTAACTCTTTTAATTTCAAGAAGAATCGTAGAAAATGGAGCAGGAACTGGTTGAACAGTATACCCCCCCCTCTCCGCTAATATTGCTCATAGAGGAAGATCTGTTGATTTAGCAATTTTTTC…	658	0	0
MBIO22260	.1.2	PTO-718.79	Macarostola_pontificalis	Species-Level	ABGD Clustering	Neolepidoptera_sp	Morphological			Genus	Notodontidae_sp	Medium	Lepidoptera	Lepidoptera_Group_35	Moorea	-17.5415	-149.82848	243	MBIO22260	MBIO22260.1.2			moth	Peter T Oboyski	1091	22260	Mon Nov 03 00:00:00 PST 2008	Peter T. Oboyski	Peter T. Oboyski	PTO-718	French Polynesia		Society Islands		nr. Belvedere; native forest	native/non-native	0	0	243		Essig Museum of Entomology		PTO-718.79		MBIO22260.1	AACATTATATTTTATTTTTGGAATCTGATCAGGTATACTAGGAACTTCTTTAAGATTATTAATTCGTGCCGAATTAGGAAATCCTGGATCATTAATTGGAGATGATCAAATTTATAATACTATTGTTACAGCACATGCTTTTATTATAATTTTTTTTATAGTTATACCAATTATAATTGGAGGATTCGGTAATTGATTAGTCCCTTTAATATTAGGAGCTCCAGATATAGCTTTTCCTCGTCTTAATAATATAAGATTTTGATTATTACCCCCCTCTCTTATTCTTTTAATTTCTAGAAGAATTGTAGAAAATGGTGTAGGAACCGGATGAACAGTTTACCCCCCTCTTTCTTCAAATATTGCTCATGGAGGAAGATCTGTAGATTTAGCAATTTTTTC…	658	0	0
MBIO22261	.1.2	PTO-718.80	Macarostola_pontificalis	Species-Level	ABGD Clustering	Neolepidoptera_sp	Morphological			Genus	Hyblaea_sp	Medium	Lepidoptera	Lepidoptera_Group_35	Moorea	-17.5415	-149.82848	243	MBIO22261	MBIO22261.1.2			moth	Peter T Oboyski	1096	22261	Mon Nov 03 00:00:00 PST 2008	Peter T. Oboyski	Peter T. Oboyski	PTO-718	French Polynesia		Society Islands		nr. Belvedere; native forest	native/non-native	0	0	243		Essig Museum of Entomology		PTO-718.80		MBIO22261.1	AACATTATATTTTATTTTTGGAATCTGATCAGGTATACTAGGAACTTCTTTAAGATTATTAATTCGTGCCGAATTAGGAAATCCTGGATCATTAATTGGAGATGATCAAATTTATAATACTATTGTTACAGCACATGCTTTTATTATAATTTTTTTTATAGTTATACCAATTATAATTGGAGGATTCGGTAATTGATTAGTCCCTTTAATATTAGGAGCTCCAGATATAGCTTTTCCTCGTCTTAATAATATAAGATTTTGATTATTACCCCCCTCTCTTATTCTTTTAATTTCTAGAAGAATTGTAGAAAATGGTGTAGGAACCGGATGAACAGTTTACCCCCCTCTTTCTTCTAATATTGCTCATGGAGGAAGATCTGTAGATTTAGCAATTTTTTC…	658	0	0
MBIO22262	.1.2	PTO-718.81	Omiodes_sp	Genus-Level	ABGD Clustering	Gracillariidae_sp	Morphological			Genus	Caloptilia_sp	Medium	Lepidoptera	Lepidoptera_Group_32	Moorea	-17.5415	-149.82848	243	MBIO22262	MBIO22262.1.2			moth	Peter T Oboyski	1087	22262	Mon Nov 03 00:00:00 PST 2008	Peter T. Oboyski	Peter T. Oboyski	PTO-718	French Polynesia		Society Islands		nr. Belvedere; native forest	native/non-native	0	0	243		Essig Museum of Entomology		PTO-718.81		MBIO22262.1	AACTTTATATTTTATTTTTGGAATCTGATCTGGAATAGTAGGAACTTCATTAAGTATATTAATTCGAGCAGAATTAGGAACTCCGGGATCATTAATTGGTGATGATCAAATTTATAATAGTATTGTTACTGCTCATGCATTTATTATAATTTTTTTTATGGTTATACCTATTATAATTGGTGGATTTGGAAACTGATTAGTACCTTTAATATTAGGAGCCCCTGATATAGCTTTTCCTCGACTTAATAATATAAGATTTTGATTACTACCCCCATCACTAATTTTATTAATTTCAAGAAGAATTGTTGAAAACGGAGTAGGAACTGGATGAACAGTATACCCACCCTTATCTTCTAATATTGCACATGGAGGGAGATCTGTAGATTTAGCAATTTTTTC…	658	0	0
MBIO22263	.1.4	PTO-718.82	Bedellia_sp	Genus-Level	ABGD Clustering	Neolepidoptera_sp	Morphological			Genus	Evergestis_sp	Medium	Lepidoptera	Lepidoptera_Group_44	Moorea	-17.5415	-149.82848	243	MBIO22263	MBIO22263.1.4			moth	Peter T Oboyski	41315	22263	Mon Nov 03 00:00:00 PST 2008		Peter T. Oboyski	PTO-718	French Polynesia		Society Islands		nr. Belvedere; native forest	native/non-native	0	0	243		Essig Museum of Entomology		PTO-718.82	C Meyer	MBIO22263.1	ATTAATATTAGGGGCCCCAGATATGGCTTTCCCGCGAATAAATAATATAAGTTTTTGATTTTTACCTCCGTCACTTTTACTTTTAATTTCAAGTAATATTGTAGAAAGAGGAGCTGGAACTGGATGAACAGTTTACCCACCCCTATCTTCAAATATTGCTCATAGAGGGAGATCCGTAGATTTAGCTATTTTTTCTTTGCATTTAGCGGGAATTTCTTCTATTTTAGGAGCTATTAATTTTATTACTACGATTATTAACATAAAAAATATTAATATATCTTTTGATCAAATACCTTTATTTGTATGAGCTGTAGGAATTACAGCTTTATTATTACTTTTATCACTTCCAGTTTTAGCTGGAGCTATTACTATACTTTTAACTGATCGAAATTTAAATAC…	472	0	1
MBIO22264	.1.2	PTO-718.83	Acleris_sp	Genus-Level	ABGD Clustering	Neolepidoptera_sp	Morphological			Genus	Araeopteron_sp	Medium	Lepidoptera	Lepidoptera_Group_45	Moorea	-17.5415	-149.82848	243	MBIO22264	MBIO22264.1.2			moth	Peter T Oboyski	1037	22264	Mon Nov 03 00:00:00 PST 2008	Peter T. Oboyski	Peter T. Oboyski	PTO-718	French Polynesia		Society Islands		nr. Belvedere; native forest	native/non-native	0	0	243		Essig Museum of Entomology		PTO-718.83		MBIO22264.1	AACATTATATTTTATTTTTGGAATTTGAGCAGGGATAGTAGGAACTTCTCTAAGTTTATTAATCCGAGCAGAATTAGGTAATCCTGGATCTTTAATTGGAGATGACCAAATTTACAATACTATTGTAACAGCTCATGCTTTTATTATAATTTTTTTTATAGTAATACCAATTATAATTGGAGGATTTGGAAATTGATTAGTACCCCTCATATTAGGAGCCCCAGATATAGCTTTTCCTCGTATAAATAATATAAGTTTTTGACTATTGCCCCCCTCTATTATACTTCTAATTTCAAGAAGAATTGTAGAAAATGGTTCAGGAACAGGATGAACAGTTTACCCCCCTCTTTCTTCAAATATTGCACATGGTGGAAGATCTGTAGATTTAGCTATTTTTTC…	658	0	0
MBIO22265	.1.4	PTO-718.84	Hieromantis_ephodophora	Species-Level	ABGD Clustering	Neolepidoptera_sp	Morphological			Genus	Cryptoblabes_sp	Medium	Lepidoptera	Lepidoptera_Group_46	Moorea	-17.5415	-149.82848	243	MBIO22265	MBIO22265.1.4			moth	Peter T Oboyski	41306	22265	Mon Nov 03 00:00:00 PST 2008		Peter T. Oboyski	PTO-718	French Polynesia		Society Islands		nr. Belvedere; native forest	native/non-native	0	0	243		Essig Museum of Entomology		PTO-718.84	C Meyer	MBIO22265.1	TTTAATATTAGGAGCCCCAGATATAGCTTTCCCCCGAATAAATAATATAAGTTTTTGATTATTACCCCCCTCTTTAACTCTATTAATTTCAAGAAGAATTGTAGAAAATGGAGCAGGAACAGGATGAACAGTATACCCCCCACTTTCATCTAATATTGCTCATGGTGGAAGATCAGTAGATTTAGCTATTTTTTCACTACATTTAGCTGGAATTTCATCTATTTTAGGTGCTATTAATTTTATTACCACAATTATTAATATACGAATTAACAATTTATCTTTCGATCAAATACCTTTATTTGTTTGAGCAGTTGGTATTACCGCTCTTCTTTTACTTTTATCTTTACCTGTATTAGCTGGAGCAATTACTATATTACTAACAGATCGTAATATTAATAC…	472	0	5
MBIO22266	.1.2	PTO-718.85	Lepidoptera_sp	Order-Level	ABGD Clustering	Neolepidoptera_sp	Morphological			Other	Papilionidae_sp	Medium	Lepidoptera	Lepidoptera_Group_43	Moorea	-17.5415	-149.82848	243	MBIO22266	MBIO22266.1.2			moth	Peter T Oboyski	1051	22266	Mon Nov 03 00:00:00 PST 2008	Peter T. Oboyski	Peter T. Oboyski	PTO-718	French Polynesia		Society Islands		nr. Belvedere; native forest	native/non-native	0	0	243		Essig Museum of Entomology		PTO-718.85		MBIO22266.1	AACATTATATTTTATATTTGGAATTTGAGCAGGTATAGTTGGAACTTCTTTAAGTTTATTAATTCGAGCTGAATTAGGTAATCCAGGATCACTCATTGGAGATGATCAAATTTATAATACTATTGTTACAGCTCATGCTTTTATTATAATTTTTTTTATAGTTATACCTATTATAATTGGTGGATTTGGAAATTGATTGATTCCTTTAATATTAGGGGCTCCTGATATAGCATTCCCCCGAATAAATAATATAAGTTTTTGACTTTTACCCCCCTCTTTAACTCTTTTAATTTCAAGAAGAATCGTAGAAAATGGAGCAGGAACTGGTTGAACAGTATACCCCCCCCTCTCCGCTAATATTGCTCATAGTGGAAGATCTGTTGATTTAGCAATTTTTTC…	658	0	0
MBIO22267	.1.4	PTO-718.86	Notodontidae_sp	Family-Level	ABGD Clustering	Neolepidoptera_sp	Morphological			Other	Scythris_sp	Low	Lepidoptera	Lepidoptera_Group_47	Moorea	-17.5415	-149.82848	243	MBIO22267	MBIO22267.1.4			moth	Peter T Oboyski	41322	22267	Mon Nov 03 00:00:00 PST 2008		Peter T. Oboyski	PTO-718	French Polynesia		Society Islands		nr. Belvedere; native forest	native/non-native	0	0	243		Essig Museum of Entomology		PTO-718.86	C Meyer	MBIO22267.1	TTTAATGTTAGGAGCCCCTGATATAGCTTTCCCCCGAATAAATAATATAAGATTTTGACTTCTCCCACCTTCTTTAACCCTTTTAATTTCAAGTAGAATTGTTGAAAATGGAGCAGGAACTGGTTGAACAGTTTACCCCCCCCTCTCCTCTAATATTGCCCATGGAGGAAGTTCTGTTGATCTAACCATTTTTTCTTTACATTTAGCTGGAATTTCATCTATTTTAGGAGCTGTAAATTTCATTACAACAGTAATTAATATAAAAACAAAAGGAATATCCTTTGATCAAATACCCCTCTTCGTCTGAGCAGTTGCTATTACTGCCTTACTTTTACTTTTATCATTACCAGTTTTAGCCGGGGCAATTACTATATTATTAACAGACCGAAATTTAAATAC…	472	0	1
MBIO22268	.1.4	PTO-718.87	Omiodes_sp	Genus-Level	ABGD Clustering	Gracillariidae_sp	Morphological			Genus	Dichomeris_sp	Medium	Lepidoptera	Lepidoptera_Group_32	Moorea	-17.5415	-149.82848	243	MBIO22268	MBIO22268.1.4			moth	Peter T Oboyski	41324	22268	Mon Nov 03 00:00:00 PST 2008		Peter T. Oboyski	PTO-718	French Polynesia		Society Islands		nr. Belvedere; native forest	native/non-native	0	0	243		Essig Museum of Entomology		PTO-718.87	C Meyer	MBIO22268.1	TTTAATATTAGGAGCCCCTGATATAGCTTTTCCTCGACTTAATAATATAAGATTTTGATTACTACCCCCATCACTAATTTTATTAATTTCAAGAAGAATTGTTGAAAACGGAGTAGGAACTGGATGAACAGTATACCCACCCTTATCTTCTAATATTGCACATGGAGGGAGATCTGTAGATTTAGCAATTTTTTCATTACATTTAGCAGGAATTTCATCTATTTTAGGAGCTATTAATTTTATTACAACTATTATTAATATACGAGCTAATGGATTAATATTTGATAATATATCTCTTTTTGTTTGAGCAGTAAGAATTACTGCATTATTATTACTTTTATCTTTACCTGTATTAGCAGGTGCAATTACTATATTATTAACAGATCGAAATTTAAATAC…	472	0	0
MBIO22270	.1.2	PTO-718.89	Caloptilia_sp	Genus-Level	ABGD Clustering	Neolepidoptera_sp	Morphological			Genus	Triozidae_sp	Medium	Lepidoptera	Lepidoptera_Group_48	Moorea	-17.5415	-149.82848	243	MBIO22270	MBIO22270.1.2			moth	Peter T Oboyski	1053	22270	Mon Nov 03 00:00:00 PST 2008	Peter T. Oboyski	Peter T. Oboyski	PTO-718	French Polynesia		Society Islands		nr. Belvedere; native forest	native/non-native	0	0	243		Essig Museum of Entomology		PTO-718.89		MBIO22270.1	AACTTTATATTTTATTTTTGGAATTTGATCAGGAATATTAGGAACTTCATTAAGAATATTAATTCGAGCTGAATTAGGAAACCCAGGATATTTAATTGGAGATGATCAAATTTATAATACTATTGTAACAGCTCATGCTTTTATTATAATTTTTTTTATAGTTATACCTATTATAATTGGAGGATTTGGAAATTGATTAGTTCCATTAATGTTAGGAGCTCCAGATATAGCATTCCCCCGTTTAAATAATATAAGATTTTGACTTTTACCACCTTCATTAATTTTACTAATTTCTAGAAGTATTGTAGAAAATGGAGCAGGAACAGGATGAACAGTGTACCCCCCACTGTCATCTAATATTGCTCATGGAGGTAGTTCTGTAGATTTAGCAATTTTCTC…	658	0	0
MBIO22271	.1.4	PTO-718.90	Evergestis_sp	Genus-Level	ABGD Clustering	Neolepidoptera_sp	Morphological			Genus	Liviidae_sp	Medium	Lepidoptera	Lepidoptera_Group_49	Moorea	-17.5415	-149.82848	243	MBIO22271	MBIO22271.1.4			moth	Peter T Oboyski	41327	22271	Mon Nov 03 00:00:00 PST 2008		Peter T. Oboyski	PTO-718	French Polynesia		Society Islands		nr. Belvedere; native forest	native/non-native	0	0	243		Essig Museum of Entomology		PTO-718.90	C Meyer	MBIO22271.1	TTTAATATTAGGAGCACCTGATATAGCTTTCCCTCGAATAAATAATATAAGTTTTTGATTATTACCCCCATCTCTAACCTTATTAATTTCAAGAAGAATTGTAGAAACTGGGGCAGGAACAGGATGAACAGTGTACCCCCCACTCTCATCTAATATTGCCCATGGAGGAAGTTCTGTAGACTTAGCCATTTTTTCTTTACATTTAGCAGGTATTTCTTCTATTCTTGGAGCAATTAATTTTATTACAACTATTATTAATATACGAATTAATAATTTATCATTTGATCAAATACCTTTATTTGTTTGAGCTGTAGGTATTACCGCTCTTTTATTACTTTTATCTTTACCCGTTTTAGCTGGAGCTATTACTATATTACTAACTGATCGAAATTTAAATAC…	472	0	11
MBIO22272	.1.2	PTO-718.91	Araeopteron_sp	Genus-Level	ABGD Clustering	Sigela_sp	Morphological			Genus	Triozidae_sp	Medium	Lepidoptera	Lepidoptera_Group_50	Moorea	-17.5415	-149.82848	243	MBIO22272	MBIO22272.1.2	Sigela		moth	Peter T Oboyski	1075	22272	Mon Nov 03 00:00:00 PST 2008	Peter T. Oboyski	Peter T. Oboyski	PTO-718	French Polynesia		Society Islands		nr. Belvedere; native forest	native/non-native	0	0	243		Essig Museum of Entomology		PTO-718.91		MBIO22272.1	AACTTTATATTTTATTTTTGGTATTTGGGCAAGAATGGTAGGTACTTCTTTAAGTTTATTAATTCGAGCAGAATTAGGTAACCCAGGGTCTTTAATTGGTGATGATCAAATCTATAATACTATTGTCACAGCTCATGCCTTTATTATAATTTTTTTTATAGTTATACCAATTATAATTGGTGGATTTGGTAATTGACTAGTCCCTTTAATATTAGGAGCCCCTGACATAGCTTTCCCACGAATAAACAATATAAGTTTCTGACTCTTACCCCCATCTTTAACTCTTCTAATTTCAAGAAGAATTGTAGAAAATGGAGCAGGAACAGGATGAACAGTCTATCCCCCACTTTCATCTAATATTGCTCATGGAGGAAGCTCTGTTGATTTAGCAATTTTTTC…	658	0	0
MBIO22273	.1.2	PTO-718.92	Lepidoptera_sp	Order-Level	ABGD Clustering	Elophila_sp	Morphological			Other	Hyposmocoma_sp	Medium	Lepidoptera	Lepidoptera_Group_29	Moorea	-17.5415	-149.82848	243	MBIO22273	MBIO22273.1.2	Elophila		moth	Peter T Oboyski	1045	22273	Mon Nov 03 00:00:00 PST 2008	Peter T. Oboyski	Peter T. Oboyski	PTO-718	French Polynesia		Society Islands		nr. Belvedere; native forest	native/non-native	0	0	243		Essig Museum of Entomology		PTO-718.92		MBIO22273.1	TACTTTATATTTTATTTTTGGAATTTGAGCTGGAATAGTAGGAACTTCATTAAGTTTACTAATTCGAGCTGAATTAGGAAATCCAGGCTCTTTAATTGGAGATGATCAAATTTATAACACTATTGTAACAGCTCATGCATTTATTATAATTTTTTTTATAGTAATGCCTATTATAATTGGGGGATTTGGAAATTGATTAGTTCCTTTAATATTAGGAGCTCCTGATATAGCTTTCCCTCGAATAAATAACATAAGATTTTGACTACTTCCCCCTTCTTTAACTTTACTTATTTCTAGAAGAATTGTTGAAAATGGAGCAGGAACAGGATGAACAGTTTATCCCCCTCTTTCTTCTAATATTGCTCATGGTGGAAGTTCTGTGGATTTAGCTATTTTTTC…	658	0	0
MBIO22274	.1.2	PTO-718.93	Lepidoptera_sp	Order-Level	ABGD Clustering	Elophila_sp	Morphological			Other	Papilio_sp	Medium	Lepidoptera	Lepidoptera_Group_29	Moorea	-17.5415	-149.82848	243	MBIO22274	MBIO22274.1.2	Elophila		moth	Peter T Oboyski	1097	22274	Mon Nov 03 00:00:00 PST 2008	Peter T. Oboyski	Peter T. Oboyski	PTO-718	French Polynesia		Society Islands		nr. Belvedere; native forest	native/non-native	0	0	243		Essig Museum of Entomology		PTO-718.93		MBIO22274.1	TACTTTATATTTTATTTTTGGAATTTGAGCTGGAATAGTAGGAACCTCATTAAGTTTACTAATTCGAGCTGAATTAGGAAATCCAGGCTCTTTAATTGGAGATGATCAAATTTATAACACTATTGTAACAGCTCATGCATTTATTATAATTTTTTTTATAGTAATGCCTATTATAATTGGAGGATTTGGAAATTGATTAGTTCCTTTAATATTAGGAGCTCCTGATATAGCTTTCCCTCGAATAAATAACATAAGATTTTGACTACTTCCTCCTTCTTTAACTTTACTTATTTCCAGAAGAATTGTTGAAAATGGAGCAGGAACAGGATGAACAGTTTATCCCCCTCTTTCTTCTAATATTGCTCATGGTGGAAGTTCTGTAGATTTAGCTATTTTTTC…	658	0	0
MBIO22275	.1.2	PTO-718.94	Cryptoblabes_plagioleuca	Species-Level	ABGD Clustering	Neolepidoptera_sp	Morphological			Genus	Hyposmocoma_sp	High	Lepidoptera	Lepidoptera_Group_51	Moorea	-17.5415	-149.82848	243	MBIO22275	MBIO22275.1.2			moth	Peter T Oboyski	1048	22275	Mon Nov 03 00:00:00 PST 2008	Peter T. Oboyski	Peter T. Oboyski	PTO-718	French Polynesia		Society Islands		nr. Belvedere; native forest	native/non-native	0	0	243		Essig Museum of Entomology		PTO-718.94		MBIO22275.1	TACTTTATATTTTATTTTTGGAATTTGATCTGGTATAGTTGGAACATCATTAAGTCTTTTAATTCGAGCAGAACTAGGAACCCCCGGTTCTCTTATTGGAGATGATCAAATTTATAATACTATTGTAACTGGCCATGCTTTCATTATAATTTTCTTCATAGTTATACCTATTATAATTGGAGGATTTGGAAATTGATTAGTTCCTTTAATATTAGGAGCTCCAGATATAGCTTTCCCTCGAATAAACAATATAAGATTCTGACTTTTACCCCCCTCATTAACCTTATTAATTTCAAGAAGAATCGTAGAAAATGGAGCTGGGACAGGATGAACTGTTTATCCCCCTCTCTCTTCTAATATTGCTCATGGAGGAAGTTCTGTTGATTTAGCTATTTTTTC…	658	0	0
MBIO22276	.1.4	PTO-718.95	Pisistrata_trypheropa	Species-Level	ABGD Clustering	Neolepidoptera_sp	Morphological			Other	Papilio_sp	Low	Lepidoptera	Lepidoptera_Group_31	Moorea	-17.5415	-149.82848	243	MBIO22276	MBIO22276.1.4			moth	Peter T Oboyski	41314	22276	Mon Nov 03 00:00:00 PST 2008		Peter T. Oboyski	PTO-718	French Polynesia		Society Islands		nr. Belvedere; native forest	native/non-native	0	0	243		Essig Museum of Entomology		PTO-718.95	C Meyer	MBIO22276.1	CCTTATATTAGGAGCCCCTGATATAGCCTTTCCTCGAATAAATAATATAAGATTTTGACTATTACCCCCTTCTTTAATACTATTAATTTCAAGAAGTATTGTAGAAAATGGAGTAGGAACTGGTTGAACTGTGTACCCCCCTCTTTCTGCTAATATTGCCCATGGAGGAAGCTCTGTTGATCTGGCTATCTTTTCTCTTCATTTAGCTGGAATTTCTTCTATTTTAGGAGCTATTAATTTTATTACAACAGTAATTAATATACGAACTATTAACATATCTTTTGATCGTATACCTCTTTTTGTTTGATCAGTTGCTATTACAGCTCTTTTATTACTTTTATCACTCCCAGTATTAGCCGGAGCCATTACTATACTTTTAACTGATCGAAATTTAAATAC…	472	0	5
MBIO22277	.1.2	PTO-718.96	Scythris_sp	Genus-Level	ABGD Clustering	Neolepidoptera_sp	Morphological			Genus	Stathmopodidae_sp	Medium	Lepidoptera	Lepidoptera_Group_52	Moorea	-17.5415	-149.82848	243	MBIO22277	MBIO22277.1.2			moth	Peter T Oboyski	1031	22277	Mon Nov 03 00:00:00 PST 2008	Peter T. Oboyski	Peter T. Oboyski	PTO-718	French Polynesia		Society Islands		nr. Belvedere; native forest	native/non-native	0	0	243		Essig Museum of Entomology		PTO-718.96		MBIO22277.1	TACATTATATTTTATATTTGGAATTTGAGCCGGAATAGTTGGAACTTCTCTAAGTTTATTAATTCGAGCTGAACTAGGTAACCCTGGATCTCTTATTGGAGATGATCAAATTTATAATACTATTGTTACAGCTCATGCTTTTATTATAATTTTTTTTATAGTAATACCTATTATAATTGGTGGATTTGGTAACTGATTAGTTCCTTTAATATTAGGAGCCCCTGATATAGCATTCCCCCGAATAAATAATATAAGTTTTTGACTTTTACCTCCTTCTTTAACCTTACTAATTTCAAGAAGAATTGTAGAAAATGGAGCAGGAACTGGTTGAACTGTTTATCCCCCTCTTTCTTCTAATATTGCTCATAGAGGAAGATCTGTTGATTTAGCAATTTTTTC…	658	0	0
MBIO22278	.1.2	PTO-718.97	Evergestis_sp	Genus-Level	ABGD Clustering	Neolepidoptera_sp	Morphological			Genus	Erebidae_sp	Medium	Lepidoptera	Lepidoptera_Group_49	Moorea	-17.5415	-149.82848	243	MBIO22278	MBIO22278.1.2			moth	Peter T Oboyski	1069	22278	Mon Nov 03 00:00:00 PST 2008	Peter T. Oboyski	Peter T. Oboyski	PTO-718	French Polynesia		Society Islands		nr. Belvedere; native forest	native/non-native	0	0	243		Essig Museum of Entomology		PTO-718.97		MBIO22278.1	AACTTTATATTTTATTTTTGGAATTTGAGCAGGAATAGTAGGAACTTCACTTAGTTTATTAATTCGCGCTGAATTAGGAAATCCAGGTTCTTTAATTGGAGATGATCAAATTTATAATACTATTGTTACAGCTCATGCTTTTATTATAATTTTTTTTATAGTTATACCCATTATAATTGGAGGATTTGGAAATTGATTAGTACCTTTAATATTAGGAGCACCTGATATAGCTTTCCCCCGAATAAATAATATAAGTTTTTGATTATTACCCCCATCTCTAACCTTATTAATTTCAAGAAGAATTGTAGAAACTGGGGCAGGAACAGGATGAACAGTGTACCCCCCACTCTCATCTAATATTGCCCATGGAGGAAGTTCTGTAGACTTAGCCATTTTTTC…	658	0	0
MBIO22280	.1.2	PTO-718.99	Lepidoptera_sp	Order-Level	ABGD Clustering	Neolepidoptera_sp	Morphological			Other	Stathmopodidae_sp	Medium	Lepidoptera	Lepidoptera_Group_53	Moorea	-17.5415	-149.82848	243	MBIO22280	MBIO22280.1.2			moth	Peter T Oboyski	1036	22280	Mon Nov 03 00:00:00 PST 2008	Peter T. Oboyski	Peter T. Oboyski	PTO-718	French Polynesia		Society Islands		nr. Belvedere; native forest	native/non-native	0	0	243		Essig Museum of Entomology		PTO-718.99		MBIO22280.1	AACATTATATTTTATTTTTGGAATTTGAGCAGGAATAGTTGGTACTTCCTTAAGTTTATTAATTCGAGCTGAACTAGGTAACCCTGGCTCTCTTATTGGAGATGATCAAATTTACAATACTATTGTAACAGCTCATGCTTTTATTATAATTTTTTTTATAGTTATGCCCATTATAATTGGTGGATTTGGTAATTGATTAGTCCCTTTAATATTAGGAGCTCCTGATATAGCATTCCCCCGAATAAATAATATAAGTTTTTGACTTCTACCCCCCTCCTTAACTTTATTAATTTCAAGAAGAATTGTTGAAAATGGAGCAGGAACAGGTTGAACTGTTTATCCCCCCCTTTCATCCAATATTGCCCATAGAGGAAGATCTGTTGATTTAGCAATTTTTTC…	658	0	0
MBIO22284	.1.5	PTO-738.1	Triozidae_sp	Family-Level	ABGD Clustering	Psyllidae_sp	Morphological			Other	Assara_seminivale	Low	Hemiptera	Hemiptera_Group_75	Moorea	-17.53395	-149.80061	375	MBIO22284	MBIO22284.1.5			psyllid	Peter T Oboyski	41303	22284	Sun Nov 09 00:00:00 PST 2008		Peter T. Oboyski	PTO-738	French Polynesia		Society Islands		Niuroa Valley		0	0	375		Essig Museum of Entomology		PTO-738.1	C Meyer	MBIO22284.1	TTTAATAATTGGAGCTCCAGATATAGCTTTCCCTCGGCTTAATAACTTAAGATTTTGACTTCTTATCCCATCTTTATATCTTCTTATCATAAGAAGTTTAGTAGACCAAGGTGTAGGAACAGGATGAACAGTATATCCCCCATTATCTAACAATATATTCCATAGAGGATATTCTGTAGATATAGCTATTTTTTCTTTACATATCGCAGGGATTTCCTCAATCTTAGGAGCAATTAATTTTATTACAACAATTATTAATATACGAAGATGTATATGTAATTTAGAAAAAATACCATTATTTGTTTGATCTGTTTTAATTACTGCTTTCTTACTTCTTTTAGCTTTACCTGTATTAGCAGGTGCTATTACCATACTTCTTACAGATCGAAATTTAAATAC…	472	0	0
MBIO22285	.1.3	PTO-738.2	Triozidae_sp	Family-Level	ABGD Clustering	Psyllidae_sp	Morphological			Other	Nineta_sp	Low	Hemiptera	Hemiptera_Group_75	Moorea	-17.53395	-149.80061	375	MBIO22285	MBIO22285.1.3			psyllid	Peter T Oboyski	2523	22285	Sun Nov 09 00:00:00 PST 2008	Peter T. Oboyski	Peter T. Oboyski	PTO-738	French Polynesia		Society Islands		Niuroa Valley		0	0	375		Essig Museum of Entomology		PTO-738.2	Peter Oboyski	MBIO22285.1	AACTTTGTACTTTTTATTTGGAATTTGATCAGGATTGCTAGGTATATCCTTAAGAATTATTATTCGAATAGAATTAAGTCAATCTTCTGCTCTTCTTATAAACGACCAAATTTACAATACAATTGTCACTGCACATGCATTTATTATAATTTTTTTTATAACTATACCTATTATTATTGGTGGTTTTGGAAACTGATTAGTCCCTTTAATAATTGGAGCTCCAGATATAGCTTTCCCTCGGCTTAATAACTTAAGATTTTGACTTCTTATCCCATCTTTATATCTTCTTATCATAAGAAGTTTAGTAGACCAAGGTGTAGGAACAGGATGAACAGTATATCCCCCATTATCTAACAATATATTCCATAGAGGATATTCTGTAGATATAGCTATTTTTTC…	658	0	0
MBIO22285	.1.5	PTO-738.2	Triozidae_sp	Family-Level	ABGD Clustering	Psyllidae_sp	Morphological			Other	Chrysopidae_sp	Low	Hemiptera	Hemiptera_Group_75	Moorea	-17.53395	-149.80061	375	MBIO22285	MBIO22285.1.5			psyllid	Peter T Oboyski	41299	22285	Sun Nov 09 00:00:00 PST 2008		Peter T. Oboyski	PTO-738	French Polynesia		Society Islands		Niuroa Valley		0	0	375		Essig Museum of Entomology		PTO-738.2	C Meyer	MBIO22285.1	TTTAATAATTGGAGCTCCAGATATAGCTTTCCCTCGGCTTAATAACTTAAGATTTTGACTTCTTATCCCATCTTTATATCTTCTTATCATAAGAAGTTTAGTAGACCAAGGTGTAGGAACAGGATGAACAGTATATCCCCCATTATCTAACAATATATTCCATAGAGGATATTCTGTAGATATAGCTATTTTTTCTTTACATATCGCAGGGATTTCCTCAATCTTAGGAGCAATTAATTTTATTACAACAATTATTAATATACGAAGATGTATATGTAATTTAGAAAAAATACCATTATTTGTTTGATCTGTTTTAATTACTGCTTTCTTACTTCTTTTAGCTTTACCTGTATTAGCAGGTGCTATTACCATACTTCTTACAGATCGAAATTTAAATAC…	472	0	1
MBIO22286	.1.3	PTO-738.3	Anatrachyntis_lunulifera	Species-Level	BioCode Morphological	Anatrachyntis_lunulifera	Morphological			Genus	Lascoria_sp	Medium	Lepidoptera	Lepidoptera_Group_39	Moorea	-17.53395	-149.80061	375	MBIO22286	MBIO22286.1.3	Anatrachyntis	lunulifera	moth	Peter T Oboyski	2517	22286	Sun Nov 09 00:00:00 PST 2008	Peter T. Oboyski	Peter T. Oboyski	PTO-738	French Polynesia		Society Islands		Niuroa Valley		0	0	375		Essig Museum of Entomology		PTO-738.3	Peter Oboyski	MBIO22286.1	AACTTTATATTTTATTTTTGGAATTTGAGCAGGAATAGTAGGTACTTCTCTTAGTTTATTAATTCGAGCAGAATTAGGAAATCCCGGATCATTAATTGGAGATGATCAAATTTATAATACTATTGTAACAGCTCATGCATTTATTATAATTTTTTTTATAGTAATACCAATTATAATTGGAGGATTTGGTAATTGATTAGTACCTTTAATACTAGGAGCCCCAGACATAGCCTTCCCCCGAATAAATAATATAAGATTTTGATTTTTACCTCCTTCTTTAACTCTTTTAATTTCAAGAAGAATTGTAGAAACTGGAGCAGGAACTGGATGAACAGTTTACCCCCCTTTATCCTCTAATATTGCTCATGGAGGAAGATCAGTTGATTTAGCTATTTTTTC…	658	0	0
MBIO22286	.1.5	PTO-738.3	Anatrachyntis_lunulifera	Species-Level	BioCode Morphological	Anatrachyntis_lunulifera	Morphological			Genus	Cnaphalocrocis_sp	Medium	Lepidoptera	Lepidoptera_Group_39	Moorea	-17.53395	-149.80061	375	MBIO22286	MBIO22286.1.5	Anatrachyntis	lunulifera	moth	Peter T Oboyski	41319	22286	Sun Nov 09 00:00:00 PST 2008		Peter T. Oboyski	PTO-738	French Polynesia		Society Islands		Niuroa Valley		0	0	375		Essig Museum of Entomology		PTO-738.3	C Meyer	MBIO22286.1	TTTAATACTAGGAGCCCCAGACATAGCCTTCCCCCGAATAAATAATATAAGATTTTGATTTTTACCTCCTTCTTTAACTCTTTTAATTTCAAGAAGAATTGTAGAAACTGGAGCAGGAACTGGATGAACAGTTTACCCCCCTTTATCCTCTAATATTGCTCATGGAGGAAGATCAGTTGATTTAGCTATTTTTTCTCTTCATTTAGCTGGGATTTCTTCAATTTTAGGTGCAATTAATTTTATTACAACAATTATCAATATACGAGTCAATAATTTATCTTTCGATCAAATACCCCTATTTGTTTGAGCTGTAGGAATTACAGCATTATTACTTCTTCTTTCCTTACCTGTTTTAGCCGGAGCTATTACCATACTTTTAACTGACCGAAATTTAAATAC…	472	0	0
MBIO22287	.1.3	PTO-738.5	Anatrachyntis_lunulifera	Species-Level	BioCode Morphological	Anatrachyntis_lunulifera	Morphological			Genus	Tineidae_sp	Medium	Lepidoptera	Lepidoptera_Group_39	Moorea	-17.53395	-149.80061	375	MBIO22287	MBIO22287.1.3	Anatrachyntis	lunulifera	moth	Peter T Oboyski	2485	22287	Sun Nov 09 00:00:00 PST 2008	Peter T. Oboyski	Peter T. Oboyski	PTO-738	French Polynesia		Society Islands		Niuroa Valley		0	0	375		Essig Museum of Entomology		PTO-738.5	Peter Oboyski	MBIO22287.1	AACTTTATATTTTATTTTTGGAATTTGAGCAGGAATAGTAGGTACTTCTCTTAGTTTATTAATTCGAGCAGAATTAGGAAATCCCGGATCATTAATTGGAGATGATCAAATTTATAATACTATTGTAACAGCTCATGCATTTATTATAATTTTTTTTATAGTAATACCAATTATAATTGGAGGATTTGGTAATTGATTAGTACCTTTAATACTAGGAGCCCCAGACATAGCCTTCCCCCGAATAAATAATATAAGATTTTGATTTTTACCTCCTTCTTTAACTCTTTTAATTTCAAGAAGAATTGTAGAAACTGGAGCAGGAACTGGATGAACAGTTTACCCCCCTTTATCCTCTAATATTGCTCATGGAGGAAGATCAGTTGATTTAGCTATTTTTTC…	658	0	0
MBIO22287	.1.5	PTO-738.5	Anatrachyntis_lunulifera	Species-Level	BioCode Morphological	Anatrachyntis_lunulifera	Morphological			Genus	Camptothlipsis_sp	Medium	Lepidoptera	Lepidoptera_Group_39	Moorea	-17.53395	-149.80061	375	MBIO22287	MBIO22287.1.5	Anatrachyntis	lunulifera	moth	Peter T Oboyski	41321	22287	Sun Nov 09 00:00:00 PST 2008		Peter T. Oboyski	PTO-738	French Polynesia		Society Islands		Niuroa Valley		0	0	375		Essig Museum of Entomology		PTO-738.5	C Meyer	MBIO22287.1	TTTAATACTAGGAGCCCCAGACATAGCCTTCCCCCGAATAAATAATATAAGATTTTGATTTTTACCTCCTTCTTTAACTCTTTTAATTTCAAGAAGAATTGTAGAAACTGGAGCAGGAACTGGATGAACAGTTTACCCCCCTTTATCCTCTAATATTGCTCATGGAGGAAGATCAGTTGATTTAGCTATTTTTTCTCTTCATTTAGCTGGGATTTCTTCAATTTTAGGTGCAATTAATTTTATTACAACAATTATCAATATACGAGTCAATAATTTATCTTTCGATCAAATACCCCTATTTGTTTGAGCTGTAGGAATTACAGCATTATTACTTCTTCTTTCCTTACCTGTTTTAGCCGGAGCTATTACCATACTTTTAACTGACCGAAATTTAAATAC…	472	0	0
MBIO22288	.1.3	PTO-738.8	Stathmopodidae_sp	Family-Level	ABGD Clustering	Gelechioidea_sp	Morphological			Other	Dictyopharidae_sp	Low	Lepidoptera	Lepidoptera_Group_54	Moorea	-17.53395	-149.80061	375	MBIO22288	MBIO22288.1.3			moth	Peter T Oboyski	2518	22288	Sun Nov 09 00:00:00 PST 2008	Peter T. Oboyski	Peter T. Oboyski	PTO-738	French Polynesia		Society Islands		Niuroa Valley		0	0	375		Essig Museum of Entomology		PTO-738.8	Peter Oboyski	MBIO22288.1	AACTTTATATTTTATTTTTGGAATCTGATCAGGAATAATTGGTACTTCTCTTAGATTATTAATTCGAGCAGAATTAGGAAACCCTGGATTTTTAATTGGAGATGATCAAATTTATAATACAATTGTTACTGCACATGCTTTTATTATAATTTTTTTTATAGTAATACCTATTATAATTGGAGGATTTGGAAACTGACTAGTACCCCTTATACTTGGAGCCCCAGATATAGCTTTCCCACGAATAAATAATATAAGTTTTTGATTTTTACCCCCATCTTTAACTTTATTAATTTCAAGAAGAATTGTAGAATATGGTGCCGGAACAGGATGAACAGTTTACCCCCCACTTTCATCTAATATTGCCCATTCTGGAAGCTCAGTTGATTTAGCTATTTTTTC…	658	0	0
MBIO22288	.1.5	PTO-738.8	Stathmopodidae_sp	Family-Level	ABGD Clustering	Gelechioidea_sp	Morphological			Other	Hydrillodes_sp	Low	Lepidoptera	Lepidoptera_Group_54	Moorea	-17.53395	-149.80061	375	MBIO22288	MBIO22288.1.5			moth	Peter T Oboyski	41334	22288	Sun Nov 09 00:00:00 PST 2008		Peter T. Oboyski	PTO-738	French Polynesia		Society Islands		Niuroa Valley		0	0	375		Essig Museum of Entomology		PTO-738.8	C Meyer	MBIO22288.1	CCTTATACTGGGAGCCCCAGATATAGCTTTCCCACGAATAAATAATATAAGTTTTTGATTTTTACCCCCATCTTTAACTTTATTAATTTCAAGAAGAATTGTAGAATATGGTGCCGGAACAGGATGAACAGTTTACCCCCCACTTTCATCTAATATTGCCCATTCTGGAAGCTCAGTTGATTTAGCTATTTTTTCACTCCATTTAGCAGGTATTTCCTCAATTTTAGGAGCCATTAATTTTATTACTACAATTATTAATATACGAGTTAACAATTTAACTTTTGACCAAATACCTCTTTTTGTTTGAGCTGTAGGAATTACAGCTCTTCTTCTTTTACTTTCTTTACCTGTACTGGCAGGAGCAATTACAATATTATTAACAGATCGAAATCTTAATAC…	472	0	2
MBIO22289	.1.3	PTO-738.9	Stathmopodidae_sp	Family-Level	ABGD Clustering	Gelechioidea_sp	Morphological			Other	Lepidopsocidae_sp	Low	Lepidoptera	Lepidoptera_Group_54	Moorea	-17.53395	-149.80061	375	MBIO22289	MBIO22289.1.3			moth	Peter T Oboyski	2465	22289	Sun Nov 09 00:00:00 PST 2008	Peter T. Oboyski	Peter T. Oboyski	PTO-738	French Polynesia		Society Islands		Niuroa Valley		0	0	375		Essig Museum of Entomology		PTO-738.9	Peter Oboyski	MBIO22289.1	AACTTTATATTTTATTTTTGGAATCTGATCAGGAATAATTGGTACTTCTCTTAGATTATTAATTCGAGCAGAATTAGGAAACCCTGGATTTTTAATTGGAGATGATCAAATTTATAATACAATTGTTACTGCACATGCTTTTATTATAATTTTTTTTATAGTAATACCTATTATAATTGGAGGATTTGGAAACTGACTAGTACCCCTTATACTTGGAGCCCCAGATATAGCTTTCCCACGAATAAATAATATAAGTTTTTGATTTTTACCCCCATCTTTAACTTTATTAATTTCAAGAAGAATTGTAGAATATGGTGCCGGAACAGGATGAACAGTTTACCCCCCACTTTCATCTAATATTGCCCATTCTGGAAGCTCAGTTGATTTAGCTATTTTTTC…	658	0	0
MBIO22291	.1.3	PTO-740.1	Assara_seminivale	Species-Level	ABGD Clustering	Assara_halmophila	Morphological			Species	Araeopteron_sp	High	Lepidoptera	Lepidoptera_Group_18	Moorea	-17.492	-149.82639	1	MBIO22291	MBIO22291.1.3	Assara	halmophila	moth	Peter T Oboyski	2529	22291	Mon Nov 10 00:00:00 PST 2008	Peter T. Oboyski	Peter T. Oboyski	PTO-740	French Polynesia		Society Islands		UC Berkeley Gump Station		0	0	1		Essig Museum of Entomology		PTO-740.1	Peter Oboyski	MBIO22291.1	AACTTTATACTTCATTTTTGGAATTTGATCAGGAATAATCGGAACCTCTTTAAGACTACTAATTCGAGCAGAATTGGGAACCCCCGGATCTTTAATTGGAGATGATCAAATTTATAATACTATTGTCACAAGCCATGCTTTTATTATAATTTTTTTTATAGTAATGCCTATTATAATTGGAGGATTTGGAAATTGATTAGTGCCCTTAATACTAGGAGCCCCTGATATAGCTTTCCCACGAATAAATAATATAAGATTTTGATTACTCCCACCTTCTATCACTCTTCTAATTTCTAGAAGAATAGTAGAAAATGGTGCAGGTACTGGATGAACAGTTTACCCCCCACTGTCTTCTAATATTGCCCATGGAGGTAGTTCAGTAGATTTAGCTATTTTCTC…	658	0	0
MBIO22292	.1.3	PTO-726.1	Nineta_sp	Genus-Level	ABGD Clustering	Chrysopidae_sp	Morphological			Genus	Araeopteron_sp	Medium	Neuroptera	Neuroptera_Group_4	Moorea	-17.5263	-149.80328	830	MBIO22292	MBIO22292.1.3				Peter T Oboyski	2459	22292	Sat Nov 08 00:00:00 PST 2008	Peter T. Oboyski	Peter T. Oboyski	PTO-726	French Polynesia		Society Islands		Mt Mouaputa; summit area		0	0	830		Essig Museum of Entomology		PTO-726.1	Peter Oboyski	MBIO22292.1	AACATTATACTTAATTTTTGGTATTTGATCTGGATTAGTAGGTACAAGATTAAGTTTATTAATTCGGGCAGAATTAGGTCAACCAGGTTCATTAATTGGTGATGACCAAATTTATAATGTAATTGTTACAGCCCATGCTTTTATTATAATTTTTTTTATAGTTATGCCAATCGTTATTGGAGGATTCGGAAATTGATTAGTTCCTTTAATATTAGCTGCTCCTGATATAGCATTCCCACGAATAAATAATATAAGTTTCTGAATATTACCCCCATCTTTAACACTTTTATTAGCATCCTCAATAGTAGAAAATGGTGCTGGTACTGGTTGAACAGTATACCCCCCTTTATCTTCAAGTATTGCTCACGCAGGTGCTTCAGTTGATATAGCTATTTTTAG…	658	0	0
MBIO22292	.1.5	PTO-726.1	Nineta_sp	Genus-Level	ABGD Clustering	Chrysopidae_sp	Morphological			Other	Achroia_grisella	Low	Neuroptera	Neuroptera_Group_4	Moorea	-17.5263	-149.80328	830	MBIO22292	MBIO22292.1.5				Peter T Oboyski	41296	22292	Sat Nov 08 00:00:00 PST 2008		Peter T. Oboyski	PTO-726	French Polynesia		Society Islands		Mt Mouaputa; summit area		0	0	830		Essig Museum of Entomology		PTO-726.1	C Meyer	MBIO22292.1	TTTAATATTAGCTGCTCCTGATATAGCATTCCCACGAATAAATAATATAAGTTTCTGAATATTACCCCCATCTTTAACACTTTTATTAGCATCCTCAATAGTAGAAAATGGTGCTGGTACTGGTTGAACAGTATACCCCCCTTTATCTTCAAGTATTGCTCACGCAGGTGCTTCAGTTGATATAGCTATTTTTAGTCTTCACCTTGCTGGAATTTCTTCAATTTTAGGTGCTGTTAATTTTATTACTACTGTAATTAATATACGACTAAATCATATAACACTAGATCGTATACCTTTATTTGTATGATCTGTAGTAATTACAGCATTATTATTATTATTATCACTACCTGTTTTAGCAGGAGCTATTACAATATTATTAACTGATCGTAATCTTAATAC…	472	0	0
MBIO22293	.1.3	PTO-737.1	Lascoria_sp	Genus-Level	ABGD Clustering	Gelechioidea_sp	Morphological			Genus	Achroia_grisella	Medium	Lepidoptera	Lepidoptera_Group_55	Moorea	-17.53395	-149.80061	375	MBIO22293	MBIO22293.1.3			moth	Peter T Oboyski	2471	22293	Sun Nov 09 00:00:00 PST 2008	Peter T. Oboyski	Peter T. Oboyski	PTO-737	French Polynesia		Society Islands		Niuroa Valley		0	0	375		Essig Museum of Entomology		PTO-737.1	Peter Oboyski	MBIO22293.1	AACTTTATATTTTATTTTTGGAATTTGAGCAGGAATAGTAGGAACTTCTCTTAGTCTTTTAATTCGAGCAGAATTAGGAAATCCTGGATCATTAATTGGAGATGATCAAATTTATAATACTATTGTAACAGCTCATGCTTTTATTATAATTTTTTTTATAGTTATACCAATTATAATTGGAGGATTTGGTAATTGATTAGTACCTTTAATATTAGGAGCTCCTGATATAGCTTTCCCCCGTATAAATAATATAAGATTTTGATTACTCCCCCCCTCATTAACCCTATTAATTTCAAGAAGAATTGTAGAAACAGGAGCAGGAACTGGATGAACAGTTTACCCCCCACTATCATCTAATATTGCTCATGGTGGAGGTTCAGTAGATTTAGCAATCTTCTC…	658	0	0
MBIO22293	.1.5	PTO-737.1	Lascoria_sp	Genus-Level	ABGD Clustering	Gelechioidea_sp	Morphological			Genus	Prophantis_sp	Medium	Lepidoptera	Lepidoptera_Group_55	Moorea	-17.53395	-149.80061	375	MBIO22293	MBIO22293.1.5			moth	Peter T Oboyski	41336	22293	Sun Nov 09 00:00:00 PST 2008		Peter T. Oboyski	PTO-737	French Polynesia		Society Islands		Niuroa Valley		0	0	375		Essig Museum of Entomology		PTO-737.1	C Meyer	MBIO22293.1	TTTAATATTAGGAGCTCCTGATATAGCTTTCCCCCGTATAAATAATATAAGATTTTGATTACTCCCCCCCTCATTAACCCTATTAATTTCAAGAAGAATTGTAGAAACAGGAGCAGGAACTGGATGAACAGTTTACCCCCCACTATCATCTAATATTGCTCATGGTGGAGGTTCAGTAGATTTAGCAATCTTCTCCCTTCATTTAGCTGGAATTTCTTCAATTTTAGGAGCAATTAATTTTATTACAACCATTATTAATATACGTATAAATAATCTATCTTTTGATCAAATACCCTTATTTGTTTGAGCTGTTGGAATTACAGCATTACTTCTTCTTCTTTCTTTACCAGTTCTAGCAGGAGCTATTACTATACTTTTAACTGATCGAAATTTAAATAC…	472	0	0
MBIO22294	.1.5	PTO-737.2	Tineidae_sp	Family-Level	ABGD Clustering	Gelechioidea_sp	Morphological			Other	Emphylica_sp	Low	Lepidoptera	Lepidoptera_Group_56	Moorea	-17.53395	-149.80061	375	MBIO22294	MBIO22294.1.5			moth	Peter T Oboyski	41298	22294	Sun Nov 09 00:00:00 PST 2008		Peter T. Oboyski	PTO-737	French Polynesia		Society Islands		Niuroa Valley		0	0	375		Essig Museum of Entomology		PTO-737.2	C Meyer	MBIO22294.1	ATTAATATTAGGATCTCCTGATATGGCTTTCCCCCGAATAAATAATATAAGATTTTGATTACTCCCTCCGTCTCTCACTCTTTTAATTTCAAGAAGAATAGTAGAGAATGGAGCAGGCACAGGATGAACAGTTTACCCCCCACTATCATCTAATATCGCCCATGGAGGAGGATCTGTAGATTTAGCAATTTTCTCCTTACATTTAGCAGGAATTTCATCAATTTTAGGGGCTGCTAATTTTATTACTACAACAATTAATATACGACCTAATAATATATCATTAGATAAAATACCCCTATTTGTCTGATCAGTAGCTATTACCGCATTACTTCTATTATTATCCCTTCCTGTACTAGCTGGAGCTATTACTATATTATTAACTGATCGAAATTTAAATAC…	472	0	0
MBIO22296	.1.5	PTO-737.4	Camptothlipsis_sp	Genus-Level	ABGD Clustering	Braconidae_sp	Morphological			Genus	Sitochroa_sp	Medium	Hymenoptera	Hymenoptera_Group_168	Moorea	-17.53395	-149.80061	375	MBIO22296	MBIO22296.1.5				Peter T Oboyski	41297	22296	Sun Nov 09 00:00:00 PST 2008		Peter T. Oboyski	PTO-737	French Polynesia		Society Islands		Niuroa Valley		0	0	375		Essig Museum of Entomology		PTO-737.4	C Meyer	MBIO22296.1	ATTAATATTAGGAGGCCCTGATATAGCATTTCCTCGGATAAATAATATAAGATTTTGATTATTAATTCCTTCATTAATATTATTAATTTTAAGATCTATAATTAATATTGGAGTAGGTACCGGTTGAACAGTTTATCCTCCTTTATCATTAAATATAAGACATAGAGGAATATCTGTTGATTTAGCTATTTTTTCTTTACATATTGCAGGAATTTCATCAATTATAGGGGCAATAAATTTTATTACAACAATTTTAAATATATGAATAATTAATATTAAAATTGATAAAATACCTTTATTAATTTGATCTATTTTTATTACTGCAATTTTATTATTATTATCTTTACCAGTATTGGCTGGAGCAATTACTATATTATTAACAGATCGAAATTTAAATAC…	472	0	1
MBIO22298	.1.3	PTO-737.6	Dictyopharidae_sp	Family-Level	ABGD Clustering	Atylana_sp	Morphological			Other	Aedia_sp	Low	Hemiptera	Hemiptera_Group_173	Moorea	-17.53395	-149.80061	375	MBIO22298	MBIO22298.1.3	Atylana		plant hopper	Peter T Oboyski	2510	22298	Sun Nov 09 00:00:00 PST 2008	Peter T. Oboyski	Peter T. Oboyski	PTO-737	French Polynesia		Society Islands		Niuroa Valley		0	0	375		Essig Museum of Entomology		PTO-737.6	Peter Oboyski	MBIO22298.1	GACTCTATATTTTATTTTTGGTATATGAGCTGGTATAGTAGGGACAATAATAAGAATAATTATTCGTATAGAACTTTCCCAACCAGGTTCAATAATCAAAAATGACCAAATCTATAATTCAATTGTTACATCACACGCATTTGTTATAATCTTCTTTATAGTTATACCCATCATAATTGGTGGATTCGGAAATTGATTAGTACCAATAATAATTGGAGCACCTGACATAGCTTTTCCACGAATAAATAATATAAGTTTTTGGCTTCTACCTATATCAATTTCTTTATTAATCTCAAGATCAATCTCTGGATCAGGAGCTGGAACTGGATGAACAGTATACCCCCCACTTTCAAGCCAAATAGCTCACTCAGGTCCATCAGTTGATTTAACAATTTTTTC…	658	0	0
MBIO22298	.1.5	PTO-737.6	Hydrillodes_sechani	Species-Level	ABGD Clustering	Atylana_sp	Morphological			Genus	Aedia_sp	Medium	Lepidoptera	Lepidoptera_Group_57	Moorea	-17.53395	-149.80061	375	MBIO22298	MBIO22298.1.5	Atylana		plant hopper	Peter T Oboyski	41288	22298	Sun Nov 09 00:00:00 PST 2008		Peter T. Oboyski	PTO-737	French Polynesia		Society Islands		Niuroa Valley		0	0	375		Essig Museum of Entomology		PTO-737.6	C Meyer	MBIO22298.1	CCTTATACTAGGAGCTCCTGATATGGCTTTCCCTCGAATAAATAATATAAGTTTTTGACTTCTCCCCCCATCTTTAACTTTATTAATTTCAAGAAGAATTGTAGAAAATGGAGCAGGAACAGGATGAACAGTGTACCCCCCACTTTCATCTAATATTGCTCATGGAGGTAGTTCTGTCGACTTAGCTATTTTTTCCCTACATTTAGCTGGAATTTCTTCAATTTTAGGAGCTATTAATTTTATTACTACAATTATTAATATACGATTAAATAATTTATCATTTGATCAAATACCTTTATTTATCTGAGCAGTAGGAATTACAGCTTTTTTATTATTACTTTCATTACCAGTATTAGCAGGAGCTATTACTATATTATTAACTGATCGAAATTTAAATAC…	472	0	0
MBIO22300	.1.5	PTO-737.8	Lepidopsocidae_sp	Family-Level	ABGD Clustering	Psocoptera_sp	Morphological			Other	Hydrillodes_sp	Low	Psocoptera	Psocoptera_Group_2	Moorea	-17.53395	-149.80061	375	MBIO22300	MBIO22300.1.5				Peter T Oboyski	40975	22300	Sun Nov 09 00:00:00 PST 2008		Peter T. Oboyski	PTO-737	French Polynesia		Society Islands		Niuroa Valley		0	0	375		Essig Museum of Entomology		PTO-737.8	C Meyer	MBIO22300.1	TTTAATATTAAGTGCCCCTGATATAGCATTCCCACGTATAAATAATATAAGATTTTGATTATTACCTCCCTCTTTAATGTTACTTCTTACAAGTAGAATAACAAATGTAGGAGCAGGAACAGGATGGACCGTTTATCCACCTTTATCAGCCGCCATTGCTCATGCAGGAGCTTCAGTAGATCTAGCAATCTTTTCTCTTCATCTAGCAGGTATTAGTTCAATTTTAGGTGCTGTAAATTTTATTTCTACAGTCCTTAATATGCGATCAGACGGTTTAACCATAGAACGATTACCCCTTTTTGTTTGATCTGTATTTTTAACAGCAATTTTATTACTTTTATCACTTCCTGTATTAGCCGGAGCAATTACTATATTATTAACAGATCGAAATTTAAATAC…	472	0	0
MBIO22304	.1.3	PTO-735.1	Araeopteron_sp	Genus-Level	ABGD Clustering	Crambidae_sp	Morphological			Genus	Hydrillodes_sp	Medium	Lepidoptera	Lepidoptera_Group_58	Moorea	-17.53383	-149.80061	395	MBIO22304	MBIO22304.1.3			moth	Peter T Oboyski	2502	22304	Sat Nov 08 00:00:00 PST 2008	Peter T. Oboyski	Peter T. Oboyski	PTO-735	French Polynesia		Society Islands		Niuroa Valley; Hibiscus / Neonauclea forest		0	0	395		Essig Museum of Entomology		PTO-735.1	Peter Oboyski	MBIO22304.1	AACTTTATATTTTATTTTTGGTATCTGAGCAAGAATAGTAGGTACTTCCTTAAGCTTATTAATTCGAGCAGAATTAGGTAACCCAGGATCTCTAATTGGTGATGATCAAATTTATAATACTATCGTCACAGCTCATGCTTTTATTATAATTTTTTTCATAGTTATGCCAATCATAATTGGTGGATTCGGTAATTGATTAGTTCCTCTAATATTAGGAGCTCCTGATATAGCTTTTCCACGAATAAACAATATAAGTTTCTGACTCCTTCCCCCATCTTTAACTCTTCTAATTTCAAGAAGAATTGTAGAAAACGGAGCAGGAACAGGATGAACAGTCTATCCCCCACTTTCATCTAATATTGCTCATGGAGGAAGTTCTGTTGATTTAGCAATTTTTTC…	658	0	0
MBIO22304	.1.5	PTO-735.1	Araeopteron_sp	Genus-Level	ABGD Clustering	Crambidae_sp	Morphological			Genus	Hydrillodes_sp	Medium	Lepidoptera	Lepidoptera_Group_58	Moorea	-17.53383	-149.80061	395	MBIO22304	MBIO22304.1.5			moth	Peter T Oboyski	41008	22304	Sat Nov 08 00:00:00 PST 2008		Peter T. Oboyski	PTO-735	French Polynesia		Society Islands		Niuroa Valley; Hibiscus / Neonauclea forest		0	0	395		Essig Museum of Entomology		PTO-735.1	C Meyer	MBIO22304.1	TCTAATATTAGGAGCTCCTGATATAGCTTTTCCACGAATAAACAATATAAGTTTCTGACTCCTTCCCCCATCTTTAACTCTTCTAATTTCAAGAAGAATTGTAGAAAACGGAGCAGGAACAGGATGAACAGTCTATCCCCCACTTTCATCTAATATTGCTCATGGAGGAAGTTCTGTTGATTTAGCAATTTTTTCTCTACATTTAGCAGGAATTTCATCAATTTTAGGAGCTATTAATTTTATTTCAACTATTATTAATATACGACTTAGTAATTTATCTTTCGATCAAATACCATTATTTATTTGAGCAGTAGGAATTACAGCATTTTTACTTCTTTTATCTTTACCAGTTTTAGCTGGAGCTATTACTATACTTTTAACGGATCGAAATTTAAATAC…	472	0	1
MBIO22305	.1.3	PTO-735.2	Achroia_grisella	Species-Level	ABGD Clustering	Pyralidae_sp	Morphological			Species	Hydrillodes_sp	High	Lepidoptera	Lepidoptera_Group_59	Moorea	-17.53383	-149.80061	395	MBIO22305	MBIO22305.1.3			moth	Peter T Oboyski	2480	22305	Sat Nov 08 00:00:00 PST 2008	Peter T. Oboyski	Peter T. Oboyski	PTO-735	French Polynesia		Society Islands		Niuroa Valley; Hibiscus / Neonauclea forest		0	0	395		Essig Museum of Entomology		PTO-735.2	Peter Oboyski	MBIO22305.1	AACTTTATATTTTATTTTTGGTATTTGATCAGGAATAATTGGAACTTCATTAAGATTATTAATTCGAGCTGAATTAGGAAATCCTGGATCTTTAATTGGAGATGATCAAATTTACAATACTATTGTAACAGGTCATGCATTTATTATAATTTTTTTTATAGTCATACCAATTATAATTGGAGGTTTCGGAAATTGATTAGTACCTTTAATATTAGGAGCTCCAGATATAGCTTTTCCACGTCTTAATAATATAAGATTTTGATTATTACCCCCTTCACTTACTCTTTTAATTTTTAGAAGAATTGTAGAAAATGGAGCAGGAACGGGATGAACAGTTTACCCCCCTTTATCTTCTAATATTGCCCATAGAGGAAGATCAGTAGATTTAGCTATTTTCTC…	658	0	0
MBIO22305	.1.5	PTO-735.2	Achroia_grisella	Species-Level	ABGD Clustering	Pyralidae_sp	Morphological			Species	Perixera_sp	High	Lepidoptera	Lepidoptera_Group_59	Moorea	-17.53383	-149.80061	395	MBIO22305	MBIO22305.1.5			moth	Peter T Oboyski	41032	22305	Sat Nov 08 00:00:00 PST 2008		Peter T. Oboyski	PTO-735	French Polynesia		Society Islands		Niuroa Valley; Hibiscus / Neonauclea forest		0	0	395		Essig Museum of Entomology		PTO-735.2	C Meyer	MBIO22305.1	TTTAATATTAGGAGCTCCAGATATAGCTTTTCCACGTCTTAATAATATAAGATTTTGATTATTACCCCCTTCACTTACTCTTTTAATTTTTAGAAGAATTGTAGAAAATGGAGCAGGAACGGGATGAACAGTTTACCCCCCTTTATCTTCTAATATTGCCCATAGAGGAAGATCAGTAGATTTAGCTATTTTCTCCCTCCATTTAGCAGGAATTTCTTCTATTTTAGGAGCAGTTAATTTTATTACTACAATAATTAATATAAAATTAAATGGATTATCTTTTGATCAAATACCACTATTTATTTGATCTGTAAGAATTACAGCTCTTCTTCTTTTACTATCCCTTCCAGTTTTAGCAGGAGCTATTACTATACTCCTAACAGATCGTAATTTAAATAC…	472	0	0
MBIO22306	.1.3	PTO-735.3	Lepidoptera_sp	Order-Level	ABGD Clustering	Gelechioidea_sp	Morphological			Other	Endotricha_approximalis	Medium	Lepidoptera	Lepidoptera_Group_19	Moorea	-17.53383	-149.80061	395	MBIO22306	MBIO22306.1.3			moth	Peter T Oboyski	2506	22306	Sat Nov 08 00:00:00 PST 2008	Peter T. Oboyski	Peter T. Oboyski	PTO-735	French Polynesia		Society Islands		Niuroa Valley; Hibiscus / Neonauclea forest		0	0	395		Essig Museum of Entomology		PTO-735.3	Peter Oboyski	MBIO22306.1	AACATTATATTTTATTTTTGGTATTTGAGCAGGAATGGTAGGAACTTCTCTTAGTTTACTTATTCGTGCTGAATTAGGTAATCCAGGATCATTAATTGGTGATGATCAAATTTATAATACTATTGTTACAGCTCATGCTTTTATTATAATTTTTTTTATAGTAATACCAATTATAATCGGAGGATTCGGAAATTGATTAGTTCCTCTTATACTTGGAGCTCCTGATATAGCTTTTCCTCGTATAAATAATATAAGATTTTGATTACTTCCCCCCTCTTTATCTCTTTTAATTTCAAGAAGAATTGTAGAAAATGGAGCTGGAACAGGATGAACAGTATACCCCCCACTTTCATCAAATATTGCTCATAGAGGTAGATCAGTTGATTTAGCCATTTTTTC…	658	0	0
MBIO22307	.1.5	PTO-735.4	Prophantis_sp	Genus-Level	ABGD Clustering	Crambidae_sp	Morphological			Genus	Endotricha_approximalis	High	Lepidoptera	Lepidoptera_Group_8	Moorea	-17.53383	-149.80061	395	MBIO22307	MBIO22307.1.5			moth	Peter T Oboyski	41028	22307	Sat Nov 08 00:00:00 PST 2008		Peter T. Oboyski	PTO-735	French Polynesia		Society Islands		Niuroa Valley; Hibiscus / Neonauclea forest		0	0	395		Essig Museum of Entomology		PTO-735.4	C Meyer	MBIO22307.1	TTTAATATTAGGAGCTCCAGATATAGCTTTCCCCCGAATAAATAATATAAGATTTTGATTACTTCCCCCCTCATTAACTTTATTAATTTCTAGAAGAATTGTAGAAAATGGAGCAGGAACAGGATGAACAGTGTACCCCCCACTTTCATCTAATATTGCTCATGGAGGAAGATCTGTAGATCTAGCTATTTTTTCCCTACATTTAGCTGGAATTTCTTCTATTTTAGGAGCAATTAATTTTATTACAACAATTATTAATATACGAATTAATGGATTATCTTTTGATCAAATACCTTTATTTATTTGAGCTGTAGGTATTACTGCATTATTACTTCTTCTTTCATTACCAGTTTTAGCAGGTGCTATTACTATACTTTTAACTGATCGAAATTTAAATAC…	472	0	1
MBIO22308	.1.3	PTO-735.5	Emphylica_sp	Genus-Level	ABGD Clustering	Crambidae_sp	Morphological			Genus	Imma_sp	Medium	Lepidoptera	Lepidoptera_Group_60	Moorea	-17.53383	-149.80061	395	MBIO22308	MBIO22308.1.3			moth	Peter T Oboyski	2514	22308	Sat Nov 08 00:00:00 PST 2008	Peter T. Oboyski	Peter T. Oboyski	PTO-735	French Polynesia		Society Islands		Niuroa Valley; Hibiscus / Neonauclea forest		0	0	395		Essig Museum of Entomology		PTO-735.5	Peter Oboyski	MBIO22308.1	AACTTTATATTTTATTTTTGGAATTTGAAGAGGAATAGTTGGAACATCTTTAAGTTTATTAATCCGAGCTGAATTAGGTAACCCAGGATCATTAATTGGGGATGATCAAATTTATAATACAATCGTCACAGCTCATGCTTTTATTATAATTTTCTTCATAGTAATACCTATTATGATTGGAGGATTTGGAAATTGATTAATTCCTTTAATATTAGGAGCTCCAGATATAGCTTTTCCACGAATAAATAATATAAGATTTTGATTATTACCTCCCTCACTAACCCTTTTAATTTCAAGAAGAATTGTTGAAAATGGAGCAGGAACAGGATGAACAGTTTACCCCCCCCTTTCATCTAACATCGCTCATGGAGGAAGATCAGTAGATCTTGCAATTTTTTC…	658	0	0
MBIO22308	.1.5	PTO-735.5	Emphylica_sp	Genus-Level	ABGD Clustering	Crambidae_sp	Morphological			Genus	Imma_sp	Medium	Lepidoptera	Lepidoptera_Group_60	Moorea	-17.53383	-149.80061	395	MBIO22308	MBIO22308.1.5			moth	Peter T Oboyski	41026	22308	Sat Nov 08 00:00:00 PST 2008		Peter T. Oboyski	PTO-735	French Polynesia		Society Islands		Niuroa Valley; Hibiscus / Neonauclea forest		0	0	395		Essig Museum of Entomology		PTO-735.5	C Meyer	MBIO22308.1	TTTAATATTAGGAGCTCCAGATATAGCTTTTCCACGAATAAATAATATAAGATTTTGATTATTACCTCCCTCACTAACCCTTTTAATTTCAAGAAGAATTGTTGAAAATGGAGCAGGAACAGGATGAACAGTTTACCCCCCCCTTTCATCTAACATCGCTCATGGAGGAAGATCAGTAGATCTTGCAATTTTTTCCTTACATTTAGCAGGAATTTCCTCAATTTTAGGAGCAATTAATTTTATTACCACAATTATTAATATACGAGTTAATGGAATATCATTTGATCAAATACCTTTATTTGTATGAGCTGTTGGAATTACTGCATTACTTTTATTACTATCATTACCTGTTTTAGCTGGTGCAATTACTATACTATTAACAGATCGAAATCTTAATAC…	472	0	1
MBIO22309	.1.3	PTO-734.1	Aedia_sericea	Species-Level	ABGD Clustering	Eudonia_sp	Morphological			Genus	Choreutis_melanopepla	Medium	Lepidoptera	Lepidoptera_Group_25	Moorea	-17.52928	-149.80298	552	MBIO22309	MBIO22309.1.3	Eudonia		moth	Peter T Oboyski	2508	22309	Sat Nov 08 00:00:00 PST 2008	Peter T. Oboyski	Peter T. Oboyski	PTO-734	French Polynesia		Society Islands		Mt Mouaputa; Dicranopteris / native forest		0	0	552		Essig Museum of Entomology		PTO-734.1	Peter Oboyski	MBIO22309.1	AACATTATATTTTATTTTTGGAATTTGAGCAGGTATAATTGGTACCTCTCTAAGATTATTAATTCGAGCTGAATTAGGAAACCCAGGTTCTTTAATTGGAGATGATCAAATTTATAATACTATTGTAACAGCGCATGCTTTTATTATAATTTTTTTTATAGTTATACCCATTATAATTGGAGGATTTGGAAATTGATTAGTTCCTTTAATACTAGGTGCCCCAGATATAGCTTTCCCCCGAATAAATAACATGAGTTTTTGACTCTTACCCCCCTCCTTAACCTTATTAATTTCTAGAAGAATTGTAGAAAATGGAGCAGGAACTGGATGAACAGTCTATCCCCCCTTATCATCTAATATTGCTCATGGGGGAAGATCAGTTGACTTAGCTATTTTTTC…	658	0	0
MBIO22309	.1.5	PTO-734.1	Aedia_sericea	Species-Level	ABGD Clustering	Eudonia_sp	Morphological			Genus	Phycita_sp	Medium	Lepidoptera	Lepidoptera_Group_25	Moorea	-17.52928	-149.80298	552	MBIO22309	MBIO22309.1.5	Eudonia		moth	Peter T Oboyski	41010	22309	Sat Nov 08 00:00:00 PST 2008		Peter T. Oboyski	PTO-734	French Polynesia		Society Islands		Mt Mouaputa; Dicranopteris / native forest		0	0	552		Essig Museum of Entomology		PTO-734.1	C Meyer	MBIO22309.1	TTTAATACTAGGTGCCCCAGATATAGCTTTCCCCCGAATAAATAACATGAGTTTTTGACTCTTACCCCCCTCCTTAACCTTATTAATTTCTAGAAGAATTGTAGAAAATGGAGCAGGAACTGGATGAACAGTCTATCCCCCCTTATCATCTAATATTGCTCATGGGGGAAGATCAGTTGACTTAGCTATTTTTTCCCTTCATTTAGCAGGAATTTCCTCAATTTTAGGAGCTATTAATTTTATTACCACAATTATTAATATACGTTTAAATAATTTATCTTTTGATCAAATACCATTATTTATTTGAGCTGTGGGTATTACAGCATTTCTTTTATTACTATCTTTACCAGTTTTAGCTGGAGCTATTACTATATTATTAACAGATCGTAATTTAAATAC…	472	0	0
MBIO22310	.1.3	PTO-734.2	Hydrillodes_sechani	Species-Level	ABGD Clustering	Noctuidae_sp	Morphological			Genus	Phycita_sp	Medium	Lepidoptera	Lepidoptera_Group_57	Moorea	-17.52928	-149.80298	552	MBIO22310	MBIO22310.1.3			moth	Peter T Oboyski	2486	22310	Sat Nov 08 00:00:00 PST 2008	Peter T. Oboyski	Peter T. Oboyski	PTO-734	French Polynesia		Society Islands		Mt Mouaputa; Dicranopteris / native forest		0	0	552		Essig Museum of Entomology		PTO-734.2	Peter Oboyski	MBIO22310.1	AACATTATATTTTATTTTTGGAATTTGAGCAGGAATAGTTGGAACTTCTTTAAGTTTATTAATTCGAGCTGAATTAGGAAATCCAGGTTCTTTAATTGGAGATGATCAAATTTATAATACTATTGTAACAGCTCATGCTTTTATTATAATTTTTTTTATAGTAATACCTATTATAATTGGAGGATTTGGTAATTGACTAGTACCCCTTATACTAGGAGCTCCTGATATGGCTTTCCCTCGAATAAATAATATAAGTTTTTGACTTCTCCCCCCATCTTTAACTTTATTAATTTCAAGAAGAATTGTAGAAAATGGAGCAGGAACAGGATGAACAGTGTACCCCCCACTTTCATCTAATATTGCTCATGGAGGTAGTTCTGTCGACTTAGCTATTTTTTC…	658	0	0
MBIO22310	.1.5	PTO-734.2	Hydrillodes_sechani	Species-Level	ABGD Clustering	Noctuidae_sp	Morphological			Genus	Hypargyria_sp	Medium	Lepidoptera	Lepidoptera_Group_57	Moorea	-17.52928	-149.80298	552	MBIO22310	MBIO22310.1.5			moth	Peter T Oboyski	41015	22310	Sat Nov 08 00:00:00 PST 2008		Peter T. Oboyski	PTO-734	French Polynesia		Society Islands		Mt Mouaputa; Dicranopteris / native forest		0	0	552		Essig Museum of Entomology		PTO-734.2	C Meyer	MBIO22310.1	CCTTATACTAGGAGCTCCTGATATGGCTTTCCCTCGAATAAATAATATAAGTTTTTGACTTCTCCCCCCATCTTTAACTTTATTAATTTCAAGAAGAATTGTAGAAAATGGAGCAGGAACAGGATGAACAGTGTACCCCCCACTTTCATCTAATATTGCTCATGGAGGTAGTTCTGTCGACTTAGCTATTTTTTCCCTACATTTAGCTGGAATTTCTTCAATTTTAGGAGCTATTAATTTTATTACTACAATTATTAATATACGATTAAATAATTTATCATTTGATCAAATACCTTTATTTATCTGAGCAGTAGGAATTACAGCTTTTTTATTATTACTTTCATTACCAGTATTAGCAGGAGCTATTACTATATTATTAACTGATCGAAATTTAAATAC…	472	0	1
MBIO22311	.1.3	PTO-734.3	Hydrillodes_crispipalpus	Species-Level	ABGD Clustering	Noctuidae_sp	Morphological			Genus	Acrobasis_sp	Medium	Lepidoptera	Lepidoptera_Group_61	Moorea	-17.52928	-149.80298	552	MBIO22311	MBIO22311.1.3			moth	Peter T Oboyski	2477	22311	Sat Nov 08 00:00:00 PST 2008	Peter T. Oboyski	Peter T. Oboyski	PTO-734	French Polynesia		Society Islands		Mt Mouaputa; Dicranopteris / native forest		0	0	552		Essig Museum of Entomology		PTO-734.3	Peter Oboyski	MBIO22311.1	AACATTATATTTTATTTTTGGAATTTGAGCAGGAATAGTCGGAACTTCTTTAAGTTTATTAATTCGAGCTGAATTAGGAAATCCAGGTTCTTTAATTGGAGATGATCAAATTTATAATACTATTGTAACAGCTCATGCTTTTATTATAATTTTTTTTATAGTAATACCCATTATAATTGGAGGATTTGGTAATTGATTAGTACCCCTTATATTAGGAGCCCCCGATATAGCCTTCCCTCGAATAAATAATATAAGTTTTTGACTTCTCCCCCCCTCTTTAACTTTATTAATTTCAAGAAGAATTGTAGAAAATGGAGCAGGAACAGGATGAACAGTGTACCCCCCACTTTCATCTAATATTGCTCATGGAGGTAGTTCTGTTGATTTAGCTATTTTTTC…	658	0	0
MBIO22311	.1.5	PTO-734.3	Hydrillodes_crispipalpus	Species-Level	ABGD Clustering	Noctuidae_sp	Morphological			Genus	Strepsicrates_sp	Medium	Lepidoptera	Lepidoptera_Group_61	Moorea	-17.52928	-149.80298	552	MBIO22311	MBIO22311.1.5			moth	Peter T Oboyski	41003	22311	Sat Nov 08 00:00:00 PST 2008		Peter T. Oboyski	PTO-734	French Polynesia		Society Islands		Mt Mouaputa; Dicranopteris / native forest		0	0	552		Essig Museum of Entomology		PTO-734.3	C Meyer	MBIO22311.1	CCTTATATTAGGAGCCCCCGATATAGCCTTCCCTCGAATAAATAATATAAGTTTTTGACTTCTCCCCCCCTCTTTAACTTTATTAATTTCAAGAAGAATTGTAGAAAATGGAGCAGGAACAGGATGAACAGTGTACCCCCCACTTTCATCTAATATTGCTCATGGAGGTAGTTCTGTTGATTTAGCTATTTTTTCCTTACATTTAGCTGGAATTTCCTCAATTTTAGGAGCTATTAATTTCATTACTACAATTATTAATATACGATTAAATAATTTATCATTTGATCAAATACCTTTATTTATTTGAGCAGTAGGAATTACAGCTTTCTTATTACTACTCTCATTACCAGTATTAGCAGGAGCTATTACTATATTATTAACTGATCGAAATTTAAATAC…	472	0	0
MBIO22312	.1.3	PTO-734.4	Perixera_sp	Genus-Level	ABGD Clustering	Geometridae_sp	Morphological			Genus	Strepsicrates_sp	Medium	Lepidoptera	Lepidoptera_Group_62	Moorea	-17.52928	-149.80298	552	MBIO22312	MBIO22312.1.3			moth	Peter T Oboyski	2455	22312	Sat Nov 08 00:00:00 PST 2008	Peter T. Oboyski	Peter T. Oboyski	PTO-734	French Polynesia		Society Islands		Mt Mouaputa; Dicranopteris / native forest		0	0	552		Essig Museum of Entomology		PTO-734.4	Peter Oboyski	MBIO22312.1	AACATTATATTTTATTTTCGGAATTTGAGCAGGAATAGTGGGTACTTCTTTAAGATTATTAATTCGAGCTGAATTAGGTAATCCCGGATCTTTAATTGGTGATGATCAAATTTATAATACAATTGTTACAGCTCATGCTTTTATTATAATTTTCTTCATAGTAATACCAATTATAATTGGAGGATTTGGAAATTGATTAGTTCCTTTAATGTTAGGAGCTCCTGATATAGCTTTCCCCCGAATAAATAATATAAGATTTTGATTATTACCCCCCTCTATTACTTTATTAATTTCAAGAAGTATTGTTGAAAGTGGGGCAGGTACTGGTTGAACAGTTTATCCCCCATTATCGTCTAATATTGCACATAGAGGTAGCTCAGTAGATTTAGCTATTTTTTC…	658	0	0
MBIO22313	.1.3	PTO-734.5	Endotricha_approximalis	Species-Level	ABGD Clustering	Crambidae_sp	Morphological			Species	Bactra_optanias	High	Lepidoptera	Lepidoptera_Group_11	Moorea	-17.52928	-149.80298	552	MBIO22313	MBIO22313.1.3			moth	Peter T Oboyski	2504	22313	Sat Nov 08 00:00:00 PST 2008	Peter T. Oboyski	Peter T. Oboyski	PTO-734	French Polynesia		Society Islands		Mt Mouaputa; Dicranopteris / native forest		0	0	552		Essig Museum of Entomology		PTO-734.5	Peter Oboyski	MBIO22313.1	AACATTATATTTTATTTTTGGAATTTGATCTGGTATAGTGGGTACTTCTCTTAGTCTTTTAATTCGAGCTGAGTTAGGTAATCCTGGGTCATTAATTGGTAATGATCAAATTTATAATACAATCGTAACAGGACATGCTTTTATTATAATTTTTTTTATAGTTATACCTATTATAATTGGAGGATTTGGTAATTGATTAGTCCCTTTAATATTAGGAGCCCCTGATATAGCATTCCCACGAATAAATAATATAAGATTTTGATTATTACCCCCTTCCTTAACATTATTAATTTCAAGTAGAATTGTAGAAAATGGAGCAGGAACTGGATGAACAGTTTACCCCCCTCTCTCCTCTAACATTGCTCATAGTGGAAGATCTGTCGATTTAGCTATTTTTTC…	658	0	0
MBIO22313	.1.5	PTO-734.5	Endotricha_approximalis	Species-Level	ABGD Clustering	Crambidae_sp	Morphological			Species	Creontiades_sp	High	Lepidoptera	Lepidoptera_Group_11	Moorea	-17.52928	-149.80298	552	MBIO22313	MBIO22313.1.5			moth	Peter T Oboyski	41039	22313	Sat Nov 08 00:00:00 PST 2008		Peter T. Oboyski	PTO-734	French Polynesia		Society Islands		Mt Mouaputa; Dicranopteris / native forest		0	0	552		Essig Museum of Entomology		PTO-734.5	C Meyer	MBIO22313.1	TTTAATATTAGGAGCCCCTGATATAGCATTCCCACGAATAAATAATATAAGATTTTGATTATTACCCCCTTCCTTAACATTATTAATTTCAAGTAGAATTGTAGAAAATGGAGCAGGAACTGGATGAACAGTTTACCCCCCTCTCTCCTCTAACATTGCTCATAGTGGAAGATCTGTCGATTTAGCTATTTTTTCCCTTCATTTAGCTGGAATTTCATCTATTTTAGGAGCAATTAATTTTATTACAACAATTATTAATATAAAATTAAATGGTTTATTTTTTGATCAAATACCATTATTTGTTTGATCTGTTGGTATTACTGCTCTTCTTCTTCTTTTATCATTACCTGTGTTAGCTGGAGCTATTACTATATTACTTACAGATCGAAATTTAAATAC…	472	0	0
MBIO22314	.1.3	PTO-734.6	Lepidoptera_sp	Order-Level	ABGD Clustering	Gelechioidea_sp	Morphological			Other	Creontiades_sp	Medium	Lepidoptera	Lepidoptera_Group_19	Moorea	-17.52928	-149.80298	552	MBIO22314	MBIO22314.1.3			moth	Peter T Oboyski	2493	22314	Sat Nov 08 00:00:00 PST 2008	Peter T. Oboyski	Peter T. Oboyski	PTO-734	French Polynesia		Society Islands		Mt Mouaputa; Dicranopteris / native forest		0	0	552		Essig Museum of Entomology		PTO-734.6	Peter Oboyski	MBIO22314.1	AACATTATATTTTATTTTTGGTATTTGAGCAGGAATGGTAGGAACTTCTCTTAGTTTACTTATTCGTGCTGAATTAGGTAATCCAGGATCATTAATTGGTGATGATCAAATTTATAATACTATTGTTACAGCTCATGCTTTTATTATAATTTTTTTTATAGTAATACCAATTATAATCGGAGGATTCGGAAATTGATTAGTTCCCCTTATACTTGGAGCTCCTGATATAGCTTTTCCTCGTATAAATAATATAAGATTTTGATTACTTCCCCCCTCTTTATCTCTTTTAATTTCAAGAAGAATTGTAGAAAATGGAGCTGGAACAGGATGAACAGTATACCCCCCACTTTCATCAAATATTGCTCATAGAGGTAGATCAGTTGATTTAGCCATTTTTTC…	658	0	0
MBIO22315	.1.3	PTO-734.7	Imma_semiclara	Species-Level	ABGD Clustering	Imma_sp	Morphological			Genus	Sphacelodes_sp	Medium	Lepidoptera	Lepidoptera_Group_10	Moorea	-17.52928	-149.80298	552	MBIO22315	MBIO22315.1.3	Imma		moth	Peter T Oboyski	2516	22315	Sat Nov 08 00:00:00 PST 2008	Peter T. Oboyski	Peter T. Oboyski	PTO-734	French Polynesia		Society Islands		Mt Mouaputa; Dicranopteris / native forest		0	0	552		Essig Museum of Entomology		PTO-734.7	Peter Oboyski	MBIO22315.1	AACATTATATTTTATTTTTGGAATTTGATCAGGAATAGTAGGAACTTCTCTAAGTCTTTTAATTCGAGCAGAATTAGGAAATCCAGGTTCATTAATTGGAGATGATCAAATTTATAATACAATCGTAACAGCTCATGCTTTTATTATAATTTTTTTTATAGTAATACCAATTATAATTGGAGGATTTGGTAACTGATTAGTACCTTTAATGTTAGGAGCTCCTGATATAGCTTTCCCTCGAATAAATAATATAAGATTTTGACTATTACCCCCCTCATTAACCTTATTAATTTCTAGAAGAATTGTAGAAAATGGAGCAGGAACTGGATGAACAGTTTATCCCCCACTATCATCTAATATTGCTCATGGAGGTAGATCAGTAGATTTAGCTATTTTCTC…	658	0	0
MBIO22315	.1.5	PTO-734.7	Imma_semiclara	Species-Level	ABGD Clustering	Imma_sp	Morphological			Genus	Pterogonia_sp	Medium	Lepidoptera	Lepidoptera_Group_10	Moorea	-17.52928	-149.80298	552	MBIO22315	MBIO22315.1.5	Imma		moth	Peter T Oboyski	41001	22315	Sat Nov 08 00:00:00 PST 2008		Peter T. Oboyski	PTO-734	French Polynesia		Society Islands		Mt Mouaputa; Dicranopteris / native forest		0	0	552		Essig Museum of Entomology		PTO-734.7	C Meyer	MBIO22315.1	TTTAATGTTAGGAGCTCCTGATATAGCTTTCCCTCGAATAAATAATATAAGATTTTGACTATTACCCCCCTCATTAACCTTATTAATTTCTAGAAGAATTGTAGAAAATGGAGCAGGAACTGGATGAACAGTTTATCCCCCACTATCATCTAATATTGCTCATGGAGGTAGATCAGTAGATTTAGCTATTTTCTCTCTTCATTTAGCAGGAATTTCTTCAATTTTAGGAGCAATTAATTTTATTACAACTATTATTAATATACGACCTAATAAAATATCATTTGATCAAATACCTTTATTTGTGTGAGCTGTAGGTATTACAGCATTATTATTATTATTATCATTACCAGTATTAGCAGGAGCTATTACAATATTATTAACAGATCGAAATTTAAATAC…	472	0	4
MBIO22316	.1.3	PTO-734.8	Choreutis_melanopepla	Species-Level	ABGD Clustering	Choreutidae_sp	Morphological			Species	Sphacelodes_sp	High	Lepidoptera	Lepidoptera_Group_63	Moorea	-17.52928	-149.80298	552	MBIO22316	MBIO22316.1.3			moth	Peter T Oboyski	2463	22316	Sat Nov 08 00:00:00 PST 2008	Peter T. Oboyski	Peter T. Oboyski	PTO-734	French Polynesia		Society Islands		Mt Mouaputa; Dicranopteris / native forest		0	0	552		Essig Museum of Entomology		PTO-734.8	Peter Oboyski	MBIO22316.1	AACCTTATATTTTATTTTCGGAATTTGATCAGGGATAGTCGGAACTTCTTTAAGTTTATTAATTCGAGCTGAATTAGGAAACCCCGGATCTTTAATTGGAGATGACCAAATTTATAATACTATTGTTACAGCTCATGCCTTTATTATAATTTTTTTTATAGTAATACCTATTATAATTGGAGGATTTGGTAATTGATTAGTACCCCTAATATTAGGGGCCCCAGATATAGCTTTTCCTCGTATAAATAATATAAGATTTTGATTATTACCCCCATCTTTAACTCTATTAATTTCTAGAAGAATCGTAGAAACAGGAGCAGGTACAGGATGAACAGTTTACCCTCCTCTTTCTTCCAATATAGCTCATGGAGGAAGATCTGTAGATTTAGCAATTTTTTC…	658	0	0
MBIO22317	.1.3	PTO-734.9	Cadra_cautella	Species-Level	ABGD Clustering	Pyralidae_sp	Morphological			Genus	Pterogonia_sp	Medium	Lepidoptera	Lepidoptera_Group_26	Moorea	-17.52928	-149.80298	552	MBIO22317	MBIO22317.1.3			moth	Peter T Oboyski	2458	22317	Sat Nov 08 00:00:00 PST 2008	Peter T. Oboyski	Peter T. Oboyski	PTO-734	French Polynesia		Society Islands		Mt Mouaputa; Dicranopteris / native forest		0	0	552		Essig Museum of Entomology		PTO-734.9	Peter Oboyski	MBIO22317.1	AACTTTATATTTTATTTTTGGAATTTGATCAGGAATAGTAGGAACATCTTTAAGTTTATTAATTCGAGCTGAATTAGGTACACCTGGTTCTTTAATTGGAGATGATCAAATTTATAATACTATTGTTACTGGACACGCTTTTATTATAATTTTTTTTATAGTAATACCTATTATAATTGGAGGATTTGGTAATTGATTAGTACCTCTAATATTAGGAGCACCTGATATAGCTTTTCCTCGAATAAATAATATAAGATTTTGACTTTTACCCCCCTCTCTTAGTTTATTAATTTCAAGAAGAATTGTTGAAAATGGAGCAGGAACAGGATGAACGGTTTACCCCCCCTTATCCTCTAATATTGCCCATGGGGGCAGATCTGTTGACTTAGCTATTTTTTC…	658	0	0
MBIO22317	.1.5	PTO-734.9	Cadra_cautella	Species-Level	ABGD Clustering	Pyralidae_sp	Morphological			Genus	Athetis_thoracica	Medium	Lepidoptera	Lepidoptera_Group_26	Moorea	-17.52928	-149.80298	552	MBIO22317	MBIO22317.1.5			moth	Peter T Oboyski	41011	22317	Sat Nov 08 00:00:00 PST 2008		Peter T. Oboyski	PTO-734	French Polynesia		Society Islands		Mt Mouaputa; Dicranopteris / native forest		0	0	552		Essig Museum of Entomology		PTO-734.9	C Meyer	MBIO22317.1	TCTAATATTAGGAGCACCTGATATAGCTTTTCCTCGAATAAATAATATAAGATTTTGACTTTTACCCCCCTCTCTTAGTTTATTAATTTCAAGAAGAATTGTTGAAAATGGAGCAGGAACAGGATGAACGGTTTACCCCCCCTTATCCTCTAATATTGCCCATGGGGGCAGATCTGTTGACTTAGCTATTTTTTCCCTTCATTTAGCTGGAATTTCATCAATTTTAGGAGCTATTAATTTTATTACCACTATTATTAATATAAAATTAAATAATTTATCATTTGATCAAATACCTTTATTTATTTGAGCTGTTGGTATTACAGCTTTACTATTATTACTTTCTCTACCAGTATTAGCAGGTGCTATTACTATATTATTAACTGATCGAAATTTAAATAC…	472	0	0
MBIO22318	.1.3	PTO-734.10	Hypargyria_sp	Genus-Level	ABGD Clustering	Pyralidae_sp	Morphological			Genus	Athetis_thoracica	Medium	Lepidoptera	Lepidoptera_Group_64	Moorea	-17.52928	-149.80298	552	MBIO22318	MBIO22318.1.3			moth	Peter T Oboyski	2492	22318	Sat Nov 08 00:00:00 PST 2008	Peter T. Oboyski	Peter T. Oboyski	PTO-734	French Polynesia		Society Islands		Mt Mouaputa; Dicranopteris / native forest		0	0	552		Essig Museum of Entomology		PTO-734.10	Peter Oboyski	MBIO22318.1	AACATTATATTTTATTTTTGGAATTTGATCAGGAATAGTAGGAACTTCTCTAAGTTTATTAATTCGAGCTGAATTAGGAACTCCAGGATCTTTAATTGGAGATGATCAAATTTATAATACAATTGTCACTGGACATGCTTTTATTATAATTTTTTTTATAGTTATACCTATTATAATTGGAGGATTTGGAAACTGATTAGTTCCTTTAATATTAGGGGCCCCTGATATAGCTTTCCCTCGAATAAATAATATAAGATTTTGACTTTTACCTCCTTCTTTAACCCTTTTAATTTCAAGAAGAATTGTAGAAAATGGAGCAGGAACTGGATGAACTGTATACCCCCCCCTTTCATCTAATATTGCCCATGGAGGAAGATCAGTTGATTTAGCTATTTTTTC…	658	0	0
MBIO22318	.1.5	PTO-734.10	Hypargyria_sp	Genus-Level	ABGD Clustering	Pyralidae_sp	Morphological			Genus	Hydrillodes_sp	Medium	Lepidoptera	Lepidoptera_Group_64	Moorea	-17.52928	-149.80298	552	MBIO22318	MBIO22318.1.5			moth	Peter T Oboyski	41033	22318	Sat Nov 08 00:00:00 PST 2008		Peter T. Oboyski	PTO-734	French Polynesia		Society Islands		Mt Mouaputa; Dicranopteris / native forest		0	0	552		Essig Museum of Entomology		PTO-734.10	C Meyer	MBIO22318.1	TTTAATATTAGGGGCCCCTGATATAGCTTTCCCTCGAATAAATAATATAAGATTTTGACTTTTACCTCCTTCTTTAACCCTTTTAATTTCAAGAAGAATTGTAGAAAATGGAGCAGGAACTGGATGAACTGTATACCCCCCCCTTTCATCTAATATTGCCCATGGAGGAAGATCAGTTGATTTAGCTATTTTTTCTTTACATTTAGCTGGAATTTCCTCAATTTTAGGAGCAATTAATTTTATTACAACTATTATTAATATAAAATTAAATGGATTAGCTTTTGATCAAATACCTTTATTTGTTTGAGCTGTAGGAATTACTGCTTTATTATTATTATTATCTTTACCTGTATTAGCAGGTGCAATTACAATATTATTAACAGATCGAAATTTAAATAC…	472	0	1
MBIO22320	.1.3	PTO-734.12	Strepsicrates_sp	Genus-Level	ABGD Clustering	Tortricidae_sp	Morphological			Genus	Hydrillodes_sp	Medium	Lepidoptera	Lepidoptera_Group_17	Moorea	-17.52928	-149.80298	552	MBIO22320	MBIO22320.1.3			moth	Peter T Oboyski	2512	22320	Sat Nov 08 00:00:00 PST 2008	Peter T. Oboyski	Peter T. Oboyski	PTO-734	French Polynesia		Society Islands		Mt Mouaputa; Dicranopteris / native forest		0	0	552		Essig Museum of Entomology		PTO-734.12	Peter Oboyski	MBIO22320.1	AACATTATATTTTATTTTTGGAATTTGAGCAGGAATAGTAGGAACTTCTTTAAGATTATTAATTCGTGCTGAATTAGGAAACCCAGGATCTTTAATTGGAGATGATCAAATTTATAATACTATTGTAACAGCTCATGCTTTTATTATAATTTTCTTTATAGTTATACCTATTATAATTGGAGGATTTGGAAATTGATTAGTACCCTTAATATTAGGAGCCCCAGACATAGCTTTCCCCCGAATAAATAATATAAGATTTTGATTATTACCTCCTTCAATTATATTATTAATTTCAAGAAGAATTGTAGAAAACGGAGCAGGAACTGGATGAACAGTATACCCCCCACTTTCATCTAATATTGCTCATAGAGGTAGCTCAGTAGATTTAGCTATTTTTTC…	658	0	0
MBIO22320	.1.5	PTO-734.12	Strepsicrates_sp	Genus-Level	ABGD Clustering	Tortricidae_sp	Morphological			Genus	Imma_sp	Medium	Lepidoptera	Lepidoptera_Group_17	Moorea	-17.52928	-149.80298	552	MBIO22320	MBIO22320.1.5			moth	Peter T Oboyski	41019	22320	Sat Nov 08 00:00:00 PST 2008		Peter T. Oboyski	PTO-734	French Polynesia		Society Islands		Mt Mouaputa; Dicranopteris / native forest		0	0	552		Essig Museum of Entomology		PTO-734.12	C Meyer	MBIO22320.1	CTTAATATTAGGAGCCCCAGACATAGCTTTCCCCCGAATAAATAATATAAGATTTTGATTATTACCTCCTTCAATTATATTATTAATTTCAAGAAGAATTGTAGAAAACGGAGCAGGAACTGGATGAACAGTATACCCCCCACTTTCATCTAATATTGCTCATAGAGGTAGCTCAGTAGATTTAGCTATTTTTTCTTTACATTTAGCAGGTATTTCATCAATTTTAGGAGCTGTTAATTTCATTACAACAATTATTAATATACGACCTAATAATATATCATTAGATCAAATACCATTATTCGTTTGATCAGTTGGTATTACTGCCCTTCTTTTACTACTTTCCTTACCAGTATTAGCAGGTGCTATTACTATACTTTTAACAGATCGAAATTTAAATAC…	472	0	0
MBIO22321	.1.3	PTO-734.13	Bactra_optanias	Species-Level	ABGD Clustering	Bactra_sp	Morphological			Species	Imma_sp	High	Lepidoptera	Lepidoptera_Group_65	Moorea	-17.52928	-149.80298	552	MBIO22321	MBIO22321.1.3	Bactra		moth	Peter T Oboyski	2526	22321	Sat Nov 08 00:00:00 PST 2008	Peter T. Oboyski	Peter T. Oboyski	PTO-734	French Polynesia		Society Islands		Mt Mouaputa; Dicranopteris / native forest		0	0	552		Essig Museum of Entomology		PTO-734.13	Peter Oboyski	MBIO22321.1	AACTTTATATTTTATTTTCGGTATTTGAGCCGGAATAGTAGGAACTTCATTAAGATTATTAATTCGAGCAGAATTAGGTAATCCAGGATCTTTAATTGGAGATGATCAAATTTACAATACTATTGTAACTGCTCATGCTTTTATTATAATTTTTTTTATAGTTATACCTATTATAATTGGAGGATTTGGAAATTGATTGGTACCTTTAATATTAGGAGCTCCTGACATAGCATTTCCACGAATAAATAATATAAGATTTTGACTTCTCCCCCCCTCTATTATACTTTTAATTTCAAGCAGAATTGTAGAAAATGGAGCAGGAACAGGATGAACAGTTTACCCCCCACTTTCATCTAATATTGCTCATAGCGGAAGATCTGTTGATCTTGCTATTTTTTC…	658	0	0
MBIO22322	.1.3	PTO-734.14	Creontiades_sp	Genus-Level	BioCode Morphological	Creontiades_sp	Morphological			Genus	Lobesia_sp	Medium	Hemiptera	Hemiptera_Group_186	Moorea	-17.52928	-149.80298	552	MBIO22322	MBIO22322.1.3	Creontiades		plant bug	Peter T Oboyski	2460	22322	Sat Nov 08 00:00:00 PST 2008	Peter T. Oboyski	Peter T. Oboyski	PTO-734	French Polynesia		Society Islands		Mt Mouaputa; Dicranopteris / native forest		0	0	552		Essig Museum of Entomology		PTO-734.14	Peter Oboyski	MBIO22322.1	CACTCTATATTTTATTTTCGGAATATGAGCAGGTATATTAGGAACATCACTTAGATGAATTATTCGTATTGAATTAGGAATACCAGGATCATTTATTGGTGATGATCAAACATATAATGTTGTAGTCACCGCACATGCATTTATTATAATTTTCTTTATAGTTATACCAATTATAATTGGAGGGTTTGGCAACTGATTAGTACCTTTAATAATTGGAGCCCCAGATATAGCATTTCCACGAATAAATAATATAAGATTTTGATTATTACCACCATCAATTACTTTATTAATTATGAGAAGAATCGTAGAAAAAGGAGCAGGAACTGGATGAACAGTATATCCACCTTTATCGGCAAATATTGCACATAATGGGGCATCAGTTGATCTAGCAATTTTCTC…	658	0	0
MBIO22322	.1.5	PTO-734.14	Creontiades_sp	Genus-Level	BioCode Morphological	Creontiades_sp	Morphological			Genus	Lobesia_sp	Medium	Hemiptera	Hemiptera_Group_186	Moorea	-17.52928	-149.80298	552	MBIO22322	MBIO22322.1.5	Creontiades		plant bug	Peter T Oboyski	41024	22322	Sat Nov 08 00:00:00 PST 2008		Peter T. Oboyski	PTO-734	French Polynesia		Society Islands		Mt Mouaputa; Dicranopteris / native forest		0	0	552		Essig Museum of Entomology		PTO-734.14	C Meyer	MBIO22322.1	TTTAATAATTGGAGCCCCAGATATAGCATTTCCACGAATAAATAATATAAGATTTTGATTATTACCACCATCAATTACTTTATTAATTATGAGAAGAATCGTAGAAAAAGGAGCAGGAACTGGATGAACAGTATATCCACCTTTATCGGCAAATATTGCACATAATGGGGCATCAGTTGATCTAGCAATTTTCTCATTACATCTAGCAGGAGTATCATCAATTTTAGGAGCTGTTAATTTTATCTCAACAATTTTTAATATACGACCAGCTGGAATAACAGCTGAACGGACTCCCTTATTCGTTTGATCAGTAGGAATTACTGCTTTATTACTATTATTATCTTTACCAGTACTAGCCGGCGCTATCACTATACTATTAACAGATCGAAATTTTAATAC…	472	0	0
MBIO22323	.1.3	PTO-733.1	Sphacelodes_sp	Genus-Level	ABGD Clustering	Cleora_sp	Morphological			Genus	Dudua_sp	Medium	Lepidoptera	Lepidoptera_Group_66	Moorea	-17.52822	-149.80273	660	MBIO22323	MBIO22323.1.3	Cleora		moth	Peter T Oboyski	2527	22323	Sat Nov 08 00:00:00 PST 2008	Peter T. Oboyski	Peter T. Oboyski	PTO-733	French Polynesia		Society Islands		Mt Mouaputa; mixed native forest		0	0	660		Essig Museum of Entomology		PTO-733.1	Peter Oboyski	MBIO22323.1	AACTTTATATTTTATTTTCGGAATTTGAGCAGGAATAATTGGAACTTCTTTAAGTTTATTAATTCGGGCAGAATTAGGAAATCCCGGATCTTTAATTGGAGATGACCAAATTTATAACACTATTGTTACAGCTCACGCTTTTATTATAATTTTTTTTATAGTAATACCTATTATAATTGGAGGATTTGGAAATTGATTAGTACCTTTAATATTAGGAGCTCCAGATATAGCTTTCCCACGAATAAATAATATAAGATTTTGATTGCTTCCCCCTTCTATTACCCTATTAATCTCTAGTAGAGTCGTAGAAAATGGAGCCGGAACTGGATGAACAGTGTACCCCCCTCTTTCATCTAATATCGCACACGGAGGAAGTTCTGTAGATTTAGCTATTTTTTC…	658	0	0
MBIO22323	.1.5	PTO-733.1	Sphacelodes_sp	Genus-Level	ABGD Clustering	Cleora_sp	Morphological			Genus	Dudua_sp	Medium	Lepidoptera	Lepidoptera_Group_66	Moorea	-17.52822	-149.80273	660	MBIO22323	MBIO22323.1.5	Cleora		moth	Peter T Oboyski	40994	22323	Sat Nov 08 00:00:00 PST 2008		Peter T. Oboyski	PTO-733	French Polynesia		Society Islands		Mt Mouaputa; mixed native forest		0	0	660		Essig Museum of Entomology		PTO-733.1	C Meyer	MBIO22323.1	TTTAATATTAGGAGCTCCAGATATAGCTTTCCCACGAATAAATAATATAAGATTTTGATTGCTTCCCCCTTCTATTACCCTATTAATCTCTAGTAGAGTCGTAGAAAATGGAGCCGGAACTGGATGAACAGTGTACCCCCCTCTTTCATCTAATATCGCACACGGAGGAAGTTCTGTAGATTTAGCTATTTTTTCTTTACATTTAGCCGGAATTTCATCAATTTTAGGAGCTATCAATTTTATTACAACAATTATTAATATACGATTAAATAATTTATCATTTGACCAAATACCATTATTTGTTTGAGCTGTAGGTATTACAGCATTTTTATTATTATTATCTCTTCCTGTTTTAGCAGGAGCTATTACTATACTTCTCACAGATCGTAATTTAAATAC…	472	0	0
MBIO22324	.1.3	PTO-733.2	Sphacelodes_sp	Genus-Level	ABGD Clustering	Cleora_sp	Morphological			Genus	Schrankia_sp	Medium	Lepidoptera	Lepidoptera_Group_66	Moorea	-17.52822	-149.80273	660	MBIO22324	MBIO22324.1.3	Cleora		moth	Peter T Oboyski	2469	22324	Sat Nov 08 00:00:00 PST 2008	Peter T. Oboyski	Peter T. Oboyski	PTO-733	French Polynesia		Society Islands		Mt Mouaputa; mixed native forest		0	0	660		Essig Museum of Entomology		PTO-733.2	Peter Oboyski	MBIO22324.1	AACTTTATATTTTATTTTCGGAATTTGAGCAGGAATAATTGGAACTTCTTTAAGTTTATTAATTCGGGCAGAATTAGGAAATCCCGGATCTTTAATTGGAGATGACCAAATTTATAACACTATTGTTACAGCTCACGCTTTTATTATAATTTTTTTTATAGTAATACCTATTATAATTGGAGGATTTGGAAATTGATTAGTACCTTTAATATTAGGAGCTCCAGATATAGCTTTCCCACGAATAAATAATATAAGATTTTGATTGCTTCCCCCTTCTATTACCCTATTAATCTCTAGTAGAGTCGTAGAAAATGGAGCCGGAACTGGATGAACAGTGTACCCCCCTCTTTCATCTAATATCGCACACGGAGGAAGTTCTGTAGATTTAGCTATTTTTTC…	658	0	0
MBIO22324	.1.5	PTO-733.2	Sphacelodes_sp	Genus-Level	ABGD Clustering	Cleora_sp	Morphological			Genus	Schrankia_sp	Medium	Lepidoptera	Lepidoptera_Group_66	Moorea	-17.52822	-149.80273	660	MBIO22324	MBIO22324.1.5	Cleora		moth	Peter T Oboyski	41004	22324	Sat Nov 08 00:00:00 PST 2008		Peter T. Oboyski	PTO-733	French Polynesia		Society Islands		Mt Mouaputa; mixed native forest		0	0	660		Essig Museum of Entomology		PTO-733.2	C Meyer	MBIO22324.1	TTTAATATTAGGAGCTCCAGATATAGCTTTCCCACGAATAAATAATATAAGATTTTGATTGCTTCCCCCTTCTATTACCCTATTAATCTCTAGTAGAGTCGTAGAAAATGGAGCCGGAACTGGATGAACAGTGTACCCCCCTCTTTCATCTAATATCGCACACGGAGGAAGTTCTGTAGATTTAGCTATTTTTTCTTTACATTTAGCCGGAATTTCATCAATTTTAGGAGCTATCAATTTTATTACAACAATTATTAATATACGATTAAATAATTTATCATTTGACCAAATACCATTATTTGTTTGAGCTGTAGGTATTACAGCATTTTTATTATTATTATCTCTTCCTGTTTTAGCAGGAGCTATTACTATACTTCTCACAGATCGTAATTTAAATAC…	472	0	0
MBIO22325	.1.3	PTO-733.3	Athetis_thoracica	Species-Level	ABGD Clustering	Leucocosmia_sp	Morphological			Species	Dudua_sp	High	Lepidoptera	Lepidoptera_Group_22	Moorea	-17.52822	-149.80273	660	MBIO22325	MBIO22325.1.3	Leucocosmia		moth	Peter T Oboyski	2496	22325	Sat Nov 08 00:00:00 PST 2008	Peter T. Oboyski	Peter T. Oboyski	PTO-733	French Polynesia		Society Islands		Mt Mouaputa; mixed native forest		0	0	660		Essig Museum of Entomology		PTO-733.3	Peter Oboyski	MBIO22325.1	AACATTATATTTTATTTTTGGTATTTGAGCAGGAATAGTAGGAACCTCATTAAGATTATTAATTCGAGCAGAATTAGGAAATCCTGGATCTTTAATTGGAGATGATCAAATTTATAATACTATTGTTACAGCTCATGCATTTATTATAATTTTTTTTATAGTAATACCTATTATAATTGGTGGATTTGGAAATTGACTTGTGCCTTTAATATTAGGAGCCCCAGATATAGCATTTCCTCGAATAAATAATATAAGTTTTTGACTTCTTCCCCCCTCTTTAACTTTACTTATTTCAAGAAGAATTGTAGAAAATGGAGCAGGAACAGGATGAACAGTTTATCCCCCACTTTCATCTAATATTGCTCATGGAGGTAGTTCTGTTGATTTAGCTATTTTTTC…	658	0	0
MBIO22325	.1.5	PTO-733.3	Athetis_thoracica	Species-Level	ABGD Clustering	Leucocosmia_sp	Morphological			Species	Dudua_sp	High	Lepidoptera	Lepidoptera_Group_22	Moorea	-17.52822	-149.80273	660	MBIO22325	MBIO22325.1.5	Leucocosmia		moth	Peter T Oboyski	40971	22325	Sat Nov 08 00:00:00 PST 2008		Peter T. Oboyski	PTO-733	French Polynesia		Society Islands		Mt Mouaputa; mixed native forest		0	0	660		Essig Museum of Entomology		PTO-733.3	C Meyer	MBIO22325.1	TTTAATATTAGGAGCCCCAGATATAGCATTTCCTCGAATAAATAATATAAGTTTTTGACTTCTTCCCCCCTCTTTAACTTTACTTATTTCAAGAAGAATTGTAGAAAATGGAGCAGGAACAGGATGAACAGTTTATCCCCCACTTTCATCTAATATTGCTCATGGAGGTAGTTCTGTTGATTTAGCTATTTTTTCTTTACATTTAGCTGGTATTTCTTCAATTTTAGGAGCTATTAATTTTATTACTACAATTATTAATATACGATTAAATAGTTTATCTTTTGATCAAATACCTTTATTTATTTGAGCTGTTGGAATTACTGCATTTTTATTATTATTATCTTTACCTGTTTTAGCTGGAGCTATTACTATACTTTTAACAGATCGAAACTTAAATAC…	472	0	0
MBIO22326	.1.3	PTO-733.4	Hydrillodes_crispipalpus	Species-Level	ABGD Clustering	Hydrillodes_sp	Morphological			Genus	Dudua_sp	Medium	Lepidoptera	Lepidoptera_Group_61	Moorea	-17.52822	-149.80273	660	MBIO22326	MBIO22326.1.3	Hydrillodes		moth	Peter T Oboyski	2525	22326	Sat Nov 08 00:00:00 PST 2008	Peter T. Oboyski	Peter T. Oboyski	PTO-733	French Polynesia		Society Islands		Mt Mouaputa; mixed native forest		0	0	660		Essig Museum of Entomology		PTO-733.4	Peter Oboyski	MBIO22326.1	AACATTGTATTTTATTTTTGGAATTTGAGCAGGAATAGTCGGAACTTCTTTAAGTTTATTAATTCGAGCTGAATTAGGAAATCCAGGTTCTTTAATTGGAGATGATCAAATTTATAATACTATTGTAACAGCTCATGCTTTTATTATAATTTTTTTTATAGTAATACCCATTATAATTGGAGGATTTGGTAATTGATTAGTACCCCTTATATTAGGAGCCCCCGATATAGCCTTCCCTCGAATAAATAATATAAGTTTTTGACTTCTCCCCCCCTCTTTAACTTTATTAATTTCAAGAAGAATTGTAGAAAATGGAGCAGGAACAGGATGAACAGTGTACCCCCCACTTTCATCTAATATTGCTCATGGAGGTAGTTCTGTTGATTTAGCTATTTTTTC…	658	0	0
MBIO22326	.1.5	PTO-733.4	Hydrillodes_crispipalpus	Species-Level	ABGD Clustering	Hydrillodes_sp	Morphological			Genus	Dudua_sp	Medium	Lepidoptera	Lepidoptera_Group_61	Moorea	-17.52822	-149.80273	660	MBIO22326	MBIO22326.1.5	Hydrillodes		moth	Peter T Oboyski	40999	22326	Sat Nov 08 00:00:00 PST 2008		Peter T. Oboyski	PTO-733	French Polynesia		Society Islands		Mt Mouaputa; mixed native forest		0	0	660		Essig Museum of Entomology		PTO-733.4	C Meyer	MBIO22326.1	CCTTATATTAGGAGCCCCCGATATAGCCTTCCCTCGAATAAATAATATAAGTTTTTGACTTCTCCCCCCCTCTTTAACTTTATTAATTTCAAGAAGAATTGTAGAAAATGGAGCAGGAACAGGATGAACAGTGTACCCCCCACTTTCATCTAATATTGCTCATGGAGGTAGTTCTGTTGATTTAGCTATTTTTTCCTTACATTTAGCTGGAATTTCCTCAATTTTAGGAGCTATTAATTTCATTACTACAATTATTAATATACGATTAAATAATTTATCATTTGATCAAATACCTTTATTTATTTGAGCAGTAGGAATTACAGCTTTCTTATTACTACTCTCATTACCAGTATTAGCAGGAGCTATTACTATATTATTAACTGATCGAAATTTAAATAC…	472	0	0
MBIO22327	.1.3	PTO-733.5	Imma_semiclara	Species-Level	ABGD Clustering	Imma_sp	Morphological			Genus	Scutelleridae_sp	Medium	Lepidoptera	Lepidoptera_Group_10	Moorea	-17.52822	-149.80273	660	MBIO22327	MBIO22327.1.3	Imma		moth	Peter T Oboyski	2499	22327	Sat Nov 08 00:00:00 PST 2008	Peter T. Oboyski	Peter T. Oboyski	PTO-733	French Polynesia		Society Islands		Mt Mouaputa; mixed native forest		0	0	660		Essig Museum of Entomology		PTO-733.5	Peter Oboyski	MBIO22327.1	AACATTATATTTTATTTTTGGAATTTGATCAGGAATAGTAGGAACTTCTCTAAGTCTTTTAATTCGAGCAGAATTAGGAAATCCAGGTTCATTAATTGGAGATGATCAAATTTATAATACAATCGTAACAGCTCATGCTTTTATTATAATTTTTTTTATAGTAATACCAATTATAATTGGAGGATTTGGTAACTGATTAGTACCTTTAATGTTAGGAGCTCCTGATATAGCTTTCCCTCGAATAAATAATATAAGATTTTGACTATTACCCCCCTCATTAACCTTATTAATTTCTAGAAGAATTGTAGAAAATGGAGCAGGAACTGGATGAACAGTTTATCCCCCACTATCATCTAATATTGCTCATGGAGGTAGATCAGTAGATTTAGCTATTTTCTC…	658	0	0
MBIO22327	.1.5	PTO-733.5	Imma_semiclara	Species-Level	ABGD Clustering	Imma_sp	Morphological			Genus	Stemorrhages_sp	Medium	Lepidoptera	Lepidoptera_Group_10	Moorea	-17.52822	-149.80273	660	MBIO22327	MBIO22327.1.5	Imma		moth	Peter T Oboyski	41009	22327	Sat Nov 08 00:00:00 PST 2008		Peter T. Oboyski	PTO-733	French Polynesia		Society Islands		Mt Mouaputa; mixed native forest		0	0	660		Essig Museum of Entomology		PTO-733.5	C Meyer	MBIO22327.1	TTTAATGTTAGGAGCTCCTGATATAGCTTTCCCTCGAATAAATAATATAAGATTTTGACTATTACCCCCCTCATTAACCTTATTAATTTCTAGAAGAATTGTAGAAAATGGAGCAGGAACTGGATGAACAGTTTATCCCCCACTATCATCTAATATTGCTCATGGAGGTAGATCAGTAGATTTAGCTATTTTCTCTCTTCATTTAGCAGGAATTTCTTCAATTTTAGGAGCAATTAATTTTATTACAACTATTATTAATATACGACCTAATAAAATATCATTTGATCAAATACCTTTATTTGTGTGAGCTGTAGGTATTACAGCATTATTATTATTATTATCATTACCAGTATTAGCAGGAGCTATTACAATATTATTAACAGATCGAAATTTAAATAC…	472	0	0
MBIO22328	.1.3	PTO-733.6	Lobesia_sp	Genus-Level	ABGD Clustering	Tortricidae_sp	Morphological			Genus	Stemorrhages_sp	Medium	Lepidoptera	Lepidoptera_Group_67	Moorea	-17.52822	-149.80273	660	MBIO22328	MBIO22328.1.3			moth	Peter T Oboyski	2482	22328	Sat Nov 08 00:00:00 PST 2008	Peter T. Oboyski	Peter T. Oboyski	PTO-733	French Polynesia		Society Islands		Mt Mouaputa; mixed native forest		0	0	660		Essig Museum of Entomology		PTO-733.6	Peter Oboyski	MBIO22328.1	AACATTATATTTTATTTTTGGTATTTGAGCTGGAATAGTAGGAACTTCTTTAAGATTATTAATTCGAGCTGAATTAGGAAATCCTGGATCACTAATTGGAGATGATCAAATTTATAATACTATTGTAACTGCCCATGCTTTTATTATAATTTTTTTTATAGTAATACCAATTATAATTGGAGGATTCGGAAATTGATTAGTACCTTTAATATTAGGAGCCCCTGATATAGCATTTCCACGAATAAATAACATAAGATTTTGATTATTACCCCCATCAATTATACTTCTAATTTCCAGTAGAATTGTAGAAAATGGAGCAGGTACAGGATGAACAGTTTACCCCCCATTGTCATCAAATATTGCTCATAGAGGAAGATCAGTAGATCTCGCTATTTTTTC…	658	0	0
MBIO22328	.1.5	PTO-733.6	Lobesia_sp	Genus-Level	ABGD Clustering	Tortricidae_sp	Morphological			Genus	Sphacelodes_sp	Medium	Lepidoptera	Lepidoptera_Group_67	Moorea	-17.52822	-149.80273	660	MBIO22328	MBIO22328.1.5			moth	Peter T Oboyski	41022	22328	Sat Nov 08 00:00:00 PST 2008		Peter T. Oboyski	PTO-733	French Polynesia		Society Islands		Mt Mouaputa; mixed native forest		0	0	660		Essig Museum of Entomology		PTO-733.6	C Meyer	MBIO22328.1	TTTAATATTAGGAGCCCCTGATATAGCATTTCCACGAATAAATAACATAAGATTTTGATTATTACCCCCATCAATTATACTTCTAATTTCCAGTAGAATTGTAGAAAATGGAGCAGGTACAGGATGAACAGTTTACCCCCCATTGTCATCAAATATTGCTCATAGAGGAAGATCAGTAGATCTCGCTATTTTTTCTTTACATTTAGCTGGTATTTCATCAATTTTAGGAGCAGTTAATTTTATCACAACTATTATTAATATACGACCAAATAATATATCTTTAGATCAAATACCACTATTTGTATGAGCTGTAGGAATTACTGCATTATTATTACTACTATCTTTACCAGTTTTAGCCGGTGCTATTACAATATTATTAACAGATCGAAATTTAAATAC…	472	0	1
MBIO22329	.1.3	PTO-733.7	Dudua_sp	Genus-Level	ABGD Clustering	Tortricidae_sp	Morphological			Genus	Pterogonia_sp	Medium	Lepidoptera	Lepidoptera_Group_15	Moorea	-17.52822	-149.80273	660	MBIO22329	MBIO22329.1.3			moth	Peter T Oboyski	2500	22329	Sat Nov 08 00:00:00 PST 2008	Peter T. Oboyski	Peter T. Oboyski	PTO-733	French Polynesia		Society Islands		Mt Mouaputa; mixed native forest		0	0	660		Essig Museum of Entomology		PTO-733.7	Peter Oboyski	MBIO22329.1	AACATTGTATTTTATTTTTGGTATTTGAGCTGGAATAGTAGGAACATCTTTAAGACTTTTAATTCGAGCTGAATTAGGAAATCCAGGCTTTTTAATTGGTGATGATCAAATTTATAATACTATTGTAACTGCTCATGCTTTTATTATAATTTTTTTTATAGTTATACCCATTATAATTGGAGGATTTGGAAATTGATTAGTACCATTAATATTAGGAGCACCTGATATAGCTTTTCCACGAATAAATAATATAAGATTTTGATTATTACCCCCCTCTATTATACTTTTAATTTCAAGAAGAATTGTAGAAAATGGAGCAGGAACTGGATGAACAGTTTATCCCCCTCTTTCATCTAATATTGCCCATAGAGGAAGATCTGTAGACTTAGCTATTTTCTC…	658	0	0
MBIO22329	.1.5	PTO-733.7	Dudua_sp	Genus-Level	ABGD Clustering	Tortricidae_sp	Morphological			Genus	Callopistria_sp	Medium	Lepidoptera	Lepidoptera_Group_15	Moorea	-17.52822	-149.80273	660	MBIO22329	MBIO22329.1.5			moth	Peter T Oboyski	40978	22329	Sat Nov 08 00:00:00 PST 2008		Peter T. Oboyski	PTO-733	French Polynesia		Society Islands		Mt Mouaputa; mixed native forest		0	0	660		Essig Museum of Entomology		PTO-733.7	C Meyer	MBIO22329.1	ATTAATATTAGGAGCACCTGATATAGCTTTTCCACGAATAAATAATATAAGATTTTGATTATTACCCCCCTCTATTATACTTTTAATTTCAAGAAGAATTGTAGAAAATGGAGCAGGAACTGGATGAACAGTTTATCCCCCTCTTTCATCTAATATTGCCCATAGAGGAAGATCTGTAGACTTAGCTATTTTCTCTTTACATTTAGCAGGAATTTCATCGATTTTAGGAGCTGTTAATTTTATTACAACTATTATTAACATACGACCAAATAATATATCATTAGATCAAATACCATTATTTGTCTGAGCTGTCGGTATTACAGCTTTACTTCTTCTTTTATCTTTACCTGTATTAGCTGGTGCTATCACTATACTTCTTACTGATCGAAATTTAAATAC…	472	0	0
MBIO22330	.1.3	PTO-733.8	Schrankia_sp	Genus-Level	BioCode Morphological	Schrankia_sp	Morphological			Genus	Callopistria_sp	Medium	Lepidoptera	Lepidoptera_Group_68	Moorea	-17.52822	-149.80273	660	MBIO22330	MBIO22330.1.3	Schrankia		moth	Peter T Oboyski	2456	22330	Sat Nov 08 00:00:00 PST 2008	Peter T. Oboyski	Peter T. Oboyski	PTO-733	French Polynesia		Society Islands		Mt Mouaputa; mixed native forest		0	0	660		Essig Museum of Entomology		PTO-733.8	Peter Oboyski	MBIO22330.1	AACTTTATATTTTATTTTTGGAATTTGAGCAGGAATAGTAGGAACTTCTTTAAGTTTACTTATTCGAGCTGAATTAGGGACTCCAGGATCTTTAATTGGAGATGATCAAATTTATAATACTATTGTTACAGCCCATGCTTTCATTATAATTTTTTTTATAGTTATACCAATTATAATTGGAGGATTTGGTAATTGATTAGTACCTTTAATACTTGGAGCCCCAGATATAGCATTCCCCCGAATAAATAATATAAGTTTTTGACTTTTACCCCCTTCCTTAACTCTTTTAATTTCAAGAAGAATTGTAGAAAATGGAGCAGGTACAGGATGAACAGTTTATCCCCCACTTTCATCTAATATTGCTCATGGAGGAAGATCAGTAGATTTAGCTATTTTTTC…	658	0	0
MBIO22330	.1.5	PTO-733.8	Schrankia_sp	Genus-Level	BioCode Morphological	Schrankia_sp	Morphological			Genus	Callopistria_sp	Medium	Lepidoptera	Lepidoptera_Group_68	Moorea	-17.52822	-149.80273	660	MBIO22330	MBIO22330.1.5	Schrankia		moth	Peter T Oboyski	40976	22330	Sat Nov 08 00:00:00 PST 2008		Peter T. Oboyski	PTO-733	French Polynesia		Society Islands		Mt Mouaputa; mixed native forest		0	0	660		Essig Museum of Entomology		PTO-733.8	C Meyer	MBIO22330.1	TTTAATACTTGGAGCCCCAGATATAGCATTCCCCCGAATAAATAATATAAGTTTTTGACTTTTACCCCCTTCCTTAACTCTTTTAATTTCAAGAAGAATTGTAGAAAATGGAGCAGGTACAGGATGAACAGTTTATCCCCCACTTTCATCTAATATTGCTCATGGAGGAAGATCAGTAGATTTAGCTATTTTTTCACTTCATTTAGCTGGAATTTCATCAATTTTAGGAGCTATTAATTTTATTACAACTATTATCAATATACGTTTAAGAAACTTATCTTTTGATCAAATACCTTTATTTGTTTGAGCTGTAGGAATTACAGCTTTTTTATTATTATTATCATTACCTGTATTAGCTGGAGCCATTACTATACTTTTAACAGATCGAAATTTAAATAC…	472	0	0
MBIO22331	.1.3	PTO-733.9	Dudua_sp	Genus-Level	ABGD Clustering	Tortricidae_sp	Morphological			Genus	Callopistria_sp	Medium	Lepidoptera	Lepidoptera_Group_69	Moorea	-17.52822	-149.80273	660	MBIO22331	MBIO22331.1.3			moth	Peter T Oboyski	2457	22331	Sat Nov 08 00:00:00 PST 2008	Peter T. Oboyski	Peter T. Oboyski	PTO-733	French Polynesia		Society Islands		Mt Mouaputa; mixed native forest		0	0	660		Essig Museum of Entomology		PTO-733.9	Peter Oboyski	MBIO22331.1	AACATTATATTTTATTTTTGGTATTTGAGCTGGAATAGTAGGAACATCATTAAGATTATTAATTCGAGCTGAATTAGGAAATCCAGGTTCATTAATTGGAGATGACCAAATTTATAATACTATTGTAACTGCTCATGCTTTTATTATAATTTTTTTTATAGTTATGCCTATTATAATTGGAGGATTTGGAAATTGATTAGTACCTCTAATATTAGGAGCTCCTGATATAGCTTTTCCACGAATAAATAATATAAGATTTTGACTATTACCTCCATCTATTATACTTTTAATTTCAAGAAGAATTGTAGAAAATGGAGCAGGAACTGGATGAACAGTTTACCCCCCACTTTCATCTAATATTGCTCATAGAGGTAGATCTGTAGATCTTGCTATTTTTTC…	658	0	0
MBIO22331	.1.5	PTO-733.9	Dudua_sp	Genus-Level	ABGD Clustering	Tortricidae_sp	Morphological			Genus	Chrysodeixis_eriosoma	Medium	Lepidoptera	Lepidoptera_Group_69	Moorea	-17.52822	-149.80273	660	MBIO22331	MBIO22331.1.5			moth	Peter T Oboyski	41034	22331	Sat Nov 08 00:00:00 PST 2008		Peter T. Oboyski	PTO-733	French Polynesia		Society Islands		Mt Mouaputa; mixed native forest		0	0	660		Essig Museum of Entomology		PTO-733.9	C Meyer	MBIO22331.1	TCTAATATTAGGAGCTCCTGATATAGCTTTTCCACGAATAAATAATATAAGATTTTGACTATTACCTCCATCTATTATACTTTTAATTTCAAGAAGAATTGTAGAAAATGGAGCAGGAACTGGATGAACAGTTTACCCCCCACTTTCATCTAATATTGCTCATAGAGGTAGATCTGTAGATCTTGCTATTTTTTCATTACATTTAGCAGGAATTTCTTCAATTTTAGGAGCTGTTAATTTCATTACAACTATTATTAATATACGACCTAATAATATATCATTAGATCAAATACCATTATTTGTATGAGCTGTTGGTATTACAGCTTTATTACTCCTTTTATCATTACCTGTATTAGCAGGTGCTATTACCATATTACTTACTGATCGAAATTTAAATAC…	472	0	0
MBIO22332	.1.3	PTO-733.10	Dudua_sp	Genus-Level	ABGD Clustering	Tortricidae_sp	Morphological			Genus	Chrysodeixis_eriosoma	Medium	Lepidoptera	Lepidoptera_Group_69	Moorea	-17.52822	-149.80273	660	MBIO22332	MBIO22332.1.3			moth	Peter T Oboyski	2503	22332	Sat Nov 08 00:00:00 PST 2008	Peter T. Oboyski	Peter T. Oboyski	PTO-733	French Polynesia		Society Islands		Mt Mouaputa; mixed native forest		0	0	660		Essig Museum of Entomology		PTO-733.10	Peter Oboyski	MBIO22332.1	AACATTATATTTTATTTTTGGTATTTGAGCTGGAATAGTAGGAACATCATTAAGATTATTAATTCGAGCTGAATTAGGAAATCCAGGTTCATTAATTGGAGATGATCAAATTTATAATACTATTGTAACTGCTCATGCTTTTATTATAATTTTTTTTATAGTTATGCCTATTATAATTGGAGGATTTGGAAATTGATTAGTACCTCTAATATTAGGAGCTCCTGATATAGCTTTCCCACGAATAAATAATATAAGATTTTGACTATTACCTCCATCTATTATACTTTTAATTTCAAGAAGAATTGTAGAAAATGGAGCAGGAACTGGATGAACAGTTTACCCCCCACTTTCATCTAATATTGCTCATAGAGGTAGATCTGTAGATCTTGCTATTTTTTC…	658	0	0
MBIO22332	.1.5	PTO-733.10	Dudua_sp	Genus-Level	ABGD Clustering	Tortricidae_sp	Morphological			Genus	Mocis_frugalis	Medium	Lepidoptera	Lepidoptera_Group_69	Moorea	-17.52822	-149.80273	660	MBIO22332	MBIO22332.1.5			moth	Peter T Oboyski	41007	22332	Sat Nov 08 00:00:00 PST 2008		Peter T. Oboyski	PTO-733	French Polynesia		Society Islands		Mt Mouaputa; mixed native forest		0	0	660		Essig Museum of Entomology		PTO-733.10	C Meyer	MBIO22332.1	TCTAATATTAGGAGCTCCTGATATAGCTTTCCCACGAATAAATAATATAAGATTTTGACTATTACCTCCATCTATTATACTTTTAATTTCAAGAAGAATTGTAGAAAATGGAGCAGGAACTGGATGAACAGTTTACCCCCCACTTTCATCTAATATTGCTCATAGAGGTAGATCTGTAGATCTTGCTATTTTTTCATTACATTTAGCAGGAATTTCTTCAATTTTAGGAGCTGTTAATTTCATTACAACTATTATTAATATACGACCTAATAATATATCATTAGATCAAATACCATTATTTGTATGAGCTGTTGGTATTACAGCTTTATTACTCCTTTTATCATTACCTGTATTAGCAGGTGCTATTACCATATTACTTACTGATCGAAATTTAAATAC…	472	0	3
MBIO22333	.1.3	PTO-733.11	Scutelleridae_sp	Family-Level	BioCode Morphological	Scutelleridae_sp	Morphological			Other	Mocis_frugalis	Low	Hemiptera	Hemiptera_Group_95	Moorea	-17.52822	-149.80273	660	MBIO22333	MBIO22333.1.3			shield-back bug	Peter T Oboyski	2487	22333	Sat Nov 08 00:00:00 PST 2008	Peter T. Oboyski	Peter T. Oboyski	PTO-733	French Polynesia		Society Islands		Mt Mouaputa; mixed native forest		0	0	660		Essig Museum of Entomology		PTO-733.11	Peter Oboyski	MBIO22333.1	AACATTATATTTTCTATTCGGAATATGAGCAGGAATAGTAGGAACATCAATAAGATGAATTATTCGAATTGAATTAGGACAACCCGGAGCATTTATTGGAGATGATCAAATTTACAACGTAATTGTTACTGCCCACGCATTCGTAATAATTTTCTTTATGGTTATACCAATTATAATTGGAGGATTTGGAAATTGACTAGTACCCTTAATAATCGGAGCCCCTGACATAGCATTCCCTCGAATAAATAATATAAGATTCTGATTATTGCCCCCATCACTTACGTTACTACTGGTATCCAGAATGGTAGAAATAGGAGCAGGAACTGGATGAACAGTTTACCCTCCCTTATCAAGAAACTTAGCTCATAGAGGAGCATCTGTTGACCTAGCAATCTTCTC…	658	0	0
MBIO22334	.1.3	PTO-719.1	Stemorrhages_thetydalis	Species-Level	BioCode Morphological	Stemorrhages_thetydalis	Morphological			Genus	Hydrillodes_sp	Medium	Lepidoptera	Lepidoptera_Group_70	Moorea	-17.5074	-149.84012	822	MBIO22334	MBIO22334.1.3	Stemorrhages	thetydalis	moth	Peter T Oboyski	2461	22334	Wed Nov 05 00:00:00 PST 2008	Peter T. Oboyski	Peter T. Oboyski	PTO-719	French Polynesia		Society Islands		Mt Rotui; ridge trail	mix native forest	0	0	822		Essig Museum of Entomology		PTO-719.1	Peter Oboyski	MBIO22334.1	AACATTATATTTTATTTTTGGAATTTGAGCAGGAATAGTAGGAACATCTTTAAGATTATTAATTCGAGCTGAATTAGGAAATCCAGGATCATTAATTGGAGATGATCAAATTTATAATACTATTGTTACTGCACATGCATTTATTATAATTTTTTTTATAGTAATGCCTATTATAATTGGAGGGTTTGGAAATTGATTAGTGCCTTTAATATTAGGAGCTCCAGATATAGCTTTCCCACGAATAAATAATATAAGATTTTGATTACTTCCCCCATCATTAACTTTATTAATTTCAAGAAGAATTGTAGAAAATGGAGCAGGAACAGGATGAACAGTTTACCCACCTCTTTCATCTAATATTGCTCATGGGGGAAGATCAGTAGATTTAGCTATTTTTTC…	658	0	0
MBIO22334	.1.5	PTO-719.1	Stemorrhages_thetydalis	Species-Level	BioCode Morphological	Stemorrhages_thetydalis	Morphological			Genus	Chasmina_tibialis	Medium	Lepidoptera	Lepidoptera_Group_70	Moorea	-17.5074	-149.84012	822	MBIO22334	MBIO22334.1.5	Stemorrhages	thetydalis	moth	Peter T Oboyski	41031	22334	Wed Nov 05 00:00:00 PST 2008		Peter T. Oboyski	PTO-719	French Polynesia		Society Islands		Mt Rotui; ridge trail	mix native forest	0	0	822		Essig Museum of Entomology		PTO-719.1	C Meyer	MBIO22334.1	TTTAATATTAGGAGCTCCAGATATAGCTTTCCCACGAATAAATAATATAAGATTTTGATTACTTCCCCCATCATTAACTTTATTAATTTCAAGAAGAATTGTAGAAAATGGAGCAGGAACAGGATGAACAGTTTACCCACCTCTTTCATCTAATATTGCTCATGGGGGAAGATCAGTAGATTTAGCTATTTTTTCTCTTCACTTAGCTGGAATTTCTTCTATTATAGGAGCTATTAATTTTATTACAACAATTATTAACATACGAATTAATGGCTTATCTTTTGATCAAATACCACTATTTGTATGAGCAGTAGGAATTACTGCTTTACTTTTACTTTTATCTTTACCAGTTTTAGGGGGTGCTATTACTATACTACTTACTGATCGTAATTTAAATAC…	472	0	0
MBIO22335	.1.3	PTO-719.2	Sphacelodes_sp	Genus-Level	ABGD Clustering	Cleora_sp	Morphological			Genus	Chasmina_tibialis	Medium	Lepidoptera	Lepidoptera_Group_66	Moorea	-17.5074	-149.84012	822	MBIO22335	MBIO22335.1.3	Cleora		moth	Peter T Oboyski	2483	22335	Wed Nov 05 00:00:00 PST 2008	Peter T. Oboyski	Peter T. Oboyski	PTO-719	French Polynesia		Society Islands		Mt Rotui; ridge trail	mix native forest	0	0	822		Essig Museum of Entomology		PTO-719.2	Peter Oboyski	MBIO22335.1	AACTTTATATTTTATTTTCGGAATTTGAGCAGGAATAATTGGAACTTCTTTAAGTTTATTAATTCGGGCAGAATTAGGAAATCCCGGATCTTTAATTGGAGATGACCAAATTTATAACACTATTGTTACAGCTCACGCTTTTATTATAATTTTTTTTATAGTAATACCTATTATAATTGGAGGATTTGGAAATTGATTAGTACCTTTAATATTAGGAGCTCCAGATATAGCTTTCCCACGAATAAATAATATAAGATTTTGATTGCTTCCCCCTTCTATTACCCTATTAATCTCTAGTAGAGTCGTAGAAAATGGAGCCGGAACTGGATGAACAGTGTACCCCCCTCTTTCATCTAATATCGCACACGGAGGAAGTTCTGTAGATTTAGCTATTTTTTC…	658	0	0
MBIO22335	.1.5	PTO-719.2	Sphacelodes_sp	Genus-Level	ABGD Clustering	Cleora_sp	Morphological			Genus	Thalassodes_sp	Medium	Lepidoptera	Lepidoptera_Group_66	Moorea	-17.5074	-149.84012	822	MBIO22335	MBIO22335.1.5	Cleora		moth	Peter T Oboyski	41012	22335	Wed Nov 05 00:00:00 PST 2008		Peter T. Oboyski	PTO-719	French Polynesia		Society Islands		Mt Rotui; ridge trail	mix native forest	0	0	822		Essig Museum of Entomology		PTO-719.2	C Meyer	MBIO22335.1	TTTAATATTAGGAGCTCCAGATATAGCTTTCCCACGAATAAATAATATAAGATTTTGATTGCTTCCCCCTTCTATTACCCTATTAATCTCTAGTAGAGTCGTAGAAAATGGAGCCGGAACTGGATGAACAGTGTACCCCCCTCTTTCATCTAATATCGCACACGGAGGAAGTTCTGTAGATTTAGCTATTTTTTCTTTACATTTAGCCGGAATTTCATCAATTTTAGGAGCTATCAATTTTATTACAACAATTATTAATATACGATTAAATAATTTATCATTTGACCAAATACCATTATTTGTTTGAGCTGTAGGTATTACAGCATTTTTATTATTATTATCTCTTCCTGTTTTAGCAGGAGCTATTACTATACTTCTCACAGATCGTAATTTAAATAC…	472	0	0
MBIO22336	.1.3	PTO-719.3	Callopistria_alticola	Species-Level	BioCode Morphological	Callopistria_alticola	Morphological			Genus	Dudua_aprobola	Medium	Lepidoptera	Lepidoptera_Group_71	Moorea	-17.5074	-149.84012	822	MBIO22336	MBIO22336.1.3	Callopistria	alticola	moth	Peter T Oboyski	2462	22336	Wed Nov 05 00:00:00 PST 2008	Peter T. Oboyski	Peter T. Oboyski	PTO-719	French Polynesia		Society Islands		Mt Rotui; ridge trail	mix native forest	0	0	822		Essig Museum of Entomology		PTO-719.3	Peter Oboyski	MBIO22336.1	AACTTTATATTTTATTTTTGGTATTTGAGCAGGTATAGTAGGAACTTCTTTAAGATTATTAATTCGTGCTGAATTAGGAACCCCCGGATCTTTAATTGGAGATGATCAAATTTACAATACTATTGTAACAGCTCATGCTTTTATTATAATTTTTTTTATAGTAATACCTATTATAATTGGAGGGTTTGGTAATTGACTTATCCCTTTAATATTAGGAGCCCCTGATATAGCATTCCCTCGAATAAATAATATAAGATTTTGACTACTTCCCCCCTCTTTAACTTTATTAATTTCAAGAAGAATCGTAGAAAATGGAGCAGGAACAGGATGAACGGTTTACCCCCCCTTATCATCTAACATTGCTCATGGAGGAAGATCTGTAGATTTAGCTATTTTTTC…	658	0	0
MBIO22336	.1.5	PTO-719.3	Callopistria_alticola	Species-Level	BioCode Morphological	Callopistria_alticola	Morphological			Genus	Rhesalides_curvata	Medium	Lepidoptera	Lepidoptera_Group_71	Moorea	-17.5074	-149.84012	822	MBIO22336	MBIO22336.1.5	Callopistria	alticola	moth	Peter T Oboyski	41021	22336	Wed Nov 05 00:00:00 PST 2008		Peter T. Oboyski	PTO-719	French Polynesia		Society Islands		Mt Rotui; ridge trail	mix native forest	0	0	822		Essig Museum of Entomology		PTO-719.3	C Meyer	MBIO22336.1	TTTAATATTAGGAGCCCCTGATATAGCATTCCCTCGAATAAATAATATAAGATTTTGACTACTTCCCCCCTCTTTAACTTTATTAATTTCAAGAAGAATCGTAGAAAATGGAGCAGGAACAGGATGAACGGTTTACCCCCCCTTATCATCTAACATTGCTCATGGAGGAAGATCTGTAGATTTAGCTATTTTTTCCTTACATTTAGCTGGAATTTCATCTATTTTAGGAGCTATTAATTTTATTACAACAATTATTAATATACGATTAAATAATTTATCATTTGATCAAATACCTTTATTTATTTGAGCAGTGGGAATTACTGCATTTTTATTACTTTTATCTTTACCTGTTTTAGCTGGAGCTATTACCATACTTTTAACAGATCGAAACCTTAATAC…	472	0	35
MBIO22337	.1.3	PTO-719.4	Callopistria_steevei	Species-Level	BioCode Morphological	Callopistria_steevei	Morphological			Genus	Rhesalides_curvata	Medium	Lepidoptera	Lepidoptera_Group_72	Moorea	-17.5074	-149.84012	822	MBIO22337	MBIO22337.1.3	Callopistria	steevei	moth	Peter T Oboyski	2481	22337	Wed Nov 05 00:00:00 PST 2008	Peter T. Oboyski	Peter T. Oboyski	PTO-719	French Polynesia		Society Islands		Mt Rotui; ridge trail	mix native forest	0	0	822		Essig Museum of Entomology		PTO-719.4	Peter Oboyski	MBIO22337.1	AACTTTATATTTTATTTTTGGTATTTGAGCAGGTATAGTAGGAACTTCATTAAGATTGTTAATTCGTGCTGAATTAGGAACCCCCGGATCTTTAATTGGAGATGATCAAATTTATAATACTATTGTAACAGCTCATGCTTTTATTATAATTTTTTTTATAGTAATACCTATTATAATTGGAGGATTTGGTAATTGACTTGTCCCTTTAATATTAGGAGCCCCAGATATAGCATTCCCTCGAATAAATAATATAAGATTCTGACTACTTCCCCCCTCTTTAACTTTATTAATTTCAAGAAGAATCGTAGAAAATGGAGCAGGAACAGGATGAACGGTTTACCCCCCCTTATCATCCAATATTGCCCATGGAGGAAGATCTGTAGATTTAGCTATTTTTTC…	658	0	0
MBIO22337	.1.5	PTO-719.4	Callopistria_steevei	Species-Level	BioCode Morphological	Callopistria_steevei	Morphological			Genus	Ectomyelois_ceratoniae	Medium	Lepidoptera	Lepidoptera_Group_72	Moorea	-17.5074	-149.84012	822	MBIO22337	MBIO22337.1.5	Callopistria	steevei	moth	Peter T Oboyski	40980	22337	Wed Nov 05 00:00:00 PST 2008		Peter T. Oboyski	PTO-719	French Polynesia		Society Islands		Mt Rotui; ridge trail	mix native forest	0	0	822		Essig Museum of Entomology		PTO-719.4	C Meyer	MBIO22337.1	TTTAATATTAGGAGCCCCAGATATAGCATTCCCTCGAATAAATAATATAAGATTCTGACTACTTCCCCCCTCTTTAACTTTATTAATTTCAAGAAGAATCGTAGAAAATGGAGCAGGAACAGGATGAACGGTTTACCCCCCCTTATCATCCAATATTGCCCATGGAGGAAGATCTGTAGATTTAGCTATTTTTTCTTTACATTTAGCTGGAATTTCATCTATTTTAGGAGCTATTAACTTTATTACAACAATTATTAATATACGATTAAACAATTTATCATTTGATCAAATACCTTTATTTATTTGAGCGGTAGGAATTACTGCATTTTTACTACTTTTATCTTTACCTGTTTTAGCTGGAGCTATTACTATACTTTTAACAGATCGAAATCTTAATAC…	472	0	1
MBIO22338	.1.3	PTO-719.5	Chrysodeixis_eriosoma	Species-Level	ABGD Clustering	Chrysodeixis_chalcites	Morphological			Species	Erechthias_sp	High	Lepidoptera	Lepidoptera_Group_12	Moorea	-17.5074	-149.84012	822	MBIO22338	MBIO22338.1.3	Chrysodeixis	chalcites	moth	Peter T Oboyski	2467	22338	Wed Nov 05 00:00:00 PST 2008	Peter T. Oboyski	Peter T. Oboyski	PTO-719	French Polynesia		Society Islands		Mt Rotui; ridge trail	mix native forest	0	0	822		Essig Museum of Entomology		PTO-719.5	Peter Oboyski	MBIO22338.1	TACTTTATATTTTATTTTTGGAATTTGAGCTGGAATAGTAGGAACCTCTTTAAGATTACTAATTCGAGCAGAATTAGGTACCCCCGGATCTTTAATTGGTGATGATCAAATTTATAATACTATTGTAACAGCTCATGCATTTATTATAATTTTTTTTATAGTAATACCTATTATAATTGGAGGATTTGGTAATTGACTTGTCCCTCTTATATTAGGAGCCCCTGATATAGCTTTTCCTCGAATAAATAATATAAGTTTCTGACTTCTTCCCCCCTCATTAACTTTATTAATTTCTAGAAGAATTGTAGAAAATGGAGCAGGTACTGGATGAACAGTTTATCCCCCCCTTTCATCTAATATTGCTCATGGAGGTAGTTCAGTAGATTTAGCTATTTTTTC…	658	0	0
MBIO22338	.1.5	PTO-719.5	Chrysodeixis_eriosoma	Species-Level	ABGD Clustering	Chrysodeixis_chalcites	Morphological			Species	Erechthias_sp	High	Lepidoptera	Lepidoptera_Group_12	Moorea	-17.5074	-149.84012	822	MBIO22338	MBIO22338.1.5	Chrysodeixis	chalcites	moth	Peter T Oboyski	40979	22338	Wed Nov 05 00:00:00 PST 2008		Peter T. Oboyski	PTO-719	French Polynesia		Society Islands		Mt Rotui; ridge trail	mix native forest	0	0	822		Essig Museum of Entomology		PTO-719.5	C Meyer	MBIO22338.1	TCTTATATTAGGAGCCCCTGATATAGCTTTTCCTCGAATAAATAATATAAGTTTCTGACTTCTTCCCCCCTCATTAACTTTATTAATTTCTAGAAGAATTGTAGAAAATGGAGCAGGTACTGGATGAACAGTTTATCCCCCCCTTTCATCTAATATTGCTCATGGAGGTAGTTCAGTAGATTTAGCTATTTTTTCTCTTCATTTAGCTGGAATCTCTTCAATTTTAGGAGCAATTAATTTTATTACAACAATTATTAATATACGTTTAAATAGTTTATCATTTGACCAAATACCTTTATTCATTTGAGCAGTAGGAATTACAGCTTTTCTTTTATTATTATCTTTACCAGTATTAGCTGGAGCAATTACAATACTTTTAACTGATCGAAATTTAAATAC…	472	0	1
MBIO22339	.1.3	PTO-719.6	Mocis_frugalis	Species-Level	ABGD Clustering	Mocis_trifasciata	Morphological			Species	Erechthias_sp	High	Lepidoptera	Lepidoptera_Group_73	Moorea	-17.5074	-149.84012	822	MBIO22339	MBIO22339.1.3	Mocis	trifasciata	moth	Peter T Oboyski	2491	22339	Wed Nov 05 00:00:00 PST 2008	Peter T. Oboyski	Peter T. Oboyski	PTO-719	French Polynesia		Society Islands		Mt Rotui; ridge trail	mix native forest	0	0	822		Essig Museum of Entomology		PTO-719.6	Peter Oboyski	MBIO22339.1	AACATTATATTTTATTTTTGGTATTTGAGCTGGTATAGTAGGAACTTCATTAAGATTACTAATTCGAGCTGAATTAGGAAACCCTGGATCTTTAATTGGAGATGATCAAATTTATAATACTATTGTTACTGCTCACGCTTTTATTATAATTTTTTTCATAGTTATACCAATTATAATTGGAGGATTTGGAAACTGATTAGTACCTTTAATATTAGGAGCTCCTGATATAGCATTCCCACGAATAAATAATATAAGTTTTTGACTTTTACCACCCTCATTAACTCTTTTAATTTCAAGTAGAATTGTAGAAAACGGAGCAGGTACTGGATGAACTGTTTACCCTCCACTCTCATCTAATATTGCTCATAGAGGTAGTTCAGTTGATTTAGCTATTTTTTC…	658	0	0
MBIO22339	.1.5	PTO-719.6	Mocis_frugalis	Species-Level	ABGD Clustering	Mocis_trifasciata	Morphological			Species	Noctuidae_sp	High	Lepidoptera	Lepidoptera_Group_73	Moorea	-17.5074	-149.84012	822	MBIO22339	MBIO22339.1.5	Mocis	trifasciata	moth	Peter T Oboyski	41017	22339	Wed Nov 05 00:00:00 PST 2008		Peter T. Oboyski	PTO-719	French Polynesia		Society Islands		Mt Rotui; ridge trail	mix native forest	0	0	822		Essig Museum of Entomology		PTO-719.6	C Meyer	MBIO22339.1	TTTAATATTAGGAGCTCCTGATATAGCATTCCCACGAATAAATAATATAAGTTTTTGACTTTTACCACCCTCATTAACTCTTTTAATTTCAAGTAGAATTGTAGAAAACGGAGCAGGTACTGGATGAACTGTTTACCCTCCACTCTCATCTAATATTGCTCATAGAGGTAGTTCAGTTGATTTAGCTATTTTTTCATTACATTTAGCTGGAATTTCTTCAATCTTAGGAGCTATTAATTTCATTACAACAATTATTAATATGCGACTTAATAACTTAATGTTTGATCAAATACCTTTATTTGTGTGAGCAGTAGGAATTACTGCTTTTCTATTACTTCTTTCTTTACCAGTATTAGCAGGAGCTATTACTATATTATTAACAGATCGAAATTTAAATAC…	472	0	0
MBIO22340	.1.3	PTO-719.7	Hydrillodes_crispipalpus	Species-Level	ABGD Clustering	Hydrillodes_sp	Morphological			Genus	Notodontidae_sp	Medium	Lepidoptera	Lepidoptera_Group_61	Moorea	-17.5074	-149.84012	822	MBIO22340	MBIO22340.1.3	Hydrillodes		moth	Peter T Oboyski	2472	22340	Wed Nov 05 00:00:00 PST 2008	Peter T. Oboyski	Peter T. Oboyski	PTO-719	French Polynesia		Society Islands		Mt Rotui; ridge trail	mix native forest	0	0	822		Essig Museum of Entomology		PTO-719.7	Peter Oboyski	MBIO22340.1	AACATTATATTTTATTTTTGGAATTTGAGCAGGAATAGTCGGAACTTCTTTAAGTTTATTAATTCGAGCTGAATTAGGAAATCCAGGTTCTTTAATTGGAGATGATCAAATTTATAATACTATTGTAACAGCTCATGCTTTTATTATAATTTTTTTTATAGTAATACCCATTATAATTGGAGGATTTGGTAATTGATTAGTACCCCTTATATTAGGAGCCCCCGATATAGCCTTCCCTCGAATAAATAATATAAGTTTTTGACTTCTCCCCCCCTCTTTAACTTTATTAATTTCAAGAAGAATTGTAGAAAATGGAGCAGGAACAGGATGAACAGTGTACCCCCCACTTTCATCTAATATTGCTCATGGAGGTAGTTCTGTTGATTTAGCTATTTTTTC…	658	0	0
MBIO22341	.1.3	PTO-717.2	Chasmina_tibialis	Species-Level	BioCode Morphological	Chasmina_tibialis	Morphological			Species	Teleiopsis_sp	High	Lepidoptera	Lepidoptera_Group_24	Moorea	-17.49154	-149.82864	42	MBIO22341	MBIO22341.1.3	Chasmina	tibialis	moth	Peter T Oboyski	2521	22341	Sun Nov 02 00:00:00 PDT 2008	Peter T. Oboyski	Peter T. Oboyski	PTO-717	French Polynesia		Society Islands		UC Berkeley Gump Station	mixed alien forest	0	0	42		Essig Museum of Entomology		PTO-717.2	Peter Oboyski	MBIO22341.1	AACTTTATATTTTATTTTTGGAATTTGAGCAGGAATAGTAGGAACATCATTAAGATTACTAATTCGAGCTGAATTAGGAACCCCTGGATCTTTAATTGGAGATGATCAAATTTATAATACTATTGTAACAGCTCATGCTTTTATTATAATTTTTTTTATAGTAATACCTATCATAATTGGAGGATTTGGAAATTGACTTGTACCTTTAATATTAGGAGCCCCAGATATAGCCTTTCCTCGAATAAATAATATAAGATTTTGATTATTACCTCCATCTTTAACTTTATTAATTTCCAGTAGAATTGTTGAAAACGGAGCAGGTACTGGATGAACAGTGTACCCCCCACTTTCATCTAATATTGCTCATGGAGGAAGATCAGTTGATTTAGCTATTTTTTC…	658	0	0
MBIO22341	.1.5	PTO-717.2	Chasmina_tibialis	Species-Level	BioCode Morphological	Chasmina_tibialis	Morphological			Species	Thyrididae_sp	High	Lepidoptera	Lepidoptera_Group_24	Moorea	-17.49154	-149.82864	42	MBIO22341	MBIO22341.1.5	Chasmina	tibialis	moth	Peter T Oboyski	41037	22341	Sun Nov 02 00:00:00 PDT 2008		Peter T. Oboyski	PTO-717	French Polynesia		Society Islands		UC Berkeley Gump Station	mixed alien forest	0	0	42		Essig Museum of Entomology		PTO-717.2	C Meyer	MBIO22341.1	TTTAATATTAGGAGCCCCAGATATAGCCTTTCCTCGAATAAATAATATAAGATTTTGATTATTACCTCCATCTTTAACTTTATTAATTTCCAGTAGAATTGTTGAAAACGGAGCAGGTACTGGATGAACAGTGTACCCCCCACTTTCATCTAATATTGCTCATGGAGGAAGATCAGTTGATTTAGCTATTTTTTCTTTACATTTAGCTGGTATTTCATCTATTTTAGGAGCTATTAATTTTATTACAACAATTATTAATATACGATTAAATAATTTATCTTTTGATCAAATACCTTTATTTATTTGAGCTGTAGGAATTACAGCATTTTTATTATTATTATCACTACCAGTATTAGCTGGAGCTATTACTATACTTTTAACTGATCGTAATTTAAATAC…	472	0	1
MBIO22342	.1.5	PTO-717.3	Thalassodes_pilaria	Species-Level	BioCode Morphological	Thalassodes_pilaria	Morphological			Genus	Noctuidae_sp	Medium	Lepidoptera	Lepidoptera_Group_74	Moorea	-17.49154	-149.82864	42	MBIO22342	MBIO22342.1.5	Thalassodes	pilaria	moth	Peter T Oboyski	40988	22342	Sun Nov 02 00:00:00 PDT 2008		Peter T. Oboyski	PTO-717	French Polynesia		Society Islands		UC Berkeley Gump Station	mixed alien forest	0	0	42		Essig Museum of Entomology		PTO-717.3	C Meyer	MBIO22342.1	CTTAATATTGGGAGCACCTGATATAGCTTTCCCACGAATAAATAATATAAGATTTTGATTATTACCACCTTCTATTACACTTTTAATTTCTAGAAGAATTGTAGAAAACGGAGCAGGTACAGGATGAACAGTTTATCCTCCTCTTTCTTCTAATATTGCTCATGGAGGAAGTTCTGTTGATTTAGCTATTTTTTCATTACATTTAGCTGGTATTTCGTCAATTTTAGGAGCTATTAATTTTATTACAACAATTATTAATATACGATTAAATAATTTATCATTTGATCAAATGCCTTTATTTGTTTGAGCTGTTGGAATTACAGCATTTTTATTATTATTATCTTTACCTGTTTTAGCTGGTGCTATTACAATATTATTAACTGATCGAAATTTAAATAC…	472	0	0
MBIO22343	.1.5	PTO-717.4	Dudua_aprobola	Species-Level	ABGD Clustering	Tortricidae_sp	Morphological			Species	Notodontidae_sp	High	Lepidoptera	Lepidoptera_Group_75	Moorea	-17.49154	-149.82864	42	MBIO22343	MBIO22343.1.5			moth	Peter T Oboyski	41013	22343	Sun Nov 02 00:00:00 PDT 2008		Peter T. Oboyski	PTO-717	French Polynesia		Society Islands		UC Berkeley Gump Station	mixed alien forest	0	0	42		Essig Museum of Entomology		PTO-717.4	C Meyer	MBIO22343.1	TTTAATATTAGGTGCACCTGATATAGCTTTCCCCCGAATAAATAATATAAGATTTTGATTATTACCACCCTCTATTATACTTTTAATTTCYAGAAGAATTGTAGAAAATGGAGCAGGAACAGGATGAACAGTTTACCCCCCACTCTCATCTAATATTGCCCATAGAGGAAGTTCTGTAGATCTTGCTATTTTTTCCTTACATTTAGCAGGAATTTCATCAATTTTAGGAGCAGTTAATTTTATTACAACTATTATTAATATACGACCTAATAATATATCATTAGATCAAATACCATTATTTGTGTGAGCTGTTGGTATTACAGCTTTACTTCTTCTTTTATCATTACCAGTATTAGCAGGTGCTATTACTATACTACTTACAGATCGAAATTTAAATAC…	472	1	16
MBIO22344	.1.3	PTO-717.5	Rhesalides_curvata	Species-Level	ABGD Clustering	Noctuidae_sp	Morphological			Species	Papilionidae_sp	High	Lepidoptera	Lepidoptera_Group_76	Moorea	-17.49154	-149.82864	42	MBIO22344	MBIO22344.1.3			moth	Peter T Oboyski	2479	22344	Sun Nov 02 00:00:00 PDT 2008	Peter T. Oboyski	Peter T. Oboyski	PTO-717	French Polynesia		Society Islands		UC Berkeley Gump Station	mixed alien forest	0	0	42		Essig Museum of Entomology		PTO-717.5	Peter Oboyski	MBIO22344.1	AACATTATATTTTATTTTTGGGATTTGAGCTGGTATAGTTGGTACTTCATTAAGTTTATTAATTCGGGCTGAATTAGGAAATCCAGGATCATTAATTGGAGATGATCAAATTTATAATACCATTGTTACTGCACATGCTTTTATTATAATTTTTTTTATAGTTATACCTATTATAATTGGAGGATTTGGAAATTGATTAGTACCTTTAATATTAGGAGCACCTGATATAGCATTTCCACGAATAAATAATATAAGTTTTTGATTATTACCCCCATCATTAACCCTTTTAATTTCAAGAAGAATTGTAGAAAATGGAGCAGGGACAGGATGAACAGTTTACCCCCCCCTTTCATCTAATATTGCTCACAGAGGTAGCTCAGTAGATTTAGCTATTTTTTC…	658	0	0
MBIO22344	.1.5	PTO-717.5	Rhesalides_curvata	Species-Level	ABGD Clustering	Noctuidae_sp	Morphological			Species	Papilionidae_sp	High	Lepidoptera	Lepidoptera_Group_76	Moorea	-17.49154	-149.82864	42	MBIO22344	MBIO22344.1.5			moth	Peter T Oboyski	41044	22344	Sun Nov 02 00:00:00 PDT 2008		Peter T. Oboyski	PTO-717	French Polynesia		Society Islands		UC Berkeley Gump Station	mixed alien forest	0	0	42		Essig Museum of Entomology		PTO-717.5	C Meyer	MBIO22344.1	TTTAATATTAGGAGCACCTGATATAGCATTTCCACGAATAAATAATATAAGTTTTTGATTATTACCCCCATCATTAACCCTTTTAATTTCAAGAAGAATTGTAGAAAATGGAGCAGGGACAGGATGAACAGTTTACCCCCCCCTTTCATCTAATATTGCTCACAGAGGTAGCTCAGTAGATTTAGCTATTTTTTCTCTACATTTAGCTGGAATTTCATCAATTTTAGGAGCTATTAATTTTATTACTACTATTATTAATATACGATTAAATAATTTATCATTTGATCAAATACCTTTATTTGTATGAGCTGTAGGAATTACAGCATTTTTATTATTATTATCATTACCTGTTTTAGCTGGAGCTATTACAATATTATTAACAGATCGTAATTTAAACAC…	472	0	0
MBIO22345	.1.3	PTO-717.6	Ectomyelois_ceratoniae	Species-Level	ABGD Clustering	Pyralidae_sp	Morphological			Species	Herpystis_sp	High	Lepidoptera	Lepidoptera_Group_77	Moorea	-17.49154	-149.82864	42	MBIO22345	MBIO22345.1.3			moth	Peter T Oboyski	2505	22345	Sun Nov 02 00:00:00 PDT 2008	Peter T. Oboyski	Peter T. Oboyski	PTO-717	French Polynesia		Society Islands		UC Berkeley Gump Station	mixed alien forest	0	0	42		Essig Museum of Entomology		PTO-717.6	Peter Oboyski	MBIO22345.1	AACTTTATATTTTATTTTTGGAATTTGATCTGGTATAGTAGGAACATCTTTAAGTCTTCTAATTCGAGCAGAATTAGGTACACCTGGTTCTTTAATTGGAGATGATCAAATTTATAATACTATTGTAACAGGACATGCTTTTATTATAATTTTTTTTATAGTAATGCCTATTATAATTGGAGGATTCGGTAATTGATTAGTTCCTTTAATATTAGGAGCCCCTGATATAGCTTTCCCCCGAATAAATAATATAAGATTTTGACTTTTACCCCCATCATTAACTCTTTTAATTTCAAGAAGAATTGTAGAAAATGGTGCAGGAACTGGATGAACTGTGTACCCCCCACTTTCATCTAATATCGCCCATAGTGGAAGCTCTGTAGATTTAGCTATTTTTTC…	658	0	0
MBIO22346	.1.3	PTO-717.7	Erechthias_simulans	Species-Level	ABGD Clustering	Tineidae_sp	Morphological			Genus	Phauda_sp	Medium	Lepidoptera	Lepidoptera_Group_78	Moorea	-17.49154	-149.82864	42	MBIO22346	MBIO22346.1.3			moth	Peter T Oboyski	2513	22346	Sun Nov 02 00:00:00 PDT 2008	Peter T. Oboyski	Peter T. Oboyski	PTO-717	French Polynesia		Society Islands		UC Berkeley Gump Station	mixed alien forest	0	0	42		Essig Museum of Entomology		PTO-717.7	Peter Oboyski	MBIO22346.1	AACATTATATTTTTTATTTGGAATTTGATCAGGAATATTAGGAACTTCTCTTAGCCTTTTAATTCGTATAGAATTAGGAAATCCTGGATCATTAATTGGAAATGATCAAATTTATAATACTATTGTTACTGCTCATGCCTTTATTATAATTTTCTTTATAGTTATACCTATTATAATTGGAGGATTTGGAAATTGATTAGTCCCTCTTATATTAGGTGCCCCAGATATAGCTTTCCCCCGAATAAATAATATAAGTTTTTGACTACTTCCCCCCTCCCTAATATTATTAATTTCAAGAAGAATTGTAGAAAATGGAGTAGGAACCGGTTGAACTGTTTATCCTCCCCTTTCTTCTAATATAGCTCATGGAGGAAGTTCAGTAGATCTAGCAATCTTTTC…	658	0	0
MBIO22347	.1.3	PTO-717.8	Erechthias_simulans	Species-Level	ABGD Clustering	Tineidae_sp	Morphological			Genus	Cryptoblabes_sp	Medium	Lepidoptera	Lepidoptera_Group_78	Moorea	-17.49154	-149.82864	42	MBIO22347	MBIO22347.1.3			moth	Peter T Oboyski	2468	22347	Sun Nov 02 00:00:00 PDT 2008	Peter T. Oboyski	Peter T. Oboyski	PTO-717	French Polynesia		Society Islands		UC Berkeley Gump Station	mixed alien forest	0	0	42		Essig Museum of Entomology		PTO-717.8	Peter Oboyski	MBIO22347.1	AACATTATATTTTTTATTTGGAATTTGATCAGGAATATTAGGAACTTCTCTTAGCCTTTTAATTCGTATAGAATTAGGAAATCCTGGATCATTAATTGGAAATGATCAAATTTATAATACTATTGTTACTGCTCATGCCTTTATTATAATTTTCTTTATAGTTATACCTATTATAATTGGAGGATTTGGAAATTGATTAGTCCCTCTTATATTAGGTGCCCCAGATATAGCTTTCCCCCGAATAAATAATATAAGTTTTTGACTACTTCCCCCCTCCCTAATATTATTAATTTCAAGAAGAATTGTAGAAAATGGAGTAGGAACCGGTTGAACTGTTTATCCTCCCCTTTCTTCTAATATAGCTCATGGAGGAAGTTCAGTAGATCTAGCAATCTTTTC…	658	0	0
MBIO22347	.1.5	PTO-717.8	Erechthias_simulans	Species-Level	ABGD Clustering	Tineidae_sp	Morphological			Genus	Cryptoblabes_sp	Medium	Lepidoptera	Lepidoptera_Group_78	Moorea	-17.49154	-149.82864	42	MBIO22347	MBIO22347.1.5			moth	Peter T Oboyski	41014	22347	Sun Nov 02 00:00:00 PDT 2008		Peter T. Oboyski	PTO-717	French Polynesia		Society Islands		UC Berkeley Gump Station	mixed alien forest	0	0	42		Essig Museum of Entomology		PTO-717.8	C Meyer	MBIO22347.1	TCTTATATTAGGTGCCCCAGATATAGCTTTCCCCCGAATAAATAATATAAGTTTTTGACTACTTCCCCCCTCCCTAATATTATTAATTTCAAGAAGAATTGTAGAAAATGGAGTAGGAACCGGTTGAACTGTTTATCCTCCCCTTTCTTCTAATATAGCTCATGGAGGAAGTTCAGTAGATCTAGCAATCTTTTCTTTACATTTAGCTGGAATTTCTTCTATTTTAGGAGCTATTAATTTTATTACAACTGTAATTAATATGCGAACTTTTGGAATATCATTCGACCAAATACCTTTATTTGTTTGAGCTGTTGCTATTACAGCTTTATTATTATTATTATCTTTACCTGTTTTAGCGGGCGCTATTACAATACTTTTAACAGATCGAAATCTTAATAC…	472	0	3
MBIO22348	.1.3	PTO-717.9	Notodontidae_sp	Family-Level	ABGD Clustering	Tineidae_sp	Morphological			Other	Nysius_caledoniae	Low	Lepidoptera	Lepidoptera_Group_47	Moorea	-17.49154	-149.82864	42	MBIO22348	MBIO22348.1.3			moth	Peter T Oboyski	2490	22348	Sun Nov 02 00:00:00 PDT 2008	Peter T. Oboyski	Peter T. Oboyski	PTO-717	French Polynesia		Society Islands		UC Berkeley Gump Station	mixed alien forest	0	0	42		Essig Museum of Entomology		PTO-717.9	Peter Oboyski	MBIO22348.1	AACATTATATTTTATTTTTGGAATTTGATCTGGAATATTAGGGATATCTCTTAGTTTACTAATTCGAGCTGAACTAGGAAACCCAGGCTCTTTAATCGGAGATGACCAAATTTATAATACAATTGTCACAGCCCATGCTTTTATTATAATTTTTTTTATAGTTATACCTATTATAATCGGAGGATTTGGAAATTGATTAGTTCCTTTAATGTTAGGAGCCCCTGATATAGCTTTCCCCCGAATAAATAATATAAGATTTTGACTTCTCCCACCTTCTTTAACCCTTTTAATTTCAAGTAGAATTGTTGAAAATGGAGCAGGAACTGGTTGAACAGTTTACCCCCCCCTCTCCTCTAATATTGCCCATGGAGGAAGTTCTGTTGATCTAACCATTTTTTC…	658	0	0
MBIO22348	.1.5	PTO-717.9	Notodontidae_sp	Family-Level	ABGD Clustering	Tineidae_sp	Morphological			Other	Nysius_caledoniae	Low	Lepidoptera	Lepidoptera_Group_47	Moorea	-17.49154	-149.82864	42	MBIO22348	MBIO22348.1.5			moth	Peter T Oboyski	41040	22348	Sun Nov 02 00:00:00 PDT 2008		Peter T. Oboyski	PTO-717	French Polynesia		Society Islands		UC Berkeley Gump Station	mixed alien forest	0	0	42		Essig Museum of Entomology		PTO-717.9	C Meyer	MBIO22348.1	TTTAATGTTAGGAGCCCCTGATATAGCTTTCCCCCGAATAAATAATATAAGATTTTGACTTCTCCCACCTTCTTTAACCCTTTTAATTTCAAGTAGAATTGTTGAAAATGGAGCAGGAACTGGTTGAACAGTTTACCCCCCCCTCTCCTCTAATATTGCCCATGGAGGAAGTTCTGTTGATCTAACCATTTTTTCTTTACATTTAGCTGGAATTTCATCTATTTTAGGAGCTGTAAATTTCATTACAACAGTAATTAATATAAAAACAAAAGGAATATCCTTTGATCAAATACCCCTCTTCGTCTGAGCAGTTGCTATTACTGCCTTACTTTTACTTTTATCATTACCAGTTTTAGCCGGGGCAATTACTATATTATTAACAGACCGAAATTTAAATAC…	472	0	0
MBIO22349	.1.3	PTO-717.10	Teleiopsis_sp	Genus-Level	ABGD Clustering	Tineidae_sp	Morphological			Genus	Miridae_sp	Medium	Lepidoptera	Lepidoptera_Group_79	Moorea	-17.49154	-149.82864	42	MBIO22349	MBIO22349.1.3			moth	Peter T Oboyski	2524	22349	Sun Nov 02 00:00:00 PDT 2008	Peter T. Oboyski	Peter T. Oboyski	PTO-717	French Polynesia		Society Islands		UC Berkeley Gump Station	mixed alien forest	0	0	42		Essig Museum of Entomology		PTO-717.10	Peter Oboyski	MBIO22349.1	AACCCTATATTTTATTTTTGGAATTTGATCAGGAATATTAGGTATATCTTTTAGATTATTAATTCGAGCAGAATTAGGTAATCCCGGATCATTAATTGGAGATGATCAAATTTATAATACAATTGTTACTGCTCATGCTTTTATTATAATTTTTTTTATAGTAATACCAATTATAATTGGAGGATTTGGAAATTGACTAGTACCCTTAATATTAGGGGCTCCAGATATAGCTTTCCCCCGAATAAATAATATAAGATTTTGACTTTTACCCCCTTCATTAACTTTATTAATTTCTAGAAGAATTGTAGAAAATGGAGCAGGAACAGGATGAACAGTATACCCCCCTTTATCCTCTAACATTGCTCATGGAGGAAGATCAGTAGATTTAACTATCTTTTC…	658	0	0
MBIO22349	.1.5	PTO-717.10	Teleiopsis_sp	Genus-Level	ABGD Clustering	Tineidae_sp	Morphological			Other	Tambinia_sp	Low	Lepidoptera	Lepidoptera_Group_79	Moorea	-17.49154	-149.82864	42	MBIO22349	MBIO22349.1.5			moth	Peter T Oboyski	41005	22349	Sun Nov 02 00:00:00 PDT 2008		Peter T. Oboyski	PTO-717	French Polynesia		Society Islands		UC Berkeley Gump Station	mixed alien forest	0	0	42		Essig Museum of Entomology		PTO-717.10	C Meyer	MBIO22349.1	CTTAATATTAGGGGCTCCAGATATAGCTTTCCCCCGAATAAATAATATAAGATTTTGACTTTTACCCCCTTCATTAACTTTATTAATTTCTAGAAGAATTGTAGAAAATGGAGCAGGAACAGGATGAACAGTATACCCCCCTTTATCCTCTAACATTGCTCATGGAGGAAGATCAGTAGATTTAACTATCTTTTCTTTACATTTAGCTGGAATTTCATCTATTTTAGGTGCAGTAAATTTCATTACAACAATAATTAATATAAAAACGAAAGAAATATCATTTGATCAAATACCATTATTTGTTTGAGCAGTAACAATTACTGCATTATTATTACTACTTTCATTACCAGTATTAGCAGGAGCTATTACTATATTATTAACAGATCGAAATCTTAATAC…	472	0	0
MBIO22350	.1.3	PTO-717.11	Notodontidae_sp	Family-Level	ABGD Clustering	Tineidae_sp	Morphological			Other	Kallitaxila_sp	Low	Lepidoptera	Lepidoptera_Group_47	Moorea	-17.49154	-149.82864	42	MBIO22350	MBIO22350.1.3			moth	Peter T Oboyski	2495	22350	Sun Nov 02 00:00:00 PDT 2008	Peter T. Oboyski	Peter T. Oboyski	PTO-717	French Polynesia		Society Islands		UC Berkeley Gump Station	mixed alien forest	0	0	42		Essig Museum of Entomology		PTO-717.11	Peter Oboyski	MBIO22350.1	AACATTATATTTTATTTTTGGAATTTGATCTGGAATATTAGGGATATCTCTTAGTTTACTAATTCGAGCTGAACTAGGAAACCCAGGCTCTTTAATCGGAGATGACCAAATTTATAATACAATTGTCACAGCCCATGCTTTTATTATAATTTTTTTTATAGTTATACCTATTATAATCGGAGGATTTGGAAATTGATTAGTTCCTTTAATGTTAGGAGCCCCTGATATAGCTTTCCCCCGAATAAATAATATAAGATTTTGACTTCTCCCACCTTCTTTAACCCTTTTAATTTCAAGTAGAATTGTTGAAAATGGAGCAGGAACTGGTTGAACAGTTTACCCCCCCCTCTCCTCTAATATTGCCCATGGAGGAAGTTCTGTTGATCTAACCATTTTTTC…	658	0	0
MBIO22350	.1.5	PTO-717.11	Notodontidae_sp	Family-Level	ABGD Clustering	Tineidae_sp	Morphological			Other	Dioxyna_sp	Low	Lepidoptera	Lepidoptera_Group_47	Moorea	-17.49154	-149.82864	42	MBIO22350	MBIO22350.1.5			moth	Peter T Oboyski	40986	22350	Sun Nov 02 00:00:00 PDT 2008		Peter T. Oboyski	PTO-717	French Polynesia		Society Islands		UC Berkeley Gump Station	mixed alien forest	0	0	42		Essig Museum of Entomology		PTO-717.11	C Meyer	MBIO22350.1	TTTAATGTTAGGAGCCCCTGATATAGCTTTCCCCCGAATAAATAATATAAGATTTTGACTTCTCCCACCTTCTTTAACCCTTTTAATTTCAAGTAGAATTGTTGAAAATGGAGCAGGAACTGGTTGAACAGTTTACCCCCCCCTCTCCTCTAATATTGCCCATGGAGGAAGTTCTGTTGATCTAACCATTTTTTCTTTACATTTAGCTGGAATTTCATCTATTTTAGGAGCTGTAAATTTCATTACAACAGTAATTAATATAAAAACAAAAGGAATATCCTTTGATCAAATACCCCTCTTCGTCTGAGCAGTTGCTATTACTGCCTTACTTTTACTTTTATCATTACCAGTTTTAGCCGGGGCAATTACTATATTATTAACAGACCGAAATTTAAATAC…	472	0	1
MBIO22351	.1.5	PTO-717.12	Pisistrata_trypheropa	Species-Level	ABGD Clustering	Gelechioidea_sp	Morphological			Other	Dioxyna_sp	Low	Lepidoptera	Lepidoptera_Group_31	Moorea	-17.49154	-149.82864	42	MBIO22351	MBIO22351.1.5			moth	Peter T Oboyski	40997	22351	Sun Nov 02 00:00:00 PDT 2008		Peter T. Oboyski	PTO-717	French Polynesia		Society Islands		UC Berkeley Gump Station	mixed alien forest	0	0	42		Essig Museum of Entomology		PTO-717.12	C Meyer	MBIO22351.1	CCTTATATTAGGAGCCCCTGATATGGCCTTTCCTCGAATAAATAATATAAGATTTTGACTATTACCCCCTTCTTTAATACTATTAATTTCAAGAAGTATTGTAGAAAATGGAGTAGGAACTGGTTGAACTGTGTACCCCCCTCTTTCTGCTAATATTGCCCATGGAGGAAGCTCTGTTGATCTGGCTATCTTTTCTCTTCATTTAGCTGGAATTTCTTCTATTTTAGGAGCTATTAATTTTATTACAACAGTAATTAATATACGAACTATTAACATATCTTTTGATCGTATACCTCTTTTTGTTTGATCAGTTGCTATTACAGCTCTTTTATTACTTTTATCACTCCCAGTATTAGCCGGAGCCATTACTATACTTTTAACTGATCGAAATTTAAATAC…	472	0	0
MBIO22352	.1.5	PTO-717.13	Pisistrata_trypheropa	Species-Level	ABGD Clustering	Gelechioidea_sp	Morphological			Other	Pison_sp	Low	Lepidoptera	Lepidoptera_Group_31	Moorea	-17.49154	-149.82864	42	MBIO22352	MBIO22352.1.5			moth	Peter T Oboyski	41002	22352	Sun Nov 02 00:00:00 PDT 2008		Peter T. Oboyski	PTO-717	French Polynesia		Society Islands		UC Berkeley Gump Station	mixed alien forest	0	0	42		Essig Museum of Entomology		PTO-717.13	C Meyer	MBIO22352.1	CCTTATATTAGGAGCCCCTGATATGGCCTTTCCTCGAATAAATAATATAAGATTTTGACTATTACCCCCTTCTTTAATACTATTAATTTCAAGAAGTATTGTAGAAAATGGAGTAGGAACTGGTTGAACTGTGTACCCCCCTCTTTCTGCTAATATTGCCCATGGAGGAAGCTCTGTTGATCTGGCTATCTTTTCTCTTCATTTAGCTGGAATTTCTTCTATTTTAGGAGCTATTAATTTTATTACAACAGTAATTAATATACGAACTATTAACATATCTTTTGATCGTATACCTCTTTTTGTTTGATCAGTTGCTATTACAGCTCTTTTATTACTTTTATCACTCCCAGTATTAGCCGGAGCCATTACTATACTTTTAACTGATCGAAATTTAAATAC…	472	0	0
MBIO22353	.1.3	PTO-717.14	Tritopterna_eocnephaea	Species-Level	ABGD Clustering	Tortricidae_sp	Morphological			Genus	Pison_sp	Medium	Lepidoptera	Lepidoptera_Group_37	Moorea	-17.49154	-149.82864	42	MBIO22353	MBIO22353.1.3			moth	Peter T Oboyski	2520	22353	Sun Nov 02 00:00:00 PDT 2008	Peter T. Oboyski	Peter T. Oboyski	PTO-717	French Polynesia		Society Islands		UC Berkeley Gump Station	mixed alien forest	0	0	42		Essig Museum of Entomology		PTO-717.14	Peter Oboyski	MBIO22353.1	AACATTATATTTTATTTTTGGTATTTGAGCTGGAATAATTGGAACTTCTTTAAGATTATTAATTCGAGCTGAATTAGGTAATCCTGGATCATTAATTGGTGATGATCAAATTTATAATACTATTGTAACTGCTCATGCCTTTATTATAATTTTCTTTATAGTTATACCAATTATAATTGGAGGATTTGGAAATTGATTAGTACCACTAATATTAGGAGCTCCTGATATGGCTTTCCCACGAATAAATAATATAAGATTTTGATTACTTCCACCCTCAATTTTACTTTTAATTTCAAGTAGAATTGTAGAAAATGGAGCAGGAACTGGATGAACAGTGTACCCCCCACTTTCATCTAATATTGCTCATAGAGGTAGATCAGTAGACTTAGCTATTTTTTC…	658	0	0
MBIO22353	.1.5	PTO-717.14	Tritopterna_eocnephaea	Species-Level	ABGD Clustering	Tortricidae_sp	Morphological			Genus	Derbidae_sp	Medium	Lepidoptera	Lepidoptera_Group_37	Moorea	-17.49154	-149.82864	42	MBIO22353	MBIO22353.1.5			moth	Peter T Oboyski	41023	22353	Sun Nov 02 00:00:00 PDT 2008		Peter T. Oboyski	PTO-717	French Polynesia		Society Islands		UC Berkeley Gump Station	mixed alien forest	0	0	42		Essig Museum of Entomology		PTO-717.14	C Meyer	MBIO22353.1	ACTAATATTAGGAGCTCCTGATATGGCTTTCCCACGAATAAATAATATAAGATTTTGATTACTTCCACCCTCAATTTTACTTTTAATTTCAAGTAGAATTGTAGAAAATGGAGCAGGAACTGGATGAACAGTGTACCCCCCACTTTCATCTAATATTGCTCATAGAGGTAGATCAGTAGACTTAGCTATTTTTTCTCTTCATTTAGCTGGAATTTCCTCAATTCTAGGAGCTGTAAATTTTATCACTACAATTATTAATATACGACCTAATAACATAAATTTAGATCAAATACCATTATTTGTTTGAGCAGTTGGTATTACAGCTTTACTTTTATTATTATCTTTACCTGTATTAGCTGGAGCTATTACTATATTATTAACAGATCGAAATCTAAATAC…	472	0	0
MBIO22354	.1.3	PTO-717.15	Cryptoblabes_plagioleuca	Species-Level	BioCode Morphological	Cryptoblabes_plagioleuca	Morphological			Genus	Dictyopharidae_sp	High	Lepidoptera	Lepidoptera_Group_51	Moorea	-17.49154	-149.82864	42	MBIO22354	MBIO22354.1.3	Cryptoblabes	plagioleuca	moth	Peter T Oboyski	2484	22354	Sun Nov 02 00:00:00 PDT 2008	Peter T. Oboyski	Peter T. Oboyski	PTO-717	French Polynesia		Society Islands		UC Berkeley Gump Station	mixed alien forest	0	0	42		Essig Museum of Entomology		PTO-717.15	Peter Oboyski	MBIO22354.1	TACTTTATATTTTATTTTTGGAATTTGATCTGGTATAGTTGGAACATCATTAAGTCTTTTAATTCGAGCAGAACTAGGAACCCCCGGTTCTCTTATTGGAGATGATCAAATTTATAATACTATTGTAACTGGCCATGCTTTCATTATAATTTTCTTCATAGTTATACCTATTATAATTGGAGGATTTGGAAATTGATTAGTTCCTTTAATATTAGGAGCTCCAGATATAGCTTTCCCTCGAATAAACAATATAAGATTCTGACTTTTACCCCCCTCATTAACCTTATTAATTTCAAGAAGAATCGTAGAAAATGGAGCTGGGACAGGATGAACTGTTTATCCCCCTCTCTCTTCTAATATTGCTCATGGAGGAAGTTCTGTTGATTTAGCTATTTTTTC…	658	0	0
MBIO22354	.1.5	PTO-717.15	Cryptoblabes_plagioleuca	Species-Level	BioCode Morphological	Cryptoblabes_plagioleuca	Morphological			Genus	Delphacidae_sp	High	Lepidoptera	Lepidoptera_Group_51	Moorea	-17.49154	-149.82864	42	MBIO22354	MBIO22354.1.5	Cryptoblabes	plagioleuca	moth	Peter T Oboyski	40969	22354	Sun Nov 02 00:00:00 PDT 2008		Peter T. Oboyski	PTO-717	French Polynesia		Society Islands		UC Berkeley Gump Station	mixed alien forest	0	0	42		Essig Museum of Entomology		PTO-717.15	C Meyer	MBIO22354.1	TTTAATATTAGGAGCTCCAGATATAGCTTTCCCTCGAATAAACAATATAAGATTCTGACTTTTACCCCCCTCATTAACCTTATTAATTTCAAGAAGAATCGTAGAAAATGGAGCTGGGACAGGATGAACTGTTTATCCCCCTCTCTCTTCTAATATTGCTCATGGAGGAAGTTCTGTTGATTTAGCTATTTTTTCCTTACATTTAGCAGGAATTTCTTCCATTTTAGGAGCTATTAATTTTATCACCACCATTATTAATATAAAACTTAATGGTCTATCTTTCGACCAAATACCCTTATTTGTTTGAGCTGTAGGAATTACAGCTCTTTTACTCTTATTATCTTTACCTGTTTTAGCTGGAGCCATTACTATACTTTTAACTGATCGAAATTTAAATAC…	472	0	0
MBIO22355	.1.3	PTO-749.1	Nysius_caledoniae	Species-Level	ABGD Clustering	Lygaeidae_sp	Morphological			Species	Diacme_sp	High	Hemiptera	Hemiptera_Group_107	Moorea	-17.54727	-149.84201	414	MBIO22355	MBIO22355.1.3			seed bug	Peter T Oboyski	2519	22355	Wed Nov 12 00:00:00 PST 2008	Peter T. Oboyski	Peter T. Oboyski	PTO-749	French Polynesia		Society Islands		Col des Trois Cocotiers trail		0	0	414		Essig Museum of Entomology		PTO-749.1	Peter Oboyski	MBIO22355.1	GACATTATATTTTATCTTTGGGATATGAGCTGGTATAATTGGCTCATCAATAAGCTGAATTATTCGAATTGAATTAGGGCAACCGGGCACATTTATTGGTAATGACCAAATTTATAATGTAATCGTAACTGCACATGCATTTATTATAATTTTCTTTATAGTTATACCAATTATAATTGGGGGTTTTGGAAATTGATTAGTACCTTTAATAATTGGAGCACCGGATATAGCCTTCCCACGAATAAATAATATAAGATTTTGACTATTACCCCCATCATTAACACTATTATTAATAAGTAGTATAGTAGAAACCGGAGCAGGAACAGGATGAACAGTGTACCCTCCATTATCTAATATTATATTTCATAGAGGAGCCCCTGTAGATATAGCAATCTTCTC…	658	0	0
MBIO22355	.1.5	PTO-749.1	Nysius_caledoniae	Species-Level	ABGD Clustering	Lygaeidae_sp	Morphological			Species	Rehimena_sp	High	Hemiptera	Hemiptera_Group_107	Moorea	-17.54727	-149.84201	414	MBIO22355	MBIO22355.1.5			seed bug	Peter T Oboyski	40974	22355	Wed Nov 12 00:00:00 PST 2008		Peter T. Oboyski	PTO-749	French Polynesia		Society Islands		Col des Trois Cocotiers trail		0	0	414		Essig Museum of Entomology		PTO-749.1	C Meyer	MBIO22355.1	TTTAATAATTGGAGCACCGGATATAGCCTTCCCACGAATAAATAATATAAGATTTTGACTATTACCCCCATCATTAACACTATTATTAATAAGTAGTATAGTAGAAACCGGAGCAGGAACAGGATGAACAGTGTACCCTCCATTATCTAATATTATATTTCATAGAGGAGCCCCTGTAGATATAGCAATCTTCTCATTACACTTAGCAGGAATTTCTTCAATTTTAGGAGCAATTAATTTTATTTCTACAATTATCAATATACGGCCAGCGGGTATAACCCCCGAAAAAACACCACTTTTTGTTTGATCAGTAGGGATTACAGCATTATTACTCTTATTATCATTACCAGTATTAGCAGGAGCAATCACAATATTATTAACTGATCGAAATTTTAATAC…	472	0	0
MBIO22356	.1.3	PTO-749.2	Miridae_sp	Family-Level	BioCode Morphological	Miridae_sp	Morphological			Other	Capsula_sp	Low	Hemiptera	Hemiptera_Group_123	Moorea	-17.54727	-149.84201	414	MBIO22356	MBIO22356.1.3			plant bug	Peter T Oboyski	2474	22356	Wed Nov 12 00:00:00 PST 2008	Peter T. Oboyski	Peter T. Oboyski	PTO-749	French Polynesia		Society Islands		Col des Trois Cocotiers trail		0	0	414		Essig Museum of Entomology		PTO-749.2	Peter Oboyski	MBIO22356.1	CACTTTATATTTTTTGTTTGGAATATGGGCCGGAATATTAGGCACATCTCTAAGATGAATTATTCGAATCGAACTAGGAATACCAGGATCATTTATTGGAAATGATCAAACATATAATGTAGTTGTTACAGCACATGCATTTATCATAATTTTTTTTATGGTTATACCCATTATAATCGGAGGGTTTGGAAATTGGCTAGTACCCCTAATAATTGGGGCGCCCGACATGGCTTTCCCCCGAATAAACAACATAAGATTCTGACTTTTACCTCCATCGATCACCCTATTAATCACCAGAAGTATCGTAGAAAACGGGGCAGGGACTGGATGAACAGTATACCCCCCACTATCATCCAATATCTCCCATGCAGGAGCATCAGTAGATTTGGCAATCTTTTC…	658	0	0
MBIO22357	.1.3	PTO-749.3	Tambinia_sp	Genus-Level	ABGD Clustering	Fulgoroidea_sp	Morphological			Genus	Flatidae_sp	Medium	Hemiptera	Hemiptera_Group_17	Moorea	-17.54727	-149.84201	414	MBIO22357	MBIO22357.1.3			plant hopper	Peter T Oboyski	2528	22357	Wed Nov 12 00:00:00 PST 2008	Peter T. Oboyski	Peter T. Oboyski	PTO-749	French Polynesia		Society Islands		Col des Trois Cocotiers trail		0	0	414		Essig Museum of Entomology		PTO-749.3	Peter Oboyski	MBIO22357.1	TACTCTATATTTTATCTTTGGTTTGTGAGCAAGCCTAGTAGGAACAATAAGAAGAATAATTATTCGAATAGAATTATTGTCACCAGGATCAATTTTAAAAAACGACCAAATATATAATTCAATTGTAACATCACATGCATTCATTATAATTTTCTTTATGGTTATACCAATCATAATTGGAGGATTTGGAAACTGAATTGTACCAATAATAATTGGAGCTCCAGATATAGCATTTCCACGAATAAACAATATAAGATTCTGACTATTACCACCCTCACTTTCACTATTACTAATAAGATCAATTGCTGGCTCAGGAACAGGAACAGGATGAACAGTTTACCCACCCCTTTCAAATCAATCAGCACATTCAGGACCCTCAGTAGACCTAACAATCTTTTC…	658	0	0
MBIO22357	.1.5	PTO-749.3	Tambinia_sp	Genus-Level	ABGD Clustering	Fulgoroidea_sp	Morphological			Genus	Nogodinidae_sp	Medium	Hemiptera	Hemiptera_Group_17	Moorea	-17.54727	-149.84201	414	MBIO22357	MBIO22357.1.5			plant hopper	Peter T Oboyski	40977	22357	Wed Nov 12 00:00:00 PST 2008		Peter T. Oboyski	PTO-749	French Polynesia		Society Islands		Col des Trois Cocotiers trail		0	0	414		Essig Museum of Entomology		PTO-749.3	C Meyer	MBIO22357.1	AATAATAATTGGAGCTCCAGATATAGCATTTCCACGAATAAACAATATAAGATTCTGACTATTACCACCCTCACTTTCACTATTACTAATAAGATCAATTGCTGGCTCAGGAACAGGAACAGGATGAACAGTTTACCCACCCCTTTCAAATCAATCAGCACATTCAGGACCCTCAGTAGACCTAACAATCTTTTCACTTCACATTGCAGGAATTAGTTCTATTCTAGGAGCAATTAATTTTATTTCAACAATTATAAACATACGAAGAAAAGGAATAACAGTAGAAAAAATAACATTATTTTGCTGATCAGTCCTAATTACAGCAATCTTATTAATTGTATCACTACCAGTTCTAGCAGGAGCAATTACAATAGTAATTACTGATCGAAACTTCAACAC…	472	0	1
MBIO22358	.1.3	PTO-749.5	Dioxyna_sp	Genus-Level	ABGD Clustering	Tephritidae_sp	Morphological			Genus	Acleris_sp	Medium	Diptera	Diptera_Group_92	Moorea	-17.54727	-149.84201	414	MBIO22358	MBIO22358.1.3			picture-wing fly	Peter T Oboyski	2494	22358	Wed Nov 12 00:00:00 PST 2008	Peter T. Oboyski	Peter T. Oboyski	PTO-749	French Polynesia		Society Islands		Col des Trois Cocotiers trail		0	0	414		Essig Museum of Entomology		PTO-749.5	Peter Oboyski	MBIO22358.1	AACATTATATTTTATTTTTGGTGCTTGAGCAGGAATAGTTGGAACTTCTTTAAGAATTCTAATTCGAGCTGAATTAGGACATCCAGGAGCTTTAATTGGTAATGACCAAATTTATAATGTTATTGTTACATCTCATGCATTTGTAATAATTTTTTTTATAGTTATACCAATTATAATTGGTGGATTTGGTAATTGATTAGTGCCTTTAATATTAGGAGCTCCTGATATAGCATTCCCTCGAATAAATAATATAAGTTTTTGACTACTACCCCCTTCTCTTACTTTATTATTAGTCAGAAGTATAGTAGAAAATGGTGCTGGTACAGGATGAACAGTTTATCCTCCCCTTTCATCTATCTCAGCTCATGCAGGAGCTTCTGTAGATTTAGCTATTTTTTC…	658	0	0
MBIO22358	.1.5	PTO-749.5	Dioxyna_sp	Genus-Level	ABGD Clustering	Tephritidae_sp	Morphological			Genus	Argyrotaenia_sp	Medium	Diptera	Diptera_Group_92	Moorea	-17.54727	-149.84201	414	MBIO22358	MBIO22358.1.5			picture-wing fly	Peter T Oboyski	41043	22358	Wed Nov 12 00:00:00 PST 2008		Peter T. Oboyski	PTO-749	French Polynesia		Society Islands		Col des Trois Cocotiers trail		0	0	414		Essig Museum of Entomology		PTO-749.5	C Meyer	MBIO22358.1	TTTAATATTAGGAGCTCCTGATATAGCATTCCCTCGAATAAATAATATAAGTTTTTGACTACTACCCCCTTCTCTTACTTTATTATTAGTCAGAAGTATAGTAGAAAATGGTGCTGGTACAGGATGAACAGTTTATCCTCCCCTTTCATCTATCTCAGCTCATGCAGGAGCTTCTGTAGATTTAGCTATTTTTTCTTTACATTTAGCAGGAATTTCTTCAATTTTAGGAGCAGTAAATTTTATTACAACTGTTATTAATATACGATCAACAGGAATTACTTTTGATCGAATACCTTTATTCGTATGAGCTGTAGTTTTAACTGCTCTTTTACTTTTATTATCTTTACCAGTATTAGCTGGGGCTATTACAATATTATTAACTGATCGAAATTTAAATAC…	472	0	0
MBIO22359	.1.3	PTO-744.1	Pison_sp	Genus-Level	ABGD Clustering	Sphecidae_sp	Morphological			Genus	Liviidae_sp	Medium	Hymenoptera	Hymenoptera_Group_132	Moorea	-17.54641	-149.84422	400	MBIO22359	MBIO22359.1.3				Peter T Oboyski	2489	22359	Wed Nov 12 00:00:00 PST 2008	Peter T. Oboyski	Peter T. Oboyski	PTO-744	French Polynesia		Society Islands		Col des Trois Cocotiers trail		0	0	400		Essig Museum of Entomology		PTO-744.1	Peter Oboyski	MBIO22359.1	AATATTATATTTTTTATTTGCTATATGAGCTGGAATAGTTGGAACATCATTAAGAATAATTATTCGAATAGAATTAGGAACAGTTAATCAATTAATTGGTGATGATCAAATTTATAATACCGTTATTACATCTCATGCTTTTATTATAATTTTTTTTATAGTTATACCTTTTATAATTGGAGGATTTGGAAATTGATTAGTACCATTAATATTAGGAGCTCCTGATATGGCATTCCCTCGAATAAATAATATAAGATTTTGATTATTAATTCCATCAATTAGATTATTAATTATAAGAAGAATAGTAGATACTGGAACAGGAACTGGATGAACTGTTTACCCACCTTTATCTCTAACCACAGGTCAAAATGGATATTCTGTAGATTTATCTATTTTTTC…	658	0	0
MBIO22359	.1.5	PTO-744.1	Pison_sp	Genus-Level	ABGD Clustering	Sphecidae_sp	Morphological			Genus	Triozidae_sp	Medium	Hymenoptera	Hymenoptera_Group_132	Moorea	-17.54641	-149.84422	400	MBIO22359	MBIO22359.1.5				Peter T Oboyski	40968	22359	Wed Nov 12 00:00:00 PST 2008		Peter T. Oboyski	PTO-744	French Polynesia		Society Islands		Col des Trois Cocotiers trail		0	0	400		Essig Museum of Entomology		PTO-744.1	C Meyer	MBIO22359.1	ATTAATATTAGGAGCTCCTGATATGGCATTCCCTCGAATAAATAATATAAGATTTTGATTATTAATTCCATCAATTAGATTATTAATTATAAGAAGAATAGTAGATACTGGAACAGGAACTGGATGAACTGTTTACCCACCTTTATCTCTAACCACAGGTCAAAATGGATATTCTGTAGATTTATCTATTTTTTCTTTACATATTGCTGGAATTTCTTCAATTATAGGAGCTATTAATTTTATTGTAACAATTAAAAAAATACATAATAAATCATTAAATTTCGATCAAATTTCATTATTTCCTTGATCGATTATTATTACAGCAATTTTATTATTATTATCTTTACCAGTTTTAGCTAGAGCAATTACAATATTATTAACTGATCGAAATTTTAATAC…	472	0	1
MBIO22360	.1.3	PTO-744.3	Derbidae_sp	Family-Level	ABGD Clustering	Fulgoroidea_sp	Morphological			Other	Bactra_venosana	Low	Hemiptera	Hemiptera_Group_7	Moorea	-17.54641	-149.84422	400	MBIO22360	MBIO22360.1.3			plant hopper	Peter T Oboyski	2507	22360	Wed Nov 12 00:00:00 PST 2008	Peter T. Oboyski	Peter T. Oboyski	PTO-744	French Polynesia		Society Islands		Col des Trois Cocotiers trail		0	0	400		Essig Museum of Entomology		PTO-744.3	Peter Oboyski	MBIO22360.1	AACTCTATATTTTATTTTAGGAATATGATCTGGAATATTAGGATCAATAAGAAGTATAATTATTCGCCTTGAATTAACTCAACCTGGATCATTTATTAAAAACGATCAAATTTATAATACAATTATTACATCACATGCATTTATCATAATTTTTTTTATAATTATACCAATTATAATTGGTGGATTTGGAAATTGATTAATCCCATTAATAATTAGAGCACCAGATATAGCTTTTCCACGAATAAATAATATAAGATTTTGACTATTACCACCATCATTAACTATCTTATTAATAAGATCAATCTCAGGTTCAGGATCAGGAACAGGATGAACAGTCTATCCCCCACTATCATCACAACTTGCTCACTCAGGACCATCAGTTGACTTAACTATTTTTTC…	658	0	0
MBIO22360	.1.5	PTO-744.3	Derbidae_sp	Family-Level	ABGD Clustering	Fulgoroidea_sp	Morphological			Other	Bactra_venosana	Low	Hemiptera	Hemiptera_Group_7	Moorea	-17.54641	-149.84422	400	MBIO22360	MBIO22360.1.5			plant hopper	Peter T Oboyski	40981	22360	Wed Nov 12 00:00:00 PST 2008		Peter T. Oboyski	PTO-744	French Polynesia		Society Islands		Col des Trois Cocotiers trail		0	0	400		Essig Museum of Entomology		PTO-744.3	C Meyer	MBIO22360.1	ATTAATAATTAGAGCACCAGATATAGCTTTTCCACGAATAAATAATATAAGATTTTGACTATTACCACCATCATTAACTATCTTATTAATAAGATCAATCTCAGGTTCAGGATCAGGAACAGGATGAACAGTCTATCCCCCACTATCATCACAACTTGCTCACTCAGGACCATCAGTTGACTTAACTATTTTTTCACTTCACATTGCAGGAATAAGATCTATTATAGGAGCAATTAACTTTATTTCAACAATTATAAATATACGAACTAAATTTATAAATTTAAATAAAATACCACTATTTTGTTGATCAGTACTAATTACATCAATTTTACTCCTTTTATCTCTACCAGTGCTAGCAGGTGCTATCACTATACTATTAATAGACCGAAATTTCAATAC…	472	0	0
MBIO22361	.1.3	PTO-748.1	Delphacidae_sp	Family-Level	ABGD Clustering	Psyllidae_sp	Morphological			Other	Cnaphalocrocis_sp	Low	Hemiptera	Hemiptera_Group_29	Moorea	-17.54729	-149.84201	416	MBIO22361	MBIO22361.1.3			psyllid	Peter T Oboyski	2515	22361	Wed Nov 12 00:00:00 PST 2008	Peter T. Oboyski	Peter T. Oboyski	PTO-748	French Polynesia		Society Islands		Col des Trois Cocotiers trail		0	0	416		Essig Museum of Entomology		PTO-748.1	Peter Oboyski	MBIO22361.1	AACCCTTTACTTCATTTTAGGGATTTGATCAGGATTAGTAGGAACAATAAGAAGAATTTTAATTCGATCAGAGCTTACTCAACCTGGATCATTAATTAAAAATGACCAAATCTATAATGTGCTTGTTACATCACATGCATTTATCATAATTTTTTTTATAGTTATACCAATTTTAATTGGAGGTTTTGGAAATTGACTTGTCCCACTTATAATTGGAGCACCTGATATAGCATTTCCTCGAATAAATAATATAAGATTTTGGCTTCTCCCACCCTCCTTAATCTTATTAATTTCGAGTTCGCTAGTAGGTTCAGGTTCAGGAACAGGATGAACTATTTATCCCCCTCTTTCAAGTGTAACTTCACATTCTGGTCCATCAGTTGACTTAACAATTTTTTC…	658	0	0
MBIO22362	.1.3	PTO-744.4	Lepidoptera_sp	Order-Level	ABGD Clustering	Crambidae_sp	Morphological			Genus	Herpystis_sp	Medium	Lepidoptera	Lepidoptera_Group_29	Moorea	-17.54641	-149.84422	400	MBIO22362	MBIO22362.1.3			moth	Peter T Oboyski	2466	22362	Wed Nov 12 00:00:00 PST 2008	Peter T. Oboyski	Peter T. Oboyski	PTO-744	French Polynesia		Society Islands		Col des Trois Cocotiers trail		0	0	400		Essig Museum of Entomology		PTO-744.4	Peter Oboyski	MBIO22362.1	TACTTTATATTTTATTTTTGGAATTTGAGCTGGAATAGTAGGAACTTCATTAAGTTTACTAATTCGAGCTGAATTAGGAAATCCAGGCTCTTTAATTGGAGATGATCAAATTTATAACACTATTGTAACAGCTCATGCATTTATTATAATTTTTTTTATAGTAATGCCTATTATAATTGGAGGATTTGGAAATTGATTAGTTCCTTTAATATTAGGAGCTCCTGATATAGCTTTCCCTCGAATAAATAACATAAGATTTTGACTACTTCCTCCTTCTTTAACTTTACTTATTTCTAGAAGAATTGTTGAAAATGGAGCAGGAACAGGATGAACAGTTTATCCCCCTCTTTCTTCTAATATTGCTCATGGTGGAAGTTCTGTGGATTTAGCTATTTTTTC…	658	0	0
MBIO22363	.1.3	PTO-744.7	Rehimena_sp	Genus-Level	ABGD Clustering	Crambidae_sp	Morphological			Genus	Phauda_sp	Medium	Lepidoptera	Lepidoptera_Group_80	Moorea	-17.54641	-149.84422	400	MBIO22363	MBIO22363.1.3			moth	Peter T Oboyski	2498	22363	Wed Nov 12 00:00:00 PST 2008	Peter T. Oboyski	Peter T. Oboyski	PTO-744	French Polynesia		Society Islands		Col des Trois Cocotiers trail		0	0	400		Essig Museum of Entomology		PTO-744.7	Peter Oboyski	MBIO22363.1	AACCTTATATTTTATTTTTGGAATCTGATCAGGAATAATTGGAACATCTTTAAGTTTATTAATTCGAGCAGAATTAGGAAACCCAGGATCACTAATTGGAAATGACCAAATTTATAATACTATTGTTACAGCCCATGCATTTATTATAATTTTTTTTATAGTAATACCTATTATAATTGGGGGATTTGGAAATTGATTAGTCCCTTTAATGCTTGGGGCCCCAGATATAGCTTTCCCCCGAATAAATAATATAAGATTTTGATTACTCCCCCCCTCATTAACTCTTTTAATTTCTAGAAGAATTGTCGAAAATGGAGCAGGAACAGGCTGAACAGTTTACCCCCCTCTTTCCTCTAATATCGCCCATGGAGGAAGTTCTGTTGATTTAGCAATTTTTTC…	658	0	0
MBIO22363	.1.5	PTO-744.7	Rehimena_sp	Genus-Level	ABGD Clustering	Crambidae_sp	Morphological			Genus	Pyralidae_sp	Medium	Lepidoptera	Lepidoptera_Group_80	Moorea	-17.54641	-149.84422	400	MBIO22363	MBIO22363.1.5			moth	Peter T Oboyski	40987	22363	Wed Nov 12 00:00:00 PST 2008		Peter T. Oboyski	PTO-744	French Polynesia		Society Islands		Col des Trois Cocotiers trail		0	0	400		Essig Museum of Entomology		PTO-744.7	C Meyer	MBIO22363.1	TTTAATGCTTGGGGCCCCAGATATAGCTTTCCCCCGAATAAATAATATAAGATTTTGATTACTCCCCCCCTCATTAACTCTTTTAATTTCTAGAAGAATTGTCGAAAATGGAGCAGGAACAGGCTGAACAGTTTACCCCCCTCTTTCCTCTAATATCGCCCATGGAGGAAGTTCTGTTGATTTAGCAATTTTTTCCCTTCACTTAGCTGGTATTTCTTCTATTTTAGGAGCTATTAATTTTATTACTACAATTATTAACATACGAATAAATGGCTTATCTTTTGATCAAATACCTCTATTTGTTTGAGCAGTGGGAATTACAGCCCTTTTATTACTTCTCTCATTACCCGTATTAGCAGGAGCTATTACAATATTATTAACTGATCGTAATTTAAATAC…	472	0	0
MBIO22364	.1.3	PTO-745.1	Flatidae_sp	Family-Level	ABGD Clustering	Atylana_sp	Morphological			Other	Dudua_sp	Low	Hemiptera	Hemiptera_Group_25	Moorea	-17.54782	-149.83965	400	MBIO22364	MBIO22364.1.3	Atylana		plant hopper	Peter T Oboyski	2478	22364	Wed Nov 12 00:00:00 PST 2008	Peter T. Oboyski	Peter T. Oboyski	PTO-745	French Polynesia		Society Islands		Col des Trois Cocotiers trail		0	0	400		Essig Museum of Entomology		PTO-745.1	Peter Oboyski	MBIO22364.1	AACTCTATATTTTATCTTTGGTATATGAGCCGGAATAGTAGGAACAATAATAAGTATAATTATTCGAATAGAATTGTCTCAACCAGGTTCAATAATTAAAAATGACCAAATTTACAATTCAATTGTTACATCACATGCATTTGTAATAATTTTCTTTATAGTTATACCAATTATAATTGGAGGATTTGGAAATTGACTAGTACCAATAATAATTGGAGCACCTGATATAGCATTCCCACGAATGAATAACATAAGATTTTGACTCCTACCTATATCATTATCAATATTAATCTCAAGAGCAATTTCTGGATCAGGGACTGGAACAGGATGAACAGTGTACCCCCCACTTTCAAGCCAAATAGCTCATTCAGGACCATCAGTGGACTTAACAATCTTTTC…	658	0	0
MBIO22364	.1.5	PTO-745.1	Flatidae_sp	Family-Level	ABGD Clustering	Atylana_sp	Morphological			Other	Herpystis_sp	Low	Hemiptera	Hemiptera_Group_25	Moorea	-17.54782	-149.83965	400	MBIO22364	MBIO22364.1.5	Atylana		plant hopper	Peter T Oboyski	40996	22364	Wed Nov 12 00:00:00 PST 2008		Peter T. Oboyski	PTO-745	French Polynesia		Society Islands		Col des Trois Cocotiers trail		0	0	400		Essig Museum of Entomology		PTO-745.1	C Meyer	MBIO22364.1	AATAATAATTGGAGCACCTGATATAGCATTCCCACGAATGAATAACATAAGATTTTGACTCCTACCTATATCATTATCAATATTAATCTCAAGAGCAATTTCTGGATCAGGGACTGGAACAGGATGAACAGTGTACCCCCCACTTTCAAGCCAAATAGCTCATTCAGGACCATCAGTGGACTTAACAATCTTTTCACTACACATTGCAGGAGTTAGATCAATTTTAGGAGCAATTAACTTTATTTCAACAATTATAAATATACGAACAAAAGGAATAAACTTAGAAAATACACCACTATTTTGCTGATCTGTTTTAATTACAGCCATTCTATTACTTATCTCACTACCAGTGTTAGCAGGAGCAATTACTATATTAATTTTAGATCGAAATTTCAATTC…	472	0	0
MBIO22365	.1.3	PTO-744.8	Acleris_sp	Genus-Level	ABGD Clustering	Tortricidae_sp	Morphological			Genus	Phauda_sp	Medium	Lepidoptera	Lepidoptera_Group_45	Moorea	-17.54641	-149.84422	400	MBIO22365	MBIO22365.1.3			moth	Peter T Oboyski	2497	22365	Wed Nov 12 00:00:00 PST 2008	Peter T. Oboyski	Peter T. Oboyski	PTO-744	French Polynesia		Society Islands		Col des Trois Cocotiers trail		0	0	400		Essig Museum of Entomology		PTO-744.8	Peter Oboyski	MBIO22365.1	AACATTATATTTTATTTTTGGAATTTGAGCAGGGATAGTAGGAACTTCTCTAAGTTTATTAATCCGAGCAGAATTAGGTAATCCTGGATCTTTAATTGGAGATGACCAAATTTACAATACTATTGTAACAGCTCATGCTTTTATTATAATTTTTTTTATAGTAATACCAATTATAATTGGAGGATTTGGAAATTGATTAGTACCCCTCATATTAGGAGCCCCAGATATAGCTTTTCCTCGTATAAATAATATAAGTTTTTGACTATTGCCCCCCTCTATTATACTTCTAATTTCAAGAAGAATTGTAGAAAATGGTTCAGGAACAGGATGAACAGTTTACCCCCCTCTTTCTTCAAATATTGCACATGGTGGAAGATCTGTAGATTTAGCTATTTTTTC…	658	0	0
MBIO22365	.1.5	PTO-744.8	Acleris_sp	Genus-Level	ABGD Clustering	Tortricidae_sp	Morphological			Genus	Opogona_sp	Medium	Lepidoptera	Lepidoptera_Group_45	Moorea	-17.54641	-149.84422	400	MBIO22365	MBIO22365.1.5			moth	Peter T Oboyski	41020	22365	Wed Nov 12 00:00:00 PST 2008		Peter T. Oboyski	PTO-744	French Polynesia		Society Islands		Col des Trois Cocotiers trail		0	0	400		Essig Museum of Entomology		PTO-744.8	C Meyer	MBIO22365.1	CCTCATATTAGGAGCCCCAGATATAGCTTTTCCTCGTATAAATAATATAAGTTTTTGACTATTGCCCCCCTCTATTATACTTCTAATTTCAAGAAGAATTGTAGAAAATGGTTCAGGAACAGGATGAACAGTTTACCCCCCTCTTTCTTCAAATATTGCACATGGTGGAAGATCTGTAGATTTAGCTATTTTTTCCCTTCATTTAGCAGGTATTTCCTCTATTTTAGGGGCAGTAAATTTTATTACAACTATTATTAATATACGCCCTAATAATATATCATTAGATCAAATACCTCTATTTATCTGAGCAGTAGGAATTACAGCTCTTTTATTACTTCTTTCATTACCAGTATTAGCTGGAGCAATCACAATATTATTAACAGATCGAAACCTAAATAC…	472	0	0
MBIO22366	.1.3	PTO-742.2	Liviidae_sp	Family-Level	ABGD Clustering	Psyllidae_sp	Morphological			Other	Yponomeutidae_sp	Low	Hemiptera	Hemiptera_Group_150	Moorea	-17.53611	-149.79916	300	MBIO22366	MBIO22366.1.3			psyllid	Peter T Oboyski	2511	22366	Sun Nov 09 00:00:00 PST 2008	Peter T. Oboyski	Peter T. Oboyski	PTO-742	French Polynesia		Society Islands		Niuroa Valley; along Viaoro stream		0	0	300		Essig Museum of Entomology		PTO-742.2	Peter Oboyski	MBIO22366.1	AACTTTGTACTTTTTATTTGGAATTTGATCAGGATTGCTAGGTATATCCTTAAGAATTATTATTCGAATAGAATTAAGTCAATCTTCTGCTCTTCTTATAAACGACCAAATTTACAATACAATTGTCACTGCACATGCATTTATTATAATTTTTTTTATAACTATACCTATTATTATTGGTGGTTTTGGAAACTGATTAGTCCCTTTAATAATTGGAGCTCCAGATATAGCTTTCCCTCGGCTTAATAACTTAAGATTTTGACTTCTTATCCCATCTTTATATCTTCTTATCATAAGAAGTTTAGTAGACCAAGGTGTAGGAACAGGATGAACAGTATATCCCCCATTATCTAACAATATATTCCATAGAGGATATTCTGTAGATATAGCTATTTTTTC…	658	0	0
MBIO22366	.1.5	PTO-742.2	Liviidae_sp	Family-Level	ABGD Clustering	Psyllidae_sp	Morphological			Other	Derbidae_sp	Low	Hemiptera	Hemiptera_Group_150	Moorea	-17.53611	-149.79916	300	MBIO22366	MBIO22366.1.5			psyllid	Peter T Oboyski	41030	22366	Sun Nov 09 00:00:00 PST 2008		Peter T. Oboyski	PTO-742	French Polynesia		Society Islands		Niuroa Valley; along Viaoro stream		0	0	300		Essig Museum of Entomology		PTO-742.2	C Meyer	MBIO22366.1	TTTAATAATTGGAGCTCCAGATATAGCTTTCCCTCGGCTTAATAACTTAAGATTTTGACTTCTTATCCCATCTTTATATCTTCTTATCATAAGAAGTTTAGTAGACCAAGGTGTAGGAACAGGATGAACAGTATATCCCCCATTATCTAACAATATATTCCATAGAGGATATTCTGTAGATATAGCTATTTTTTCTTTACATATCGCAGGGATTTCCTCAATCTTAGGAGCAATTAATTTTATTACAACAATTATTAATATACGAAGATGTATATGTAATTTAGAAAAAATACCATTATTTGTTTGATCTGTTTTAATTACTGCTTTCTTACTTCTTTTAGCTTTACCTGTATTAGCAGGTGCTATTACCATACTTCTTACAGATCGAAATTTAAATAC…	472	0	0
MBIO22368	.1.3	PTO-718.113	Bactra_venosana	Species-Level	ABGD Clustering	Bactra_sp	Morphological			Species	Braconidae_sp	High	Lepidoptera	Lepidoptera_Group_81	Moorea	-17.5415	-149.82848	243	MBIO22368	MBIO22368.1.3	Bactra		moth	Peter T Oboyski	2473	22368	Mon Nov 03 00:00:00 PST 2008	Peter T. Oboyski	Peter T. Oboyski	PTO-718	French Polynesia		Society Islands		nr. Belvedere; native forest	native/non-native	0	0	243		Essig Museum of Entomology		PTO-718.113	Peter Oboyski	MBIO22368.1	AACTTTATATTTTATTTTCGGTATTTGAGCCGGAATAGTAGGAACTTCACTAAGATTATTAATTCGAGCAGAATTAGGTAATCCAGGATCTTTAATTGGAGATGATCAAATTTACAATACTATTGTAACTGCTCATGCTTTTATTATAATTTTTTTCATAGTTATACCTATTATAATTGGAGGATTTGGAAATTGACTAGTACCTTTAATATTAGGAGCTCCTGACATGGCATTTCCACGAATAAATAATATAAGATTTTGACTTCTCCCCCCCTCTATTATACTTTTAATTTCAAGTAGAATTGTAGAAAATGGAGCAGGAACAGGATGAACAGTTTACCCCCCACTATCATCTAATATTGCCCATAGCGGAAGATCTGTTGATCTTGCTATTTTTTC…	658	0	0
MBIO22368	.1.5	PTO-718.113	Bactra_venosana	Species-Level	ABGD Clustering	Bactra_sp	Morphological			Species	Chrysomelidae_sp	High	Lepidoptera	Lepidoptera_Group_81	Moorea	-17.5415	-149.82848	243	MBIO22368	MBIO22368.1.5	Bactra		moth	Peter T Oboyski	41006	22368	Mon Nov 03 00:00:00 PST 2008		Peter T. Oboyski	PTO-718	French Polynesia		Society Islands		nr. Belvedere; native forest	native/non-native	0	0	243		Essig Museum of Entomology		PTO-718.113	C Meyer	MBIO22368.1	TTTAATATTAGGAGCTCCTGACATGGCATTTCCACGAATAAATAATATAAGATTTTGACTTCTCCCCCCCTCTATTATACTTTTAATTTCAAGTAGAATTGTAGAAAATGGAGCAGGAACAGGATGAACAGTTTACCCCCCACTATCATCTAATATTGCCCATAGCGGAAGATCTGTTGATCTTGCTATTTTTTCTTTACATTTAGCTGGAATTTCATCAATTTTAGGAGCTGTTAATTTCATTACAACTATCATTAATATACGACCTAATAATATATCATTAGATCAAATACCTTTATTTGTTTGAGCTGTAGGAATTACAGCTTTATTACTCCTTCTATCATTACCAGTATTAGCTGGTGCTATTACTATATTATTAACAGATCGAAATCTTAATAC…	472	0	0
MBIO22369	.1.3	PTO-718.114	Lepidoptera_sp	Order-Level	ABGD Clustering	Gelechioidea_sp	Morphological			Other	Peyerimhoffina_sp	Medium	Lepidoptera	Lepidoptera_Group_19	Moorea	-17.5415	-149.82848	243	MBIO22369	MBIO22369.1.3			moth	Peter T Oboyski	2488	22369	Mon Nov 03 00:00:00 PST 2008	Peter T. Oboyski	Peter T. Oboyski	PTO-718	French Polynesia		Society Islands		nr. Belvedere; native forest	native/non-native	0	0	243		Essig Museum of Entomology		PTO-718.114	Peter Oboyski	MBIO22369.1	AACATTATATTTTATTTTTGGTATTTGAGCAGGAATGGTAGGAACTTCTCTTAGTTTACTTATTCGTGCTGAATTAGGTAATCCAGGATCATTAATTGGTGATGATCAAATTTATAATACTATTGTTACAGCTCATGCTTTTATTATAATTTTTTTTATAGTAATACCAATTATAATCGGAGGATTCGGAAATTGATTAGTTCCTCTTATACTTGGAGCTCCTGATATAGCTTTTCCTCGTATAAATAATATAAGATTTTGATTACTTCCCCCCTCTTTATCTCTTTTAATTTCAAGAAGAATTGTAGAAAATGGAGCTGGAACAGGATGAACAGTATACCCCCCACTTTCATCAAATATTGCTCATAGAGGTAGATCAGTTGATTTAGCCATTTTTTC…	658	0	0
MBIO22370	.1.5	PTO-718.115	Cnaphalocrocis_hemicrossa	Species-Level	ABGD Clustering	Crambidae_sp	Morphological			Genus	Pseudogalleria_sp	Medium	Lepidoptera	Lepidoptera_Group_82	Moorea	-17.5415	-149.82848	243	MBIO22370	MBIO22370.1.5			moth	Peter T Oboyski	41027	22370	Mon Nov 03 00:00:00 PST 2008		Peter T. Oboyski	PTO-718	French Polynesia		Society Islands		nr. Belvedere; native forest	native/non-native	0	0	243		Essig Museum of Entomology		PTO-718.115	C Meyer	MBIO22370.1	TTTAATATTAGGAGCTCCAGATATAGCTTTTCCTCGTATAAATAATATAAGATTTTGATTACTCCCTCCTTCATTAACTTTATTAATTTCAAGAAGAATTGTAGAAAATGGAGCAGGAACAGGATGAACAGTTTACCCCCCACTCTCATCTAATATTGCTCATGGAGGAAGATCCGTTGATTTAGCTATTTTTTCCCTACATTTAGCTGGAATTTCATCAATTTTAGGAGCAATTAATTTTATTACAACAATTATTAATATACGAATTAATGGATTATCTTTTGATCAAATACCATTATTTGTATGAGCTGTAGGAATTACAGCTTTATTACTTCTTCTTTCTTTACCAGTTTTAGCAGGTGCTATTACTATATTGTTAACTGATCGTAATTTAAATAC…	472	0	0
MBIO22371	.1.3	PTO-718.116	Tritopterna_eocnephaea	Species-Level	ABGD Clustering	Tortricidae_sp	Morphological			Genus	Dryadaula_terpsichorella	Medium	Lepidoptera	Lepidoptera_Group_37	Moorea	-17.5415	-149.82848	243	MBIO22371	MBIO22371.1.3			moth	Peter T Oboyski	2464	22371	Mon Nov 03 00:00:00 PST 2008	Peter T. Oboyski	Peter T. Oboyski	PTO-718	French Polynesia		Society Islands		nr. Belvedere; native forest	native/non-native	0	0	243		Essig Museum of Entomology		PTO-718.116	Peter Oboyski	MBIO22371.1	AACATTATATTTTATTTTTGGTATTTGAGCTGGGATAATTGGAACTTCTTTAAGATTATTAATTCGAGCTGAATTAGGTAATCCTGGATCATTAATTGGTGATGATCAAATTTATAATACTATTGTAACTGCTCATGCCTTTATTATAATTTTCTTTATAGTTATACCAATTATAATTGGAGGATTTGGAAATTGATTAGTACCACTAATATTAGGGGCTCCTGATATGGCTTTCCCACGAATAAATAATATAAGATTTTGATTACTTCCACCCTCAATTTTACTTTTAATTTCAAGTAGAATTGTAGAAAATGGAGCAGGAACTGGATGAACAGTGTACCCCCCACTTTCATCTAATATTGCTCATAGAGGTAGATCAGTAGACTTAGCTATTTTTTC…	658	0	0
MBIO22371	.1.5	PTO-718.116	Tritopterna_eocnephaea	Species-Level	ABGD Clustering	Tortricidae_sp	Morphological			Genus	Dryadaula_terpsichorella	Medium	Lepidoptera	Lepidoptera_Group_37	Moorea	-17.5415	-149.82848	243	MBIO22371	MBIO22371.1.5			moth	Peter T Oboyski	40983	22371	Mon Nov 03 00:00:00 PST 2008		Peter T. Oboyski	PTO-718	French Polynesia		Society Islands		nr. Belvedere; native forest	native/non-native	0	0	243		Essig Museum of Entomology		PTO-718.116	C Meyer	MBIO22371.1	ACTAATATTAGGGGCTCCTGATATGGCTTTCCCACGAATAAATAATATAAGATTTTGATTACTTCCACCCTCAATTTTACTTTTAATTTCAAGTAGAATTGTAGAAAATGGAGCAGGAACTGGATGAACAGTGTACCCCCCACTTTCATCTAATATTGCTCATAGAGGTAGATCAGTAGACTTAGCTATTTTTTCTCTTCATTTAGCTGGAATTTCCTCAATTCTAGGAGCTGTAAATTTTATCACTACAATTATTAATATACGACCTAATAACATAAATTTAGATCAAATACCATTATTTGTTTGAGCAGTTGGTATTACAGCTTTACTTTTATTATTATCTTTACCTGTATTAGCTGGAGCTATTACTATATTATTAACAGATCGAAATCTAAATAC…	472	0	0
MBIO22372	.1.3	PTO-718.117	Lepidoptera_sp	Order-Level	ABGD Clustering	Gelechioidea_sp	Morphological			Other	Vanicela_sp	Low	Lepidoptera	Lepidoptera_Group_83	Moorea	-17.5415	-149.82848	243	MBIO22372	MBIO22372.1.3			moth	Peter T Oboyski	2501	22372	Mon Nov 03 00:00:00 PST 2008	Peter T. Oboyski	Peter T. Oboyski	PTO-718	French Polynesia		Society Islands		nr. Belvedere; native forest	native/non-native	0	0	243		Essig Museum of Entomology		PTO-718.117	Peter Oboyski	MBIO22372.1	AACATTATATTTTTTATTTGGAATTTGAGCAGGTATACTAGGAACTTCTCTTAGTCTTTTAATTCGTATAGAATTAGGAAATCCTGGCTCTTTAATTGGAAATGATCAAATTTACAATACAATTGTAACTGCACATGCTTTTATTATAATTTTTTTTATAGTTATACCCATTATAATTGGAGGATTTGGAAATTGACTCGTACCTTTAATATTAGGAGCCCCTGATATAGCTTTTCCTCGAATAAATAATATAAGATTTTGACTTTTACCCCCTTCTTTAATACTCTTAATTTCAAGAAGAATCGTAGAAAATGGAGTAGGAACAGGTTGAACTGTTTACCCCCCTCTTTCTTCTAATATTGCACACGGAGGTAGTTCCGTGGATTTAGCAATTTTTTC…	658	0	0
MBIO22372	.1.5	PTO-718.117	Lepidoptera_sp	Order-Level	ABGD Clustering	Gelechioidea_sp	Morphological			Other	Pelochyta_sp	Low	Lepidoptera	Lepidoptera_Group_83	Moorea	-17.5415	-149.82848	243	MBIO22372	MBIO22372.1.5			moth	Peter T Oboyski	41029	22372	Mon Nov 03 00:00:00 PST 2008		Peter T. Oboyski	PTO-718	French Polynesia		Society Islands		nr. Belvedere; native forest	native/non-native	0	0	243		Essig Museum of Entomology		PTO-718.117	C Meyer	MBIO22372.1	TTTAATATTAGGAGCCCCTGATATAGCTTTTCCTCGAATAAATAATATAAGATTTTGACTTTTACCCCCTTCTTTAATACTCTTAATTTCAAGAAGAATCGTAGAAAATGGAGTAGGAACAGGTTGAACTGTTTACCCCCCTCTTTCTTCTAATATTGCACACGGAGGTAGTTCCGTGGATTTAGCAATTTTTTCTCTTCATTTAGCTGGTATTTCTTCTATTTTAGGAGCTATTAATTTTATTACTACTGTAATTAACATACGAACTTACGGTATATCATTTGATCAAATACCTTTATTTGTCTGAGCAGTTGCTATTACTGCCTTACTTTTACTTCTCTCATTACCTGTTTTAGCTGGAGCAATTACAATATTACTAACCGATCGAAACCTTAATAC…	472	0	0
MBIO22373	.1.3	PTO-718.118	Dudua_sp	Genus-Level	ABGD Clustering	Tortricidae_sp	Morphological			Genus	Clepsis_sp	Medium	Lepidoptera	Lepidoptera_Group_16	Moorea	-17.5415	-149.82848	243	MBIO22373	MBIO22373.1.3			moth	Peter T Oboyski	2509	22373	Mon Nov 03 00:00:00 PST 2008	Peter T. Oboyski	Peter T. Oboyski	PTO-718	French Polynesia		Society Islands		nr. Belvedere; native forest	native/non-native	0	0	243		Essig Museum of Entomology		PTO-718.118	Peter Oboyski	MBIO22373.1	AACATTATATTTTATTTTCGGTATTTGAGCTGGAATAGTAGGAACATCTTTAAGACTTTTAATTCGAGCTGAATTAGGAAATCCAGGCTCTTTAATTGGTGATGATCAAATTTATAATACTATTGTAACTGCCCATGCTTTTATTATAATTTTTTTTATAGTTATACCTATTATAATTGGAGGATTTGGAAATTGATTAGTACCATTAATATTAGGAGCACCTGATATAGCTTTCCCACGAATAAATAATATAAGATTTTGATTATTACCCCCCTCTATTATACTTTTAATTTCAAGAAGAATTGTAGAAAATGGAGCAGGAACTGGATGAACAGTTTATCCCCCCCTTTCATCTAATATTGCTCATAGAGGAAGATCTGTAGACTTAGCTATTTTCTC…	658	0	0
MBIO22375	.1.3	PTO-718.120	Tritopterna_eocnephaea	Species-Level	ABGD Clustering	Tortricidae_sp	Morphological			Genus	Clepsis_sp	Medium	Lepidoptera	Lepidoptera_Group_37	Moorea	-17.5415	-149.82848	243	MBIO22375	MBIO22375.1.3			moth	Peter T Oboyski	2475	22375	Mon Nov 03 00:00:00 PST 2008	Peter T. Oboyski	Peter T. Oboyski	PTO-718	French Polynesia		Society Islands		nr. Belvedere; native forest	native/non-native	0	0	243		Essig Museum of Entomology		PTO-718.120	Peter Oboyski	MBIO22375.1	AACATTATATTTTATTTTTGGTATTTGAGCTGGAATAATTGGAACTTCTTTAAGATTATTAATTCGAGCTGAATTAGGTAATCCTGGATCATTAATTGGTGATGATCAAATTTATAATACTATTGTAACTGCTCATGCCTTTATTATAATTTTCTTTATAGTTATACCAATTATAATTGGAGGATTTGGAAATTGATTAGTACCACTAATATTAGGAGCTCCTGATATGGCTTTCCCACGAATAAATAATATAAGATTTTGATTACTTCCACCCTCAATTTTACTTTTAATTTCAAGTAGAATTGTAGAAAATGGAGCAGGAACTGGATGAACAGTGTACCCCCCACTTTCATCTAATATTGCTCATAGAGGTAGATCAGTAGACTTAGCTATTTTTTC…	658	0	0
MBIO22375	.1.5	PTO-718.120	Tritopterna_eocnephaea	Species-Level	ABGD Clustering	Tortricidae_sp	Morphological			Genus	Tineidae_sp	Medium	Lepidoptera	Lepidoptera_Group_37	Moorea	-17.5415	-149.82848	243	MBIO22375	MBIO22375.1.5			moth	Peter T Oboyski	40984	22375	Mon Nov 03 00:00:00 PST 2008		Peter T. Oboyski	PTO-718	French Polynesia		Society Islands		nr. Belvedere; native forest	native/non-native	0	0	243		Essig Museum of Entomology		PTO-718.120	C Meyer	MBIO22375.1	ACTAATATTAGGAGCTCCTGATATGGCTTTCCCACGAATAAATAATATAAGATTTTGATTACTTCCACCCTCAATTTTACTTTTAATTTCAAGTAGAATTGTAGAAAATGGAGCAGGAACTGGATGAACAGTGTACCCCCCACTTTCATCTAATATTGCTCATAGAGGTAGATCAGTAGACTTAGCTATTTTTTCTCTTCATTTAGCTGGAATTTCCTCAATTCTAGGAGCTGTAAATTTTATCACTACAATTATTAATATACGACCTAATAACATAAATTTAGATCAAATACCATTATTTGTTTGAGCAGTTGGTATTACAGCTTTACTTTTATTATTATCTTTACCTGTATTAGCTGGAGCTATTACTATATTATTAACAGATCGAAATCTAAATAC…	472	0	0
MBIO22376	.1.3	PTO-718.121	Opogona_sp	Genus-Level	ABGD Clustering	Gelechioidea_sp	Morphological			Genus	Prays_nephelomima	Medium	Lepidoptera	Lepidoptera_Group_84	Moorea	-17.5415	-149.82848	243	MBIO22376	MBIO22376.1.3			moth	Peter T Oboyski	2522	22376	Mon Nov 03 00:00:00 PST 2008	Peter T. Oboyski	Peter T. Oboyski	PTO-718	French Polynesia		Society Islands		nr. Belvedere; native forest	native/non-native	0	0	243		Essig Museum of Entomology		PTO-718.121	Peter Oboyski	MBIO22376.1	AACATTATATTTTATTTTAGGTGTTTGAGCTGGATTAATCGGAACTTCTCTTAGACTTTTAATTCGAATAGAGTTAGGTAACCCAGGATCATTAATTGGAAATGACCAAATTTACAATACTATTGTAACAGCCCATGCTTTTATTATAATTTTTTTTATAGTAATACCAATTATAATTGGAGGATTTGGAAATTGATTAGTACCATTAATATTAGGATCCCCTGATATGGCTTTCCCCCGAATAAATAATATAAGATTTTGATTACTCCCTCCGTCATTAACTCTTCTAATTTCAAGAAGAATAGTAGAAAATGGAACAGGCACAGGATGAACAGTTTACCCTCCCCTTTCATCTAATATTGCCCATGGGGGAGGATCAGTAGATCTAGCTATTTTCTC…	658	0	0
MBIO22377	.1.5	PTO-718.122	Yponomeutidae_sp	Family-Level	ABGD Clustering	Alucita_sp	Morphological			Other	Prays_nephelomima	Low	Lepidoptera	Lepidoptera_Group_85	Moorea	-17.5415	-149.82848	243	MBIO22377	MBIO22377.1.5	Alucita		moth	Peter T Oboyski	41042	22377	Mon Nov 03 00:00:00 PST 2008		Peter T. Oboyski	PTO-718	French Polynesia		Society Islands		nr. Belvedere; native forest	native/non-native	0	0	243		Essig Museum of Entomology		PTO-718.122	C Meyer	MBIO22377.1	GTTAATATTAGGAGCCCCTGATATAGCTTTTCCTCGTATAAATAATATAAGATTTTGGCTTCTTCCTCCTTCAATTATATTATTAATTTCTAGAAGAATTGTTGAAAATGGTGCTGGTACAGGTTGAACTGTTTACCCACCATTATCATCTAATATTGCACATAGAGGTAGATCTGTTGATTTAGCAATTTTCTCTTTACATTTAGCAGGAATTTCATCTATTTTAGGTGCTATTAATTTTATTACCACTGTTATTAATATAAAAATTAATGGTTTAATGTTTGATCAAATACCTTTATTTGTTTGAGCAGTAAGAATTACTGCTTTATTATTATTATTATCTCTACCAGTGTTAGCAGGAGCTATTACTATGTTATTAACAGACCGTAATTTAAATAC…	472	0	0
MBIO22378	.1.5	PTO-718.123	Lepidoptera_sp	Order-Level	ABGD Clustering	Gelechioidea_sp	Morphological			Other	Prays_nephelomima	Medium	Lepidoptera	Lepidoptera_Group_42	Moorea	-17.5415	-149.82848	243	MBIO22378	MBIO22378.1.5			moth	Peter T Oboyski	40970	22378	Mon Nov 03 00:00:00 PST 2008		Peter T. Oboyski	PTO-718	French Polynesia		Society Islands		nr. Belvedere; native forest	native/non-native	0	0	243		Essig Museum of Entomology		PTO-718.123	C Meyer	MBIO22378.1	ATTAATATTGGGAGCCCCTGATATAGCCTTCCCCCGAATAAATAATATAAGTTTTTGACTACTACCCCCCTCTTTAACTTTATTAATTTCAAGTAGAATTGTAGAAAATGGAGCAGGTACTGGTTGAACTGTTTACCCCCCTCTTTCATCTAATATTGCTCATAGAGGAAGATCTGTAGATTTAGCAATTTTTTCTCTTCATTTAGCTGGAATCTCTTCTATTCTAGGAGCTATTAATTTCATTACTACTATTATCAATATACGAGTAAATAGTATATCATTTGATCAAATACCTTTATTTGTTTGAGCTGTAGGAATTACCGCTATTCTTCTTTTACTATCTTTACCAGTTTTAGCGGGTGCTATTACTATATTATTAACTGATCGAAATATTAATAC…	472	0	0
MBIO22380	.1.2	PTO-760.1	Derbidae_sp	Family-Level	BioCode Morphological	Derbidae_sp	Morphological			Other	Prays_nephelomima	Low	Hemiptera	Hemiptera_Group_6	Moorea	-17.53653	-149.86928	320	MBIO22380	MBIO22380.1.2			plant hopper	Peter T Oboyski	1315	22380	Fri Nov 14 00:00:00 PST 2008	Peter T. Oboyski	Peter T. Oboyski	PTO-760	French Polynesia		Society Islands		Uufau pass	ferns & litter	0	0	320		Essig Museum of Entomology		PTO-760.1		MBIO22380.1	AACCCTTTATTTTATCTTCGGAATATGATCAGGATTAATAGGATCAATAAGAAGAATTATTATTCGTCTAGAATTAATACAACCAGGATCAATTATCAAAAATGACCAAATTTATAATACAATTGTTACATCCCACGCATTTATTATAATTTTCTTTATAATTATACCAATTATAATTGGAGGATTTGGAAACTGACTAGTCCCAATAATAATTGGAGCTCCTGATATAGCATTTCCCCGAATAAATAATATAAGATTTTGATTACTTCCACCTTCAATCTCACTATTAATTATAAGATCAATATCAGGATCAGGATCAGGAACAGGATGAACAGTATATCCTCCTTTATCATCCCAATTAGCACATTCAGGACCCTCTGTAGATATAACAATTTTTTC…	658	0	0
MBIO22381	.1.4	PTO-760.2	Braconidae_sp	Family-Level	BioCode Morphological	Braconidae_sp	Morphological			Family	Lascoria_sp	Medium	Hymenoptera	Hymenoptera_Group_169	Moorea	-17.53653	-149.86928	320	MBIO22381	MBIO22381.1.4				Peter T Oboyski	41475	22381	Fri Nov 14 00:00:00 PST 2008		Peter T. Oboyski	PTO-760	French Polynesia		Society Islands		Uufau pass	ferns & litter	0	0	320		Essig Museum of Entomology		PTO-760.2	C Meyer	MBIO22381.1	CGAATAAATAATATAAGATTTTGATTATTAGTACCTTCATTATTATTATTAATTTTAAGGTCTTTAGTTAATATTGGAGTTGGTACTGGATGAACTGTTTATCCACCTTTATCATTAAATATAAGTCATAGAGGAATTTCTGTTGATTTAGCTATTTTTTCTTTACATATTGCTGGAATTTCTTCAATTATAGGTGCAATAAATTTTATTACAACTATTATTAATATATGAATAATTAATATTAAAATTGATAAAATACCTTTATTAGTTTGATCAATTTTAATTACTGCAATTTTATTATTATTATCTTTACCAGTTTTAGCTGGGGCTATTACTATATTATTAACAGATCGAAATTTAAATACAAGATTTTTTGATCCTTCAGGAGGAGGAGATCCA…	438	0	0
MBIO22382	.1.2	PTO-760.3	Chrysomelidae_sp	Family-Level	ABGD Clustering	Bruchinae_sp	Morphological			Other	Lascoria_sp	Low	Coleoptera	Coleoptera_Group_64	Moorea	-17.53653	-149.86928	320	MBIO22382	MBIO22382.1.2			seed beetle	Peter T Oboyski	1297	22382	Fri Nov 14 00:00:00 PST 2008	Peter T. Oboyski	Peter T. Oboyski	PTO-760	French Polynesia		Society Islands		Uufau pass	ferns & litter	0	0	320		Essig Museum of Entomology		PTO-760.3		MBIO22382.1	AACTTTATACTTTATTTTTGGAGCTTGAGCCGGTATAGCCGGAACATCTTTAAGAATTTTAATTCGAGCAGAATTAGGTAACCCCGGATCTCTAATTGGAAATGATCAAATTTATAATGTAATTGTTACTGCTCATGCGTTTATTATAATTTTTTTTATAGTTATACCAATTATAATCGGAGGATTCGGAAATTGGCTGGTACCCCTTATATTAGGAGCCCCAGATATAGCTTTCCCTCGAATAAATAATATAAGATTCTGGCTACTTCCCCCTTCTTTAACCCTTCTTTTAATGAGAAGATTAGTTGAAAGAGGTGCAGGTACCGGATGAACAGTTTATCCTCCTTTAGCGAGAAATATCGCTCATGGGGGATCTTCTGTAGATTTAGCTATTTTTAG…	658	0	0
MBIO22383	.1.2	PTO-760.4	Chrysoperla_congrua	Species-Level	ABGD Clustering	Chrysopidae_sp	Morphological			Genus	Cicadellidae_sp	Medium	Neuroptera	Neuroptera_Group_3	Moorea	-17.53653	-149.86928	320	MBIO22383	MBIO22383.1.2				Peter T Oboyski	1296	22383	Fri Nov 14 00:00:00 PST 2008	Peter T. Oboyski	Peter T. Oboyski	PTO-760	French Polynesia		Society Islands		Uufau pass	ferns & litter	0	0	320		Essig Museum of Entomology		PTO-760.4		MBIO22383.1	TACTTTATATTTTATTTTTGGTATTTGGTCAGGTTTAGTAGGTACAAGTTTAAGTTTATTAATTCGAGCTGAATTAGGTCAACCAGGTTCATTAATTGGTGATGATCAAATTTACAATGTTATTGTTACTGCTCATGCATTTATTATAATTTTTTTTATAGTTATACCAATTGTTATTGGAGGATTTGGAAATTGATTGGTTCCTTTAATATTAGCGGCTCCAGATATAGCTTTTCCACGAATAAATAATATAAGTTTTTGAATATTACCTCCTTCTTTAACTTTATTACTATCTTCCTCTATAGTAGAAAGAGGAGCTGGTACAGGTTGAACTGTGTACCCTCCATTATCATCTAGAATTGCTCATGCAGGAGCTTCTGTAGATATAGCTATTTTTAG…	658	0	0
MBIO22385	.1.2	PTO-760.6	Acleris_sp	Genus-Level	ABGD Clustering	Neolepidoptera_sp	Morphological			Genus	Diacme_sp	Medium	Lepidoptera	Lepidoptera_Group_45	Moorea	-17.53653	-149.86928	320	MBIO22385	MBIO22385.1.2			moth	Peter T Oboyski	1275	22385	Fri Nov 14 00:00:00 PST 2008	Peter T. Oboyski	Peter T. Oboyski	PTO-760	French Polynesia		Society Islands		Uufau pass	ferns & litter	0	0	320		Essig Museum of Entomology		PTO-760.6		MBIO22385.1	AACATTATATTTTATTTTTGGAATTTGAGCAGGAATAGTAGGAACTTCTCTAAGTTTATTAATCCGAGCAGAATTAGGTAATCCTGGATCTTTAATTGGAGATGACCAAATTTACAATACTATTGTAACAGCTCATGCTTTTATTATAATTTTTTTTATAGTAATACCAATTATAATTGGAGGATTTGGAAATTGATTAGTACCCCTCATATTAGGAGCCCCAGATATAGCTTTTCCTCGTATAAATAATATAAGTTTTTGACTATTGCCCCCCTCTATTATACTTCTAATTTCAAGAAGAATTGTAGAAAATGGTTCAGGAACAGGATGAACAGTTTACCCCCCTCTTTCTTCAAATATTGCACATGGTGGAAGATCTGTAGATTTAGCTATTTTTTC…	658	0	0
MBIO22386	.1.2	PTO-760.14	Dryadaula_terpsichorella	Species-Level	ABGD Clustering	Tineidae_sp	Morphological			Species	Araeopteron_sp	High	Lepidoptera	Lepidoptera_Group_86	Moorea	-17.53653	-149.86928	320	MBIO22386	MBIO22386.1.2			moth	Peter T Oboyski	1312	22386	Fri Nov 14 00:00:00 PST 2008	Peter T. Oboyski	Peter T. Oboyski	PTO-760	French Polynesia		Society Islands		Uufau pass	ferns & litter	0	0	320		Essig Museum of Entomology		PTO-760.14		MBIO22386.1	AACATTATATTTTTTATTTGGAATTTGAGCAGGAATAATTGGAACTTCACTAAGATTATTAATTCGGGCAGAATTAGGAAATCCTGGATCATTAATTGGAGATGATCAAATTTATAATACTATTGTAACAGCTCATGCATTTATTATAATTTTCTTTATAGTTATACCTATTATAATTGGAGGATTTGGAAATTGATTAGTTCCATTAATATTAGGTGCTCCAGATATAGCATTTCCACGAATAAATAATATAAGATTTTGACTACTTCCCCCTTCTATTTTACTTTTAATTTCAAGAAGAATTGTAGAAAATGGAGCAGGAACAGGATGAACTGTTTATCCACCTTTATCTTCTAATATTGCTCATAGAGGAAGATCAGTAGATTTAGCAATTTTTTC…	658	0	0
MBIO22387	.1.2	PTO-760.15	Dryadaula_terpsichorella	Species-Level	ABGD Clustering	Tineidae_sp	Morphological			Species	Macroglossum_rectans	High	Lepidoptera	Lepidoptera_Group_86	Moorea	-17.53653	-149.86928	320	MBIO22387	MBIO22387.1.2			moth	Peter T Oboyski	1300	22387	Fri Nov 14 00:00:00 PST 2008	Peter T. Oboyski	Peter T. Oboyski	PTO-760	French Polynesia		Society Islands		Uufau pass	ferns & litter	0	0	320		Essig Museum of Entomology		PTO-760.15		MBIO22387.1	AACATTATATTTTTTATTTGGAATTTGAGCAGGAATAATTGGAACTTCACTAAGATTATTAATTCGGACAGAATTAGGAAATCCTGGATCATTAATTGGAGATGATCAAATTTATAATACTATTGTAACAGCTCATGCATTTATTATAATTTTCTTTATAGTTATACCTATTATAATTGGAGGATTTGGAAATTGATTAGTTCCATTAATATTAGGTGCTCCAGATATAGCATTTCCACGAATAAATAATATAAGATTTTGACTACTTCCCCCTTCTATTTTACTTTTAATTTCAAGAAGAATTGTAGAAAATGGAGCAGGAACAGGATGAACTGTTTATCCACCTTTATCTTCTAATATTGCTCATAGAGGAAGATCAGTAGATTTAGCAATTTTTTC…	658	0	0
MBIO22388	.1.2	PTO-760.16	Vanicela_sp	Genus-Level	ABGD Clustering	Gelechioidea_sp	Morphological			Genus	Hepialidae_sp	Medium	Lepidoptera	Lepidoptera_Group_87	Moorea	-17.53653	-149.86928	320	MBIO22388	MBIO22388.1.2			moth	Peter T Oboyski	1271	22388	Fri Nov 14 00:00:00 PST 2008	Peter T. Oboyski	Peter T. Oboyski	PTO-760	French Polynesia		Society Islands		Uufau pass	ferns & litter	0	0	320		Essig Museum of Entomology		PTO-760.16		MBIO22388.1	AACATTATATTTTATTTTTGGAATTTGATCAGGAATAGTAGGTACTTCTTTAAGATTACTAATTCGTGCTGAATTAGGAAATCCTGGGTCATTAATTGGAGATGATCAAATTTATAACACTATTGTAACAGCACATGCTTTTATTATAATTTTTTTTATAGTTATACCAATTATAATTGGAGGATTTGGAAATTGATTAGTTCCCCTAATATTAGGAGCCCCTGATATAGCATTCCCACGAATAAATAATATAAGATTTTGATTATTGCCTCCATCCTTAACACTATTAATTTCAAGAAGAATTGTTGAAAATGGAGCAGGAACAGGATGAACAGTATACCCCCCACTTTCATCTAATATTGCTCACGGAGGAAGATCTGTAGATTTAGCTATTTTTTC…	658	0	0
MBIO22389	.1.2	PTO-760.17	Pelochyta_sp	Genus-Level	ABGD Clustering	Asymphorodes_sp	Morphological			Genus	Assara_seminivale	Medium	Lepidoptera	Lepidoptera_Group_88	Moorea	-17.53653	-149.86928	320	MBIO22389	MBIO22389.1.2	Asymphorodes		moth	Peter T Oboyski	1287	22389	Fri Nov 14 00:00:00 PST 2008	Peter T. Oboyski	Peter T. Oboyski	PTO-760	French Polynesia		Society Islands		Uufau pass	ferns & litter	0	0	320		Essig Museum of Entomology		PTO-760.17		MBIO22389.1	AACTTTATATTTTATTTTTGGAATTTGAGCAGGAATAGTAGGAACATCTCTTAGTTTACTAATTCGAGCTGAACTAGGAAATCCCGGCTCATTAATTGGAGATGATCAAATTTATAATACTATTGTTACAGCTCATGCCTTTATTATAATTTTCTTTATAGTTATGCCTATTATAATTGGAGGATTTGGAAATTGATTAGTTCCTTTAATACTAGGAGCTCCTGATATAGCCTTCCCACGAATAAATAATATAAGTTTTTGATTATTACCACCCTCTTTAACTTTATTAATCTCAAGTAGAATTGTAGAAACTGGAGCAGGAACCGGATGAACAGTTTACCCCCCACTTTCATCTAATATTGCCCATGGAGGTAGTTCCGTAGACTTAGCTATTTTTTC…	658	0	0
MBIO22391	.1.2	PTO-760.19	Clepsis_sp	Genus-Level	ABGD Clustering	Tortricidae_sp	Morphological			Genus	Salpingidae_sp	Medium	Lepidoptera	Lepidoptera_Group_89	Moorea	-17.53653	-149.86928	320	MBIO22391	MBIO22391.1.2			moth	Peter T Oboyski	1320	22391	Fri Nov 14 00:00:00 PST 2008	Peter T. Oboyski	Peter T. Oboyski	PTO-760	French Polynesia		Society Islands		Uufau pass	ferns & litter	0	0	320		Essig Museum of Entomology		PTO-760.19		MBIO22391.1	AACATTATATTTTATTTTTGGAATTTGAGCAGGAATAGTAGGAACATCTTTAAGATTATTAATTCGGGCTGAATTAGGAAATCCTGGATCTTTAATTGGAGATGATCAAATTTATAATACTATTGTAACAGCTCATGCTTTTATTATAATTTTTTTTATAGTAATGCCTATTATAATTGGAGGATTCGGAAATTGACTAATTCCTCTAATATTAGGAGCTCCTGATATAGCCTTCCCTCGAATAAATAACATAAGATTTTGACTTCTACCCCCTTCAATCATACTATTAATTTCAAGAAGAATCGTAGAAAATGGAGCTGGTACAGGATGAACAGTTTACCCCCCACTTTCATCTAATATTGCCCATGGAGGTAGTTCTGTTGATCTAGCAATTTTTTC…	658	0	0
MBIO22392	.1.2	PTO-760.20	Clepsis_sp	Genus-Level	ABGD Clustering	Tortricidae_sp	Morphological			Genus	Tephritidae_sp	Medium	Lepidoptera	Lepidoptera_Group_89	Moorea	-17.53653	-149.86928	320	MBIO22392	MBIO22392.1.2			moth	Peter T Oboyski	1285	22392	Fri Nov 14 00:00:00 PST 2008	Peter T. Oboyski	Peter T. Oboyski	PTO-760	French Polynesia		Society Islands		Uufau pass	ferns & litter	0	0	320		Essig Museum of Entomology		PTO-760.20		MBIO22392.1	AACATTATATTTTATTTTTGGAATTTGAGCAGGAATAGTAGGAACATCTTTAAGATTATTAATTCGGGCTGAATTAGGAAATCCTGGATCTTTAATTGGAGATGATCAAATTTATAATACTATTGTAACAGCTCATGCTTTTATTATAATTTTTTTTATAGTAATGCCTATTATAATTGGAGGATTCGGAAATTGACTAATTCCTCTAATATTAGGAGCTCCTGATATAGCCTTCCCTCGAATAAATAACATAAGATTTTGACTTCTACCCCCTTCAATCATACTATTAATTTCAAGAAGAATCGTAGAAAATGGAGCTGGTACAGGATGAACAGTTTACCCCCCACTTTCATCTAATATTGCCCATGGAGGTAGTTCTGTTGATCTAGCAATTTTTTC…	658	0	0
MBIO22393	.1.2	PTO-760.23	Lepidoptera_sp	Order-Level	ABGD Clustering	Gelechioidea_sp	Morphological			Other	Drosophila_sp	Medium	Lepidoptera	Lepidoptera_Group_42	Moorea	-17.53653	-149.86928	320	MBIO22393	MBIO22393.1.2			moth	Peter T Oboyski	1327	22393	Fri Nov 14 00:00:00 PST 2008	Peter T. Oboyski	Peter T. Oboyski	PTO-760	French Polynesia		Society Islands		Uufau pass	ferns & litter	0	0	320		Essig Museum of Entomology		PTO-760.23		MBIO22393.1	AACCTTATATTTTATTTTTGGAATTTGAGCAGGAATAGTAGGTACTTCTTTAAGTTTATTAATTCGAGCTGAATTAGGAAATCCTGGTTCTCTTATTGGTGATGACCAAATTTACAATACTATTGTTACAGCTCATGCTTTTATTATAATTTTCTTTATAGTTATACCAATTATAATTGGTGGATTCGGTAATTGATTAATCCCATTAATATTGGGAGCCCCTGATATAGCCTTCCCCCGAATAAATAATATAAGTTTTTGACTACTACCCCCCTCTTTAACTTTATTAATTTCAAGTAGAATTGTAGAAAATGGAGCAGGTACTGGTTGAACTGTTTACCCCCCTCTTTCATCTAATATTGCTCATAGAGGAAGATCTGTAGATTTAGCAATTTTTTC…	658	0	0
MBIO22394	.1.2	PTO-760.24	Tineidae_sp	Family-Level	ABGD Clustering	Gelechioidea_sp	Morphological			Other	Anopheles_sp	Low	Lepidoptera	Lepidoptera_Group_90	Moorea	-17.53653	-149.86928	320	MBIO22394	MBIO22394.1.2			moth	Peter T Oboyski	1293	22394	Fri Nov 14 00:00:00 PST 2008	Peter T. Oboyski	Peter T. Oboyski	PTO-760	French Polynesia		Society Islands		Uufau pass	ferns & litter	0	0	320		Essig Museum of Entomology		PTO-760.24		MBIO22394.1	AACATTATATTTTATTCTTGGTATTTGAGCAGGATTAATCGGAACTTCTCTTAGACTTTTAATTCGAATAGAGCTTGGAACTCCAGGATCATTAATTGGAAATGATCAAATTTATAATACTATTGTTACAGCTCATGCTTTTATTATAATTTTTTTTATAGTAATGCCAATTATAATTGGAGGATTTGGAAATTGATTAGTGCCACTAATACTAGGGTCTCCAGATATAGCTTTCCCCCGAATAAATAATATAAGATTTTGATTACTTCCCCCCTCTCTAACTCTTTTAATTTCAAGAAGAATAGTAGAGAATGGGGCAGGCACAGGATGAACAGTTTACCCCCCACTATCATCTAATATTGCCCATGGAGGAGGATCAGTAGATTTAGCAATCTTCTC…	658	0	0
MBIO22395	.1.2	PTO-760.25	Prays_nephelomima	Species-Level	ABGD Clustering	Yponomeutidae_sp	Morphological			Species	Cicadellidae_sp	High	Lepidoptera	Lepidoptera_Group_91	Moorea	-17.53653	-149.86928	320	MBIO22395	MBIO22395.1.2			moth	Peter T Oboyski	1283	22395	Fri Nov 14 00:00:00 PST 2008	Peter T. Oboyski	Peter T. Oboyski	PTO-760	French Polynesia		Society Islands		Uufau pass	ferns & litter	0	0	320		Essig Museum of Entomology		PTO-760.25		MBIO22395.1	AACATTATATTTTATTTTTGGTATTTGATCTGGAATAGTAGGAACCTCTCTAAGATTATTAATTCGAGCTGAATTAGGGAATCCCGGATCATTAATTGGAGATGATCAAATCTATAATACTATTGTTACAGCTCATGCATTTATTATAATTTTCTTCATAGTTATGCCAATTATAATTGGAGGATTTGGTAATTGATTAGTTCCTCTTATATTAGGAGCACCCGATATAGCTTTCCCCCGAATAAATAATATAAGATTTTGACTTTTACCCCCTTCTTTAACGTTATTAATTTCGAGAAGAATCGTTGAAAATGGAGCAGGAACAGGATGAACAGTATACCCCCCACTTTCTTCTAATATTGCCCATAGAGGAAGATCTGTAGATTTAGCAATCTTCTC…	658	0	0
MBIO22396	.1.2	PTO-760.26	Prays_nephelomima	Species-Level	ABGD Clustering	Yponomeutidae_sp	Morphological			Species	Micromyzus_sp	High	Lepidoptera	Lepidoptera_Group_91	Moorea	-17.53653	-149.86928	320	MBIO22396	MBIO22396.1.2			moth	Peter T Oboyski	1321	22396	Fri Nov 14 00:00:00 PST 2008	Peter T. Oboyski	Peter T. Oboyski	PTO-760	French Polynesia		Society Islands		Uufau pass	ferns & litter	0	0	320		Essig Museum of Entomology		PTO-760.26		MBIO22396.1	AACATTATATTTTATTTTTGGTATTTGATCTGGAATAGTAGGAACCTCTCTAAGATTATTAATTCGAGCTGAATTAGGGAATCCCGGATCATTAATTGGAGATGATCAAATCTATAATACTATTGTTACAGCTCATGCATTTATTATAATTTTCTTCATAGTTATGCCAATTATAATTGGAGGATTTGGTAATTGATTAGTTCCTCTTATATTAGGAGCACCCGATATAGCTTTCCCCCGAATAAATAATATAAGATTTTGACTTTTACCCCCTTCTTTAACGTTATTAATTTCGAGAAGAATCGTTGAAAATGGAGCAGGAACAGGATGAACAGTATACCCCCCACTTTCTTCTAATATTGCCCATAGAGGAAGATCTGTAGATTTAGCAATCTTCTC…	658	0	0
MBIO22397	.1.2	PTO-760.27	Prays_nephelomima	Species-Level	ABGD Clustering	Yponomeutidae_sp	Morphological			Species	Dioxyna_picciola	High	Lepidoptera	Lepidoptera_Group_91	Moorea	-17.53653	-149.86928	320	MBIO22397	MBIO22397.1.2			moth	Peter T Oboyski	1290	22397	Fri Nov 14 00:00:00 PST 2008	Peter T. Oboyski	Peter T. Oboyski	PTO-760	French Polynesia		Society Islands		Uufau pass	ferns & litter	0	0	320		Essig Museum of Entomology		PTO-760.27		MBIO22397.1	AACATTATATTTTATTTTTGGTATTTGATCTGGAATAGTAGGAACCTCTCTAAGATTATTAATTCGAGCTGAATTAGGGAATCCCGGATCATTAATTGGAGATGATCAAATCTATAATACTATTGTTACAGCTCATGCATTTATTATAATTTTCTTCATAGTTATGCCAATTATAATTGGAGGATTTGGTAATTGATTAGTTCCTCTTATATTAGGAGCACCCGATATAGCTTTCCCCCGAATAAATAATATAAGATTTTGACTTTTACCCCCTTCTTTAACGTTATTAATTTCGAGAAGAATCGTTGAAAATGGAGCAGGAACAGGATGAACAGTATACCCCCCACTTTCTTCTAATATTGCCCATAGAGGAAGATCTGTAGATTTAGCAATCTTCTC…	658	0	0
MBIO22398	.1.2	PTO-760.28	Prays_nephelomima	Species-Level	ABGD Clustering	Gelechioidea_sp	Morphological			Species	Cydia_sp	High	Lepidoptera	Lepidoptera_Group_91	Moorea	-17.53653	-149.86928	320	MBIO22398	MBIO22398.1.2			moth	Peter T Oboyski	1307	22398	Fri Nov 14 00:00:00 PST 2008	Peter T. Oboyski	Peter T. Oboyski	PTO-760	French Polynesia		Society Islands		Uufau pass	ferns & litter	0	0	320		Essig Museum of Entomology		PTO-760.28		MBIO22398.1	AACATTATATTTTATTTTTGGTATTTGATCTGGAATAGTAGGAACCTCTCTAAGATTATTAATTCGAGCTGAATTAGGGAATCCCGGATCATTAATTGGAGATGATCAAATCTATAATACTATTGTTACAGCTCATGCATTTATTATAATTTTCTTCATAGTTATGCCAATTATAATTGGAGGATTTGGTAATTGATTAGTTCCTCTTATATTAGGAGCACCCGATATAGCTTTCCCCCGAATAAATAATATAAGATTTTGACTTTTACCCCCTTCTTTAACGTTATTAATTTCGAGAAGAATCGTTGAAAATGGAGCAGGAACAGGATGAACAGTATACCCCCCACTTTCTTCTAATATTGCCCATAGAGGAAGATCTGTAGATTTAGCAATCTTCTC…	658	0	0
MBIO22399	.1.2	PTO-760.30	Lascoria_sp	Genus-Level	ABGD Clustering	Gelechioidea_sp	Morphological			Genus	Imma_sp	Medium	Lepidoptera	Lepidoptera_Group_55	Moorea	-17.53653	-149.86928	320	MBIO22399	MBIO22399.1.2			moth	Peter T Oboyski	1301	22399	Fri Nov 14 00:00:00 PST 2008	Peter T. Oboyski	Peter T. Oboyski	PTO-760	French Polynesia		Society Islands		Uufau pass	ferns & litter	0	0	320		Essig Museum of Entomology		PTO-760.30		MBIO22399.1	AACTTTATATTTTATTTTTGGAATTTGAGCAGGAATAGTAGGAACTTCTCTTAGTCTTTTAATTCGAGCAGAATTAGGAAATCCTGGATCATTAATTGGAGATGATCAAATTTATAATACTATTGTAACAGCTCATGCTTTTATTATAATTTTTTTTATAGTTATACCAATTATAATTGGAGGATTTGGTAATTGATTAGTACCTTTAATATTAGGAGCTCCTGATATAGCTTTCCCCCGTATAAATAATATAAGATTTTGATTACTCCCCCCCTCATTAACCCTATTAATTTCAAGAAGAATTGTAGAAACAGGAGCAGGAACTGGATGAACAGTTTACCCCCCACTATCATCTAATATTGCTCATGGTGGAGGTTCAGTAGATTTAGCAATCTTCTC…	658	0	0
MBIO22400	.1.2	PTO-760.31	Lascoria_sp	Genus-Level	ABGD Clustering	Gelechioidea_sp	Morphological			Genus	Choreutis_sp	Medium	Lepidoptera	Lepidoptera_Group_55	Moorea	-17.53653	-149.86928	320	MBIO22400	MBIO22400.1.2			moth	Peter T Oboyski	1273	22400	Fri Nov 14 00:00:00 PST 2008	Peter T. Oboyski	Peter T. Oboyski	PTO-760	French Polynesia		Society Islands		Uufau pass	ferns & litter	0	0	320		Essig Museum of Entomology		PTO-760.31		MBIO22400.1	AACTTTATATTTTATTTTTGGAATTTGAGCAGGAATAGTAGGAACTTCTCTTAGTCTTTTAATTCGAGCAGAATTAGGAAATCCTGGATCATTAATTGGAGATGATCAAATTTATAATACTATTGTAACAGCTCATGCTTTTATTATAATTTTTTTTATAGTTATACCAATTATAATTGGAGGATTTGGTAATTGATTAGTACCTTTAATATTAGGAGCTCCTGATATAGCTTTCCCCCGTATAAATAATATAAGATTTTGATTACTCCCCCCCTCATTAACCCTATTAATTTCAAGAAGAATTGTAGAAACAGGAGCAGGAACTGGATGAACAGTTTACCCCCCACTATCATCTAATATTGCTCATGGTGGAGGTTCAGTAGATTTAGCAATCTTCTC…	658	0	0
MBIO22402	.1.2	PTO-760.40	Cicadellidae_sp	Family-Level	BioCode Morphological	Cicadellidae_sp	Morphological			Other	Choreutis_melanopepla	Low	Hemiptera	Hemiptera_Group_36	Moorea	-17.53653	-149.86928	320	MBIO22402	MBIO22402.1.2			leafhopper	Peter T Oboyski	1288	22402	Fri Nov 14 00:00:00 PST 2008	Peter T. Oboyski	Peter T. Oboyski	PTO-760	French Polynesia		Society Islands		Uufau pass	ferns & litter	0	0	320		Essig Museum of Entomology		PTO-760.40		MBIO22402.1	AACAATATACTTTTTATTTGGTATATGATCAGGAATAATCGGAATGATGATAAGAATTATTATTCGAATAGAATTAAATCAAACAGGATCAGTTATTAAAAATGATCAAATATATAATGTATTAGTAACATCACATGCATTCATTATAATCTTCTTCATAGTTATACCTATTATAATTGGTGGATTTGGGAATTGATTAGTACCAATTATAATTGGGGCACCTGATATAGCATTTCCACGAATAAATAATATAAGCTTTTGATTGTTACCGCCATCAATTATACTTATTATTTCAAGATCAATAATTAATACAGGTACAGGATCAGGATGAACCCTATATCCACCATTAACAAGAAATATTGCACACTCAGGTGCAAGAGTTGATATAACAATTTTTTC…	658	0	0
MBIO22403	.1.2	PTO-760.36	Lepidoptera_sp	Order-Level	ABGD Clustering	Elophila_sp	Morphological			Other	Phycita_sp	Medium	Lepidoptera	Lepidoptera_Group_29	Moorea	-17.53653	-149.86928	320	MBIO22403	MBIO22403.1.2	Elophila		moth	Peter T Oboyski	1274	22403	Fri Nov 14 00:00:00 PST 2008	Peter T. Oboyski	Peter T. Oboyski	PTO-760	French Polynesia		Society Islands		Uufau pass	ferns & litter	0	0	320		Essig Museum of Entomology		PTO-760.36		MBIO22403.1	TACTTTATATTTTATTTTTGGAATTTGAGCTGGAATAGTAGGAACTTCATTAAGTTTACTAATTCGAGCTGAATTAGGAAATCCAGGCTCTTTAATTGGAGATGATCAAATTTATAACACTATTGTAACAGCTCATGCATTTATTATAATTTTTTTTATAGTAATGCCTATTATAATTGGGGGATTTGGAAATTGATTAGTTCCTTTAATATTAGGAGCTCCTGATATAGCTTTCCCTCGAATAAATAACATAAGATTTTGATTACTTCCTCCTTCTTTAACTTTACTTATTTCTAGAAGAATTGTTGAAAATGGAGCAGGAACAGGATGAACAGTTTATCCCCCTCTTTCTTCTAATATTGCTCATGGTGGAAGTTCTGTGGATTTAGCTATTTTTTC…	658	0	0
MBIO22404	.1.2	PTO-760.37	Lepidoptera_sp	Order-Level	ABGD Clustering	Elophila_sp	Morphological			Genus	Dudua_aprobola	Medium	Lepidoptera	Lepidoptera_Group_29	Moorea	-17.53653	-149.86928	320	MBIO22404	MBIO22404.1.2	Elophila		moth	Peter T Oboyski	1276	22404	Fri Nov 14 00:00:00 PST 2008	Peter T. Oboyski	Peter T. Oboyski	PTO-760	French Polynesia		Society Islands		Uufau pass	ferns & litter	0	0	320		Essig Museum of Entomology		PTO-760.37		MBIO22404.1	TACTTTATATTTTATTTTTGGAATTTGAGCTGGAATAGTAGGAACCTCATTAAGTTTACTAATTCGAGCTGAATTGGGAAATCCAGGCTCTTTAATTGGAGATGATCAAATTTATAACACTATTGTAACAGCTCATGCATTTATTATAATTTTTTTTATAGTAATGCCTATTATAATTGGGGGATTTGGAAATTGATTAGTTCCTTTAATATTAGGAGCTCCTGATATAGCTTTCCCTCGAATAAATAACATAAGATTTTGACTACTTCCTCCTTCTTTAACTTTACTTATTTCTAGAAGAATTGTTGAAAATGGAGCAGGAACAGGATGAACAGTTTATCCCCCTCTTTCTTCTAATATTGCTCATGGTGGAAGTTCTGTAGATTTAGCTATTTTTTC…	658	0	0
MBIO22405	.1.2	PTO-760.38	Araeopteron_sp	Genus-Level	ABGD Clustering	Neolepidoptera_sp	Morphological			Genus	Perixera_sp	Medium	Lepidoptera	Lepidoptera_Group_50	Moorea	-17.53653	-149.86928	320	MBIO22405	MBIO22405.1.2			moth	Peter T Oboyski	1278	22405	Fri Nov 14 00:00:00 PST 2008	Peter T. Oboyski	Peter T. Oboyski	PTO-760	French Polynesia		Society Islands		Uufau pass	ferns & litter	0	0	320		Essig Museum of Entomology		PTO-760.38		MBIO22405.1	AACTTTATATTTTATTTTTGGTATTTGGGCAAGAATGGTAGGTACTTCTTTAAGTTTATTAATTCGAGCAGAATTAGGTAACCCAGGGTCTTTAATTGGTGATGATCAAATCTATAATACTATTGTCACAGCTCATGCCTTTATTATAATTTTTTTTATAGTTATACCAATTATAATTGGTGGATTTGGTAATTGACTAGTCCCTTTAATATTAGGAGCCCCTGACATAGCTTTCCCACGAATAAACAATATAAGTTTCTGACTCTTACCCCCATCTTTAACTCTTCTAATTTCAAGAAGAATTGTAGAAAATGGAGCAGGAACAGGATGAACAGTCTATCCCCCACTTTCATCTAATATTGCTCATGGAGGAAGCTCTGTTGATTTAGCAATTTTTTC…	658	0	0
MBIO22406	.1.2	PTO-762.1	Macroglossum_rectans	Species-Level	ABGD Clustering	Macroglossum_hirundo	Morphological			Species	Pelochyta_sp	High	Lepidoptera	Lepidoptera_Group_92	Moorea	-17.54139	-149.82686	245	MBIO22406	MBIO22406.1.2	Macroglossum	hirundo	moth	Peter T Oboyski	1306	22406	Sat Nov 15 00:00:00 PST 2008	Peter T. Oboyski	Peter T. Oboyski	PTO-762	French Polynesia		Society Islands		nr. Belvedere	Inocarpus forest	0	0	245		Essig Museum of Entomology		PTO-762.1		MBIO22406.1	AACATTATATTTTATTTTTGGAATTTGAGCAGGAATAGTAGGAACTTCATTAAGATTATTAATTCGAGCAGAATTAGGAACCCCCGGATCTTTAATTGGAGATGACCAAATTTACAACACAATTGTAACAGCTCATGCATTTATTATAATTTTTTTTATAGTAATACCTATTATAATTGGAGGATTTGGAAATTGATTAGTACCATTAATATTAGGAGCTCCAGATATAGCATTCCCACGTATAAATAATATAAGATTTTGACTTTTACCCCCTTCTTTAACTCTTTTAATTTCTAGAAGTATTGTTGAAAATGGGGCAGGTACTGGATGAACAGTTTACCCACCTTTATCATCTAATATTGCTCATAGTGGAAGATCTGTAGATTTAGCTATTTTTTC…	658	0	0
MBIO22408	.1.2	PTO-762.3	Hepialidae_sp	Family-Level	ABGD Clustering	Gelechioidea_sp	Morphological			Other	Notodontidae_sp	Low	Lepidoptera	Lepidoptera_Group_93	Moorea	-17.54139	-149.82686	245	MBIO22408	MBIO22408.1.2			moth	Peter T Oboyski	1279	22408	Sat Nov 15 00:00:00 PST 2008	Peter T. Oboyski	Peter T. Oboyski	PTO-762	French Polynesia		Society Islands		nr. Belvedere	Inocarpus forest	0	0	245		Essig Museum of Entomology		PTO-762.3		MBIO22408.1	TACCTTATATTTTATTTTTTGGAATTTGATCAGGAATAGTAGGAACTTCTTTAGTTTATTAATTCGAGCAGAGTTAGGAAACCCTGGCTCCTTAATTGGAGATGATCAAATTTATAATACTATTGTAACTGCCCATGCTTTTATTATAATTTTTTTTATAGTAATGCCTATTATAATTGGGGGATTTGGAAATTGACTAGTTCCTCTTATACTTGGAGCTCCTGATATGGCCTTCCCACGAATAAATAATATAAGTTTTTGATTATTACCCCCCTCACTAACTCTTTTAATTTCTAGAAGCATTGTAGAAAATGGAGCAGGAACTGGATGAACAGTTTACCCCCCTCTATCTTCTAATATCGCTCACGGAGGAGGATCTGTAGATTTAGCTATTTTCTC…	658	0	0
MBIO22409	.1.2	PTO-762.4	Assara_seminivale	Species-Level	ABGD Clustering	Assara_halmophila	Morphological			Species	Dichomeris_sp	High	Lepidoptera	Lepidoptera_Group_18	Moorea	-17.54139	-149.82686	245	MBIO22409	MBIO22409.1.2	Assara	halmophila	moth	Peter T Oboyski	1289	22409	Sat Nov 15 00:00:00 PST 2008	Peter T. Oboyski	Peter T. Oboyski	PTO-762	French Polynesia		Society Islands		nr. Belvedere	Inocarpus forest	0	0	245		Essig Museum of Entomology		PTO-762.4		MBIO22409.1	AACTTTATACTTCATTTTTGGAATTTGATCAGGAATAATCGGAACCTCTTTAAGACTACTAATTCGAGCAGAATTGGGAACCCCCGGATCTTTAATTGGAGATGATCAAATTTATAATACTATTGTCACAAGCCATGCTTTTATTATAATTTTTTTTATAGTAATGCCTATTATAATTGGAGGATTTGGAAATTGATTAGTGCCCTTAATACTAGGAGCCCCTGATATAGCTTTCCCACGAATAAATAATATAAGATTTTGATTACTCCCACCTTCTATCACTCTTCTAATTTCTAGAAGAATAGTAGAAAATGGTGCAGGTACTGGATGAACAGTTTACCCCCCACTGTCTTCTAATATTGCCCATGGAGGTAGTTCAGTAGATTTAGCTATTTTCTC…	658	0	0
MBIO22410	.1.2	PTO-762.5	Lagocheirus_araneiformis	Species-Level	ABGD Clustering	Cerambycidae_sp	Morphological			Other	Tineidae_sp	Low	Coleoptera	Coleoptera_Group_80	Moorea	-17.54139	-149.82686	245	MBIO22410	MBIO22410.1.2			longhorned beetle	Peter T Oboyski	1272	22410	Sat Nov 15 00:00:00 PST 2008	Peter T. Oboyski	Peter T. Oboyski	PTO-762	French Polynesia		Society Islands		nr. Belvedere	Inocarpus forest	0	0	245		Essig Museum of Entomology		PTO-762.5		MBIO22410.1	AACTTTATATTTTATTTTTGGCGCTTGATCAGGAATAGTGGGAACTTCCCTTAGAGTTCTAATTCGAACAGAATTAGGAACTCCTGGAGCTTTAATTGGTGATGATCAAATTTATAATACTATTGTTACTGCTCATGCTTTTATTATAATTTTTTTTATAGTAATACCTATTATAATTGGAGGTTTCGGAAATTGATTAGTTCCTTTAATATTAGGAGCTCCAGATATAGCTTTCCCCCGAATAAATAATATAAGATTCTGACTTTTACCCCCTTCTTTAATTTTATTAATCATAAGAAGAATCGTAGAAACAGGAGCCGGAACTGGTTGAACTGTGTACCCCCCACTCTCAGCTAACATTGCTCATGCTGGGCCTTCTGTAGATTTAGCAATTTTTAG…	658	0	0
MBIO22411	.1.2	PTO-762.6	Tephritidae_sp	Family-Level	BioCode Morphological	Tephritidae_sp	Morphological			Other	Opogona_sp	Low	Diptera	Diptera_Group_24	Moorea	-17.54139	-149.82686	245	MBIO22411	MBIO22411.1.2			picture-wing fly	Peter T Oboyski	1311	22411	Sat Nov 15 00:00:00 PST 2008	Peter T. Oboyski	Peter T. Oboyski	PTO-762	French Polynesia		Society Islands		nr. Belvedere	Inocarpus forest	0	0	245		Essig Museum of Entomology		PTO-762.6		MBIO22411.1	TACTCTATATTTCATTTTTGGTGCTTGGGCCGGAATAGTAGGTACATCTCTTAGAATTTTAATTCGAGCAGAATTAGGACATCCAGGAGCATTAATTGGTGATGACCAAATTTATAATGTAATTGTAACCGCCCACGCTTTTGTCATAATTTTCTTTATAGTAATACCTATTATAATTGGAGGATTCGGTAACTGACTAGTTCCTCTTATACTAGGTGCACCTGATATAGCATTCCCACGAATAAATAATATAAGTTTCTGATTATTACCACCTTCACTTACACTTTTATTAGTAAGCAGTATAGTAGAAAATGGGGCCGGAACAGGCTGAACTGTTTACCCTCCTTTATCATCTGTAATTGCTCACGGTGGAGCTTCTGTAGACTTAGCAATTTTTTC…	658	0	0
MBIO22412	.1.2	PTO-762.7	Drosophila_sp	Genus-Level	ABGD Clustering	Tipulidae_sp	Morphological			Genus	Teleiopsis_sp	Medium	Diptera	Diptera_Group_141	Moorea	-17.54139	-149.82686	245	MBIO22412	MBIO22412.1.2			crane fly	Peter T Oboyski	1322	22412	Sat Nov 15 00:00:00 PST 2008	Peter T. Oboyski	Peter T. Oboyski	PTO-762	French Polynesia		Society Islands		nr. Belvedere	Inocarpus forest	0	0	245		Essig Museum of Entomology		PTO-762.7		MBIO22412.1	AACATTATATTTTATTTTTGGAGCTTGAGCAGGAATAGTCGGAACTTCATTAAGAATTTTAATTCGAGCTGAATTAGGACATCCTGGGGCATTAATTGGAAATGACCAAATTTATAATGTAGTTGTTACAGCACATGCTTTTATTATAATTTTCTTCATAGTTATACCTATTATAATTGGAGGATTTGGAAATTGATTAGTTCCTTTAATATTAGGAGCACCAGATATGGCTTTTCCTCGAATAAATAATATAAGTTTTTGATTATTACCTCCTTCTTTAACCCTTTTATTAGCTAGTAGTATAGTAGAAAATGGGGCTGGAACAGGATGAACAGTTTACCCTCCTTTATCTGCTGGAATTGCCCATGCTGGTGCATCAGTAGATCTAGCTATTTTTTC…	658	0	0
MBIO22413	.1.2	PTO-762.9	Drosophila_sp	Genus-Level	ABGD Clustering	Tipulidae_sp	Morphological			Genus	Teleiopsis_sp	Medium	Diptera	Diptera_Group_141	Moorea	-17.54139	-149.82686	245	MBIO22413	MBIO22413.1.2			crane fly	Peter T Oboyski	1282	22413	Sat Nov 15 00:00:00 PST 2008	Peter T. Oboyski	Peter T. Oboyski	PTO-762	French Polynesia		Society Islands		nr. Belvedere	Inocarpus forest	0	0	245		Essig Museum of Entomology		PTO-762.9		MBIO22413.1	AACATTATATTTTATTTTTGGAGCTTGAGCAGGAATAGTAGGAACTTCATTAAGAATTTTAATTCGAGCTGAATTAGGACATCCTGGAGCATTAATTGGAAATGACCAAATTTATAATGTGGTTGTTACAGCACATGCCTTTATTATAATTTTTTTTATAGTTATACCTATTATAATTGGAGGATTCGGAAATTGACTAGTCCCTTTAATATTAGGAGCTCCTGATATAGCTTTTCCTCGAATAAATAATATAAGTTTTTGATTATTACCCCCTTCATTAACCCTTTTATTAGCCAGTAGTATAGTAGAAAATGGAGCTGGAACAGGATGAACAGTTTATCCTCCTTTATCTGCTGGAATTGCTCATGCTGGAGCATCAGTAGATTTAGCTATTTTTTC…	658	0	0
MBIO22414	.1.2	PTO-762.10	Cicadellidae_sp	Family-Level	BioCode Morphological	Cicadellidae_sp	Morphological			Other	Noctuidae_sp	Low	Hemiptera	Hemiptera_Group_44	Moorea	-17.54139	-149.82686	245	MBIO22414	MBIO22414.1.2			leafhopper	Peter T Oboyski	1317	22414	Sat Nov 15 00:00:00 PST 2008	Peter T. Oboyski	Peter T. Oboyski	PTO-762	French Polynesia		Society Islands		nr. Belvedere	Inocarpus forest	0	0	245		Essig Museum of Entomology		PTO-762.10		MBIO22414.1	AACAATATACTTTTTATTTGGTATATGATCAGGAATAATTGGAATGATAATAAGAATTATTATTCGAATAGAATTAAACCAAACAGGATCAGTAATTAAAAATGATCAAATATATAACGTATTAGTAACATCACATGCATTTATTATAATTTTTTTTATAGTTATACCAATTATAATTGGTGGATTTGGAAATTGATTAGTACCAATTATAATCGGAGCACCTGATATAGCATTCCCACGAATAAATAATATAAGTTTTTGATTACTCCCCCCATCAATTATTCTCATTATTTCAAGATCAATAATTAATACAGGTACAGGATCAGGATGAACTTTATACCCCCCATTAACAAGAAATATTGCACACTCAGGTGCAAGAGTTGATATAACAATTTTCTC…	658	0	0
MBIO22417	.1.2	PTO-767.2	Micromyzus_sp	Genus-Level	ABGD Clustering	Aphididae_sp	Morphological			Genus	Erechthias_sp	High	Hemiptera	Hemiptera_Group_158	Moorea	-17.54174	-149.82701	250	MBIO22417	MBIO22417.1.2			aphid	Peter T Oboyski	1309	22417	Sat Nov 15 00:00:00 PST 2008	Peter T. Oboyski	Peter T. Oboyski	PTO-767	French Polynesia		Society Islands		nr. Belvedere	epiphytic ferns	0	0	250		Essig Museum of Entomology		PTO-767.2		MBIO22417.1	AACTTTATATTTTTTATTTGGAATTTGATCAGGTATAATCGGATCATCACTTAGAATATTAATTCGCCTAGAACTAAGACAAATTAATTCAATTATTAATAATAATCAACTATATAATGTAATTGTAACAATTCACGCTTTTATTATAATTTTCTTTATAACAATACCAATTGTTATTGGTGGATTTGGAAATTGATTAATTCCTATAATAATAGGATGTCCTGATATATCATTTCCACGTTTAAATAATATTAGATTTTGATTATTACCACCATCATTAATAATAATAATTTGCAGTTTTTTAATTAATAATGGTACAGGAACAGGATGAACTATTTATCCACCTTTATCAAATAATATTGCACATAATAATATTTCAGTAGATTTAACTATCTTTTC…	658	0	0
MBIO22419	.1.2	PTO-768.1	Dioxyna_sp	Genus-Level	ABGD Clustering	Trupanea_sp	Morphological			Species	Rhyparochromidae_sp	High	Diptera	Diptera_Group_92	Moorea	-17.50642	-149.84033	780	MBIO22419	MBIO22419.1.2	Trupanea		picture-wing fly	Peter T Oboyski	1313	22419	Thu Nov 06 00:00:00 PST 2008	Peter T. Oboyski	Peter T. Oboyski	PTO-768	French Polynesia		Society Islands		Mt Rotui; ridge trail		0	0	780		Essig Museum of Entomology		PTO-768.1		MBIO22419.1	AACATTATATTTTATTTTTGGTGCTTGAGCAGGAATAGTTGGAACTTCTTTAAGAATTCTAATTCGAGCCGAATTAGGTCATCCAGGAGCTTTAATTGGTAATGATCAAATTTATAATGTTATTGTTACATCTCATGCATTTGTAATAATTTTTTTTATAGTTATACCAATTATAATTGGTGGATTTGGTAATTGATTAGTTCCTTTAATATTAGGAGCTCCTGATATAGCATTTCCCCGAATAAATAATATAAGTTTTTGATTATTACCCCCTTCTCTTACTTTATTATTAGTCAGAAGTATAGTAGAAAATGGTGCTGGTACAGGATGAACAGTTTATCCCCCCCTTTCATCTATTTCAGCTCATGCAGGAGCTTCTGTAGATTTAGCTATTTTTTC…	658	0	0
MBIO22421	.1.2	PTO-725.1	Cydia_pseudomalesana	Species-Level	ABGD Clustering	Cydia_sp	Morphological			Genus	Tambinia_sp	High	Lepidoptera	Lepidoptera_Group_94	Moorea	-17.49617	-149.84517	450	MBIO22421	MBIO22421.1.2	Cydia		moth	Peter T Oboyski	1323	22421	Thu Nov 06 00:00:00 PST 2008	Peter T. Oboyski	Peter T. Oboyski	PTO-725	French Polynesia		Society Islands		Mt Rotui; ridge trail		0	0	450		Essig Museum of Entomology		PTO-725.1		MBIO22421.1	AACATTATATTTTATTTTTGGTATTTGAGCTGGAATAATCGGAACTTCTTTAAGTTTATTAATTCGTGCAGAATTAGGAAATCCAGGATCTTTAATTGGCGATGATCAAATTTATAATACTATTGTAACTGCTCATGCCTTTATTATAATTTTTTTTATAGTTATACCTATTATAATTGGTGGATTTGGTAATTGATTAGTACCATTAATATTAGGAGCCCCAGATATAGCTTTTCCACGAATAAATAACATAAGATTTTGACTATTACCCCCCTCTATTATACTTCTAATTTCAAGAAGAATCGTAGAAAATGGAGCTGGAACAGGATGAACAGTATACCCCCCACTTTCATCTAATATTGCCCATAGTGGTAGATCTGTAGATTTAGCTATTTTTTC…	658	0	0
MBIO22424	.1.2	PTO-762.15	Imma_sp	Genus-Level	BioCode Morphological	Imma_sp	Morphological			Genus	Cicadellidae_sp	Medium	Lepidoptera	Lepidoptera_Group_95	Moorea	-17.54139	-149.82686	245	MBIO22424	MBIO22424.1.2	Imma		moth	Peter T Oboyski	1280	22424	Sat Nov 15 00:00:00 PST 2008	Peter T. Oboyski	Peter T. Oboyski	PTO-762	French Polynesia		Society Islands		nr. Belvedere	Inocarpus forest	0	0	245		Essig Museum of Entomology		PTO-762.15		MBIO22424.1	AACATTATATTTTATTTTTGGAATTTGATCAGGAATAGTAGGAACTTCTTTAAGTCTTTTAATTCGAGCAGAATTAGGAAATCCAGGATCATTAATTGGAGATGATCAAATTTATAATACAATTGTAACAGCCCATGCTTTTATTATAATTTTTTTTATAGTAATACCAATTATAATTGGAGGATTTGGTAATTGATTAGTACCTTTAATATTAGGAGCCCCCGATATAGCTTTCCCCCGAATAAATAATATAAGATTTTGACTTTTACCCCCTTCATTAACCTTATTAATTTCTAGAAGAATTGTAGAAAATGGAGCAGGAACTGGATGAACAGTTTATCCTCCCTTATCATCTAACATTGCCCATGGAGGTAGATCAGTAGACTTAGCCATTTTCTC…	658	0	0
MBIO22425	.1.2	PTO-762.16	Cnaphalocrocis_hemicrossa	Species-Level	BioCode Morphological	Cnaphalocrocis_hemicrossa	Morphological			Other	Herpystis_sp	High	Lepidoptera	Lepidoptera_Group_82	Moorea	-17.54139	-149.82686	245	MBIO22425	MBIO22425.1.2	Cnaphalocrocis	hemicrossa	moth	Peter T Oboyski	1286	22425	Sat Nov 15 00:00:00 PST 2008	Peter T. Oboyski	Peter T. Oboyski	PTO-762	French Polynesia		Society Islands		nr. Belvedere	Inocarpus forest	0	0	245		Essig Museum of Entomology		PTO-762.16		MBIO22425.1	AACTTTATATTTTATTTTTGGAATTTGAGCAGGAATAGTTGGAACTTCTTTAAGTTTATTAATTCGAGCTGAATTAGGAAATCCAGGATCATTAATTGGAGATGATCAAATTTATAATACTATTGTAACAGCTCATGCATTTATTATAATTTTTTTTATAGTAATACCTATTATAATTGGAGGATTTGGAAATTGATTAGTACCTTTAATATTAGGAGCTCCAGATATAGCTTTTCCTCGTATAAATAATATAAGATTTTGATTGCTCCCTCCTTCATTAACTTTATTAATTTCAAGAAGAATTGTAGAAAATGGAGCAGGAACAGGATGAACAGTTTACCCCCCACTCTCATCTAATATTGCTCATGGAGGAAGATCCGTTGATTTAGCTATTTTTTC…	658	0	0
MBIO22426	.1.2	PTO-762.17	Choreutis_sp	Genus-Level	ABGD Clustering	Choreutidae_sp	Morphological			Genus	Dudua_sp	Medium	Lepidoptera	Lepidoptera_Group_96	Moorea	-17.54139	-149.82686	245	MBIO22426	MBIO22426.1.2			moth	Peter T Oboyski	1304	22426	Sat Nov 15 00:00:00 PST 2008	Peter T. Oboyski	Peter T. Oboyski	PTO-762	French Polynesia		Society Islands		nr. Belvedere	Inocarpus forest	0	0	245		Essig Museum of Entomology		PTO-762.17		MBIO22426.1	AACTTTATATTTTATTTTTGGAATTTGATCAGGAATAGTAGGAACTTCTTTAAGTTTATTAATTCGAGCTGAACTTGGTAATCCAGGTTCTTTAATTGGTGATGATCAAATTTATAATACTATTGTAACAGCTCATGCATTCATTATAATTTTTTTTATAGTTATACCAATTATAATTGGAGGATTTGGAAATTGATTAGTTCCTCTAATATTAGGAGCCCCAGATATAGCTTTCCCTCGAATAAATAATATAAGATTTTGGTTATTACCCCCATCATTAACATTGCTAATTTCTAGAAGAATTGTAGAAACAGGAGCAGGTACAGGATGAACAGTATACCCCCCACTTTCATCTAATATAGCTCATGGAGGTAGTTCAGTAGATTTAGCAATTTTTTC…	658	0	0
MBIO22429	.1.2	PTO-762.20	Choreutis_melanopepla	Species-Level	ABGD Clustering	Choreutidae_sp	Morphological			Species	Brachyacma_sp	High	Lepidoptera	Lepidoptera_Group_63	Moorea	-17.54139	-149.82686	245	MBIO22429	MBIO22429.1.2			moth	Peter T Oboyski	1314	22429	Sat Nov 15 00:00:00 PST 2008	Peter T. Oboyski	Peter T. Oboyski	PTO-762	French Polynesia		Society Islands		nr. Belvedere	Inocarpus forest	0	0	245		Essig Museum of Entomology		PTO-762.20		MBIO22429.1	AACCTTATATTTTATTTTCGGAATTTGATCAGGAATAGTCGGAACTTCTTTAAGTTTATTAATTCGAGCTGAATTAGGAAACCCCGGATCTTTAATTGGAGATGACCAAATTTATAATACTATTGTTACAGCTCATGCCTTTATTATAATTTTTTTTATAGTAATACCTATTATAATTGGAGGATTTGGTAATTGATTAGTACCCCTAATATTAGGGGCCCCAGATATAGCTTTTCCTCGTATAAATAATATAAGATTTTGATTATTACCCCCATCTTTAACTCTATTAATTTCTAGAAGAATCGTAGAAACAGGAGCAGGTACAGGATGAACAGTTTACCCTCCTCTTTCTTCCAATATAGCTCATGGAGGAAGATCTGTAGATTTAGCAATTTTTTC…	658	0	0
MBIO22431	.1.2	PTO-762.22	Cadra_cautella	Species-Level	ABGD Clustering	Pyralidae_sp	Morphological			Genus	Ectomyelois_ceratoniae	Medium	Lepidoptera	Lepidoptera_Group_26	Moorea	-17.54139	-149.82686	245	MBIO22431	MBIO22431.1.2			moth	Peter T Oboyski	1305	22431	Sat Nov 15 00:00:00 PST 2008	Peter T. Oboyski	Peter T. Oboyski	PTO-762	French Polynesia		Society Islands		nr. Belvedere	Inocarpus forest	0	0	245		Essig Museum of Entomology		PTO-762.22		MBIO22431.1	AACTTTATATTTTATTTTTGGAATTTGATCAGGAATAGTAGGAACATCTTTAAGTTTATTAATTCGAGCTGAATTAGGTACACCTGGTTCTTTAATTGGAGATGATCAAATTTATAATACTATTGTTACTGGACACGCTTTTATTATAATTTTTTTTATAGTAATACCTATTATAATTGGAGGATTTGGTAATTGATTAGTACCTCTAATATTAGGAGCACCTGATATAGCTTTTCCTCGAATAAATAATATAAGATTTTGACTTTTACCCCCCTCTCTTAGTTTATTAATTTCAAGAAGAATTGTTGAAAATGGAGCAGGAACAGGATGAACGGTTTACCCCCCCTTATCCTCTAATATTGCCCATGGGGGCAGATCTGTTGACTTAGCTATTTTTTC…	658	0	0
MBIO22433	.1.2	PTO-762.24	Dudua_aprobola	Species-Level	ABGD Clustering	Tortricidae_sp	Morphological			Species	Libythea_sp	High	Lepidoptera	Lepidoptera_Group_75	Moorea	-17.54139	-149.82686	245	MBIO22433	MBIO22433.1.2			moth	Peter T Oboyski	1299	22433	Sat Nov 15 00:00:00 PST 2008	Peter T. Oboyski	Peter T. Oboyski	PTO-762	French Polynesia		Society Islands		nr. Belvedere	Inocarpus forest	0	0	245		Essig Museum of Entomology		PTO-762.24		MBIO22433.1	AACATTATATTTTATTTTTGGTATTTGAGCTGGAATAGTAGGAACATCACTAAGACTTTTAATTCGAGCTGAATTAGGAAATCCAGGTTCTTTAATTGGAGATGATCAAATTTATAATACTATTGTAACTGCTCATGCTTTTATTATAATTTTTTTCATAGTTATACCTATTATAATTGGAGGATTTGGAAATTGATTAGTACCTTTAATATTAGGTGCACCTGATATAGCTTTCCCCCGAATAAATAATATAAGATTTTGATTATTACCACCCTCTATTATACTTTTAATTTCTAGAAGAATTGTAGAAAATGGAGCAGGAACAGGATGAACAGTTTACCCCCCACTCTCATCTAATATTGCCCATAGAGGAAGTTCTGTAGATCTTGCTATTTTTTC…	658	0	0
MBIO22434	.1.2	PTO-762.26	Perixera_sp	Genus-Level	ABGD Clustering	Geometridae_sp	Morphological			Genus	Pectinophora_scutigera	Medium	Lepidoptera	Lepidoptera_Group_62	Moorea	-17.54139	-149.82686	245	MBIO22434	MBIO22434.1.2			moth	Peter T Oboyski	1302	22434	Sat Nov 15 00:00:00 PST 2008	Peter T. Oboyski	Peter T. Oboyski	PTO-762	French Polynesia		Society Islands		nr. Belvedere	Inocarpus forest	0	0	245		Essig Museum of Entomology		PTO-762.26		MBIO22434.1	AACATTATATTTTATTTTCGGAATTTGAGCAGGAATAGTGGGTACTTCTTTAAGATTATTAATTCGAGCTGAATTAGGTAATCCCGGATCTTTAATTGGTGATGATCAAATTTATAATACAATTGTTACAGCTCATGCTTTTATTATAATTTTCTTCATAGTAATACCAATTATAATTGGAGGATTTGGAAATTGATTAGTTCCTTTAATGTTAGGAGCTCCTGATATAGCTTTCCCCCGAATAAATAATATAAGATTTTGATTATTACCCCCCTCTATTACTTTATTAATCTCAAGAAGTATTGTTGAAAGTGGGGCAGGTACTGGTTGAACAGTTTATCCCCCATTATCGTCTAATATTGCACACAGAGGTAGCTCAGTAGATTTAGCTATTTTTTC…	658	0	0
MBIO22437	.1.2	PTO-762.27	Pelochyta_sp	Genus-Level	ABGD Clustering	Gelechioidea_sp	Morphological			Genus	Tineidae_sp	Medium	Lepidoptera	Lepidoptera_Group_88	Moorea	-17.54139	-149.82686	245	MBIO22437	MBIO22437.1.2			moth	Peter T Oboyski	1291	22437	Sat Nov 15 00:00:00 PST 2008	Peter T. Oboyski	Peter T. Oboyski	PTO-762	French Polynesia		Society Islands		nr. Belvedere	Inocarpus forest	0	0	245		Essig Museum of Entomology		PTO-762.27		MBIO22437.1	AACTTTATATTTTATTTTTGGAATTTGAGCAGGAATAGTAGGAACATCTCTTAGTTTACTAATTCGAGCTGAACTAGGAAATCCCGGCTCATTAATTGGAGATGATCAAATTTATAATACTATTGTTACAGCTCATGCCTTTATTATAATTTTCTTTATAGTTATGCCTATTATAATTGGAGGATTTGGAAATTGATTAGTTCCTTTAATACTAGGAGCTCCTGATATAGCCTTCCCACGAATAAATAATATAAGTTTTTGATTATTACCACCCTCTTTAACTTTATTAATCTCAAGTAGAATTGTAGAAACTGGAGCAGGAACCGGATGAACAGTTTACCCCCCACTTTCATCTAATATTGCCCATGGAGGTAGTTCCGTAGACTTAGCTATTTTTTC…	658	0	0
MBIO22438	.1.2	PTO-762.28	Notodontidae_sp	Family-Level	ABGD Clustering	Gelechioidea_sp	Morphological			Family	Bissetia_sp	Medium	Lepidoptera	Lepidoptera_Group_97	Moorea	-17.54139	-149.82686	245	MBIO22438	MBIO22438.1.2			moth	Peter T Oboyski	1324	22438	Sat Nov 15 00:00:00 PST 2008	Peter T. Oboyski	Peter T. Oboyski	PTO-762	French Polynesia		Society Islands		nr. Belvedere	Inocarpus forest	0	0	245		Essig Museum of Entomology		PTO-762.28		MBIO22438.1	AACATTATATTTTATATTCGGAATTTGGGCAGGAATAGTTGGAACTTCTTTAAGTTTATTAATTCGAGCTGAATTAGGTAACCCTGGATCTCTTATTGGAGATGATCAAATTTATAATACTATTGTTACAGCTCATGCTTTTATTATAATTTTTTTTATAGTTATACCTATTATAATTGGAGGATTTGGAAATTGATTAGTTCCATTAATATTAGGAGCTCCTGACATAGCATTCCCCCGAATAAATAATATAAGTTTTTGACTTTTACCCCCTTCTTTAACTCTCTTAATTTCAAGAAGAATTGTAGAAAATGGAGCAGGAACTGGTTGAACTGTTTACCCCCCTCTTTCTTCTAATATTGCCCATAGAGGAAGATCTGTTGACTTAGCAATTTTTTC…	658	0	0
MBIO22439	.1.2	PTO-762.29	Lepidoptera_sp	Order-Level	ABGD Clustering	Gelechioidea_sp	Morphological			Other	Hesperiidae_sp	Medium	Lepidoptera	Lepidoptera_Group_43	Moorea	-17.54139	-149.82686	245	MBIO22439	MBIO22439.1.2			moth	Peter T Oboyski	1292	22439	Sat Nov 15 00:00:00 PST 2008	Peter T. Oboyski	Peter T. Oboyski	PTO-762	French Polynesia		Society Islands		nr. Belvedere	Inocarpus forest	0	0	245		Essig Museum of Entomology		PTO-762.29		MBIO22439.1	AACATTATATTTTATATTTGGAATTTGAGCAGGTATAGTTGGAACTTCTTTAAGTTTATTAATTCGAGCTGAATTAGGTAATCCAGGATCACTCATTGGAGATGATCAAATTTATAATACTATTGTTACAGCTCATGCTTTTATTATAATTTTTTTTATAGTTATACCTATTATAATTGGTGGATTTGGAAATTGATTGATTCCTTTAATATTAGGAGCTCCTGATATAGCATTCCCCCGAATAAATAATATAAGTTTTTGACTTTTACCCCCCTCTTTAACTCTTTTAATTTCAAGAAGAATCGTAGAAAATGGAGCAGGAACTGGTTGAACAGTATACCCCCCCCTCTCCGCTAATATTGCTCATAGTGGAAGATCTGTTGATTTAGCAATTTTTTC…	658	0	0
MBIO22441	.1.2	PTO-762.31	Lepidoptera_sp	Order-Level	ABGD Clustering	Cosmopterix_sp	Morphological			Other	Ardozyga_sp	Medium	Lepidoptera	Lepidoptera_Group_98	Moorea	-17.54139	-149.82686	245	MBIO22441	MBIO22441.1.2	Cosmopterix		moth	Peter T Oboyski	1310	22441	Sat Nov 15 00:00:00 PST 2008	Peter T. Oboyski	Peter T. Oboyski	PTO-762	French Polynesia		Society Islands		nr. Belvedere	Inocarpus forest	0	0	245		Essig Museum of Entomology		PTO-762.31		MBIO22441.1	AACTTTATATTTTATTTTTGGAATTTGAGCTGGTATAGTAGGAACTTCTTTAAGTCTATTAATTCGGGCAGAATTAGGTAACCCAGGATCTTTAATTGGTGATGATCAAATTTATAACACTATTGTTACCGCCCATGCTTTTATTATAATTTTTTTTATAGTTATACCAATTATAATTGGAGGATTTGGTAATTGATTAGTTCCTTTAATACTAGGAGCACCTGACATAGCTTTCCCCCGAATAAATAATATAAGTTTTTGATTATTACCCCCCTCTCTAACTCTGTTAATCTCCAGAAGAATTGTTGAAACTGGAGCTGGAACTGGATGAACAGTATACCCCCCACTTTCATCTAATATTGCTCATAGAGGAAGATCAGTTGATCTAGCTATTTTTTC…	658	0	0
MBIO22442	.1.2	PTO-762.32	Evergestis_sp	Genus-Level	ABGD Clustering	Gelechioidea_sp	Morphological			Genus	Noctuidae_sp	Medium	Lepidoptera	Lepidoptera_Group_49	Moorea	-17.54139	-149.82686	245	MBIO22442	MBIO22442.1.2			moth	Peter T Oboyski	1319	22442	Sat Nov 15 00:00:00 PST 2008	Peter T. Oboyski	Peter T. Oboyski	PTO-762	French Polynesia		Society Islands		nr. Belvedere	Inocarpus forest	0	0	245		Essig Museum of Entomology		PTO-762.32		MBIO22442.1	AACTTTATATTTTATTTTTGGAATTTGAGCAGGAATAGTAGGAACTTCACTTAGTTTATTAATTCGCGCTGAATTAGGAAATCCAGGTTCTTTAATTGGAGATGATCAAATTTATAATACTATTGTTACAGCTCATGCTTTTATTATAATTTTTTTTATAGTTATACCCATTATAATTGGAGGATTTGGAAATTGATTAGTACCTTTAATATTAGGAGCACCTGATATAGCTTTCCCCCGAATAAATAATATAAGTTTTTGATTATTACCCCCATCTCTAACCTTATTAATTTCAAGAAGAATTGTAGAAACTGGGGCAGGAACAGGATGAACAGTGTACCCCCCACTCTCATCTAATATTGCCCATGGAGGAAGTTCTGTAGACTTAGCCATTTTTTC…	658	0	0
MBIO22443	.1.2	PTO-762.34	Lepidoptera_sp	Order-Level	ABGD Clustering	Gelechioidea_sp	Morphological			Other	Lauxaniidae_sp	Medium	Lepidoptera	Lepidoptera_Group_53	Moorea	-17.54139	-149.82686	245	MBIO22443	MBIO22443.1.2			moth	Peter T Oboyski	1325	22443	Sat Nov 15 00:00:00 PST 2008	Peter T. Oboyski	Peter T. Oboyski	PTO-762	French Polynesia		Society Islands		nr. Belvedere	Inocarpus forest	0	0	245		Essig Museum of Entomology		PTO-762.34		MBIO22443.1	AACATTATATTTTATTTTTGGAATTTGAGCAGGAATAGTTGGTACTTCCTTAAGTTTATTAATTCGAGCTGAACTAGGTAACCCTGGCTCTCTTATTGGAGATGATCAAATTTACAATACTATTGTAACAGCTCATGCTTTTATTATAATTTTTTTTATAGTTATGCCCATTATAATTGGTGGATTTGGTAATTGATTAGTCCCTTTAATATTAGGAGCTCCTGATATAGCATTCCCCCGAATAAATAATATAAGTTTTTGACTTCTACCCCCCTCCTTAACTTTATTAATTTCAAGAAGAATTGTTGAAAATGGAGCAGGAACAGGTTGAACTGTTTATCCCCCCCTTTCATCCAATATTGCCCATAGAGGAAGATCTGTTGATTTAGCAATTTTTTC…	658	0	0
MBIO22444	.1.2	PTO-762.35	Tineidae_sp	Family-Level	ABGD Clustering	Neolepidoptera_sp	Morphological			Other	Cosmophasis_sp	Low	Lepidoptera	Lepidoptera_Group_99	Moorea	-17.54139	-149.82686	245	MBIO22444	MBIO22444.1.2			moth	Peter T Oboyski	1295	22444	Sat Nov 15 00:00:00 PST 2008	Peter T. Oboyski	Peter T. Oboyski	PTO-762	French Polynesia		Society Islands		nr. Belvedere	Inocarpus forest	0	0	245		Essig Museum of Entomology		PTO-762.35		MBIO22444.1	AACATTATATTTTTTATTTGGGATTTGAGCAGGTATACTAGGAACTTCTCTCAGTCTATTAATTCGAATAGAATTAGGAAATCCAGGCTCTTTAATTGGGAATGATCAAATTTATAACACTATTGTAACTGCCCATGCTTTTATTATAATTTTTTTCATGGTTATACCAATCATAATTGGAGGATTTGGAAATTGACTTGTACCCCTTATATTAGGAGCCCCAGACATAGCATTTCCACGAATAAATAATATAAGCTTTTGACTTTTACCCCCCTCTTTAACACTGTTAGTTTCAAGAAGAATCGTAGAAAATGGAGCAGGAACTGGTTGAACCGTTTACCCCCCTCTTTCTTCTAATATTGCCCATGGAGGAGGATCTGTAGACTTAGCTATTTTTTC…	658	0	0
MBIO22446	.1.2	PTO-762.43	Opogona_sp	Genus-Level	ABGD Clustering	Gelechioidea_sp	Morphological			Genus	Assara_seminivale	Medium	Lepidoptera	Lepidoptera_Group_84	Moorea	-17.54139	-149.82686	245	MBIO22446	MBIO22446.1.2			moth	Peter T Oboyski	1277	22446	Sat Nov 15 00:00:00 PST 2008	Peter T. Oboyski	Peter T. Oboyski	PTO-762	French Polynesia		Society Islands		nr. Belvedere	Inocarpus forest	0	0	245		Essig Museum of Entomology		PTO-762.43		MBIO22446.1	AACATTATATTTTATTTTAGGTGTTTGAGCTGGATTAATCGGAACTTCTCTTAGACTTTTAATTCGAATAGAGTTAGGTAACCCAGGATCATTAATTGGAAATGACCAAATTTACAATACTATTGTAACAGCCCATGCTTTTATTATAATTTTTTTTATAGTAATACCAATTATAATTGGAGGATTTGGAAATTGATTAGTGCCATTAATATTAGGATCCCCTGATATGGCTTTCCCCCGAATAAATAATATAAGATTTTGATTACTCCCTCCGTCATTAACTCTTCTAATTTCAAGAAGAATAGTAGAAAATGGAACAGGCACAGGATGAACAGTTTACCCTCCCCTTTCATCTAATATTGCCCATGGGGGAGGATCAGTAGATCTAGCTATTTTCTC…	658	0	0
MBIO22447	.1.2	PTO-762.47	Teleiopsis_sp	Genus-Level	ABGD Clustering	Neolepidoptera_sp	Morphological			Genus	Choristoneura_sp	Medium	Lepidoptera	Lepidoptera_Group_79	Moorea	-17.54139	-149.82686	245	MBIO22447	MBIO22447.1.2			moth	Peter T Oboyski	1326	22447	Sat Nov 15 00:00:00 PST 2008	Peter T. Oboyski	Peter T. Oboyski	PTO-762	French Polynesia		Society Islands		nr. Belvedere	Inocarpus forest	0	0	245		Essig Museum of Entomology		PTO-762.47		MBIO22447.1	AACCCTATATTTTATTTTTGGAATTTGATCAGGAATATTAGGTATATCTTTTAGATTATTAATTCGAGCAGAATTAGGTAATCCCGGATCATTAATTGGAGATGATCAAATTTATAATACAATTGTTACTGCTCATGCTTTTATTATAATTTTTTTTATAGTAATACCAATTATAATTGGAGGATTTGGAAATTGACTAGTACCCTTAATATTAGGGGCTCCAGATATAGCTTTCCCCCGAATAAATAATATAAGATTTTGACTTTTACCCCCTTCATTAACTTTATTAATTTCTAGAAGAATTGTAGAAAATGGAGCAGGAACAGGATGAACAGTATACCCCCCTTTATCCTCTAACATTGCTCATGGAGGAAGATCAGTAGATTTAACTATCTTTTC…	658	0	0
MBIO22448	.1.2	PTO-762.48	Teleiopsis_sp	Genus-Level	ABGD Clustering	Neolepidoptera_sp	Morphological			Genus	Dichelopa_sp	Medium	Lepidoptera	Lepidoptera_Group_79	Moorea	-17.54139	-149.82686	245	MBIO22448	MBIO22448.1.2			moth	Peter T Oboyski	1294	22448	Sat Nov 15 00:00:00 PST 2008	Peter T. Oboyski	Peter T. Oboyski	PTO-762	French Polynesia		Society Islands		nr. Belvedere	Inocarpus forest	0	0	245		Essig Museum of Entomology		PTO-762.48		MBIO22448.1	AACCCTATATTTTATTTTTGGAATTTGATCAGGAATATTAGGTATATCTTTTAGATTATTAATTCGAGCAGAATTAGGTAATCCCGGATCATTAATTGGAGATGATCAAATTTATAATACAATTGTTACTGCTCATGCTTTTATTATAATTTTTTTTATAGTAATACCAATTATAATTGGAGGATTTGGAAATTGACTAGTACCCTTAATATTAGGGGCTCCAGATATAGCTTTCCCCCGAATAAATAATATAAGATTTTGACTTTTACCCCCTTCATTAACTTTATTAATTTCTAGAAGAATTGTAGAAAATGGAGCAGGAACAGGATGAACAGTATACCCCCCTTTATCCTCTAACATTGCTCATGGAGGAAGATCAGTAGATTTAACTATCTTTTC…	658	0	0
MBIO22449	.1.2	PTO-762.49	Notodontidae_sp	Family-Level	ABGD Clustering	Neolepidoptera_sp	Morphological			Other	Herpystis_sp	Low	Lepidoptera	Lepidoptera_Group_47	Moorea	-17.54139	-149.82686	245	MBIO22449	MBIO22449.1.2			moth	Peter T Oboyski	1298	22449	Sat Nov 15 00:00:00 PST 2008	Peter T. Oboyski	Peter T. Oboyski	PTO-762	French Polynesia		Society Islands		nr. Belvedere	Inocarpus forest	0	0	245		Essig Museum of Entomology		PTO-762.49		MBIO22449.1	AACATTATATTTTATTTTTGGAATTTGATCTGGAATATTAGGGATATCTCTTAGTTTACTAATTCGAGCTGAACTAGGAAACCCAGGCTCTTTAATCGGAGATGACCAAATTTATAATACAATTGTCACAGCCCATGCTTTTATTATAATTTTTTTTATAGTTATACCTATTATAATCGGAGGATTTGGAAATTGATTAGTTCCTTTAATGTTAGGAGCCCCTGATATAGCTTTCCCCCGAATAAATAATATAAGATTTTGACTTCTCCCACCTTCTTTAACCCTTTTAATTTCAAGTAGAATTGTTGAAAATGGAGCAGGAACTGGTTGAACAGTTTACCCCCCCCTCTCCTCTAATATTGCCCATGGAGGAAGTTCTGTTGATCTAACCATTTTTTC…	658	0	0
MBIO22452	.1.2	PTO-762.55	Lepidoptera_sp	Order-Level	ABGD Clustering	Gelechioidea_sp	Morphological			Other	Idia_sp	Low	Lepidoptera	Lepidoptera_Group_83	Moorea	-17.54139	-149.82686	245	MBIO22452	MBIO22452.1.2			moth	Peter T Oboyski	1318	22452	Sat Nov 15 00:00:00 PST 2008	Peter T. Oboyski	Peter T. Oboyski	PTO-762	French Polynesia		Society Islands		nr. Belvedere	Inocarpus forest	0	0	245		Essig Museum of Entomology		PTO-762.55		MBIO22452.1	AACATTATATTTTTTATTTGGAATTTGAGCAGGTATACTAGGAACTTCTCTTAGTCTTTTAATTCGTATAGAATTAGGAAATCCTGGCTCTTTAATTGGAAATGATCAAATTTACAATACAATTGTAACTGCACATGCTTTTATTATAATTTTTTTTATAGTTATACCCATTATAATTGGAGGATTTGGAAATTGACTCGTACCTTTAATATTAGGAGCCCCTGATATAGCTTTTCCTCGAATAAATAATATAAGATTTTGACTTTTACCCCCTTCTTTAATACTCTTAATTTCAAGAAGAATCGTAGAAAATGGAGTAGGAACAGGTTGAACTGTTTACCCCCCTCTTTCTTCTAATATTGCACACGGAGGTAGTTCCGTGGATTTAGCAATTTTTTC…	658	0	0
MBIO22453	.1.2	PTO-762.60	Lepidoptera_sp	Order-Level	ABGD Clustering	Gracillariidae_sp	Morphological			Other	Labdia_sp	Low	Lepidoptera	Lepidoptera_Group_83	Moorea	-17.54139	-149.82686	245	MBIO22453	MBIO22453.1.2			moth	Peter T Oboyski	1308	22453	Sat Nov 15 00:00:00 PST 2008	Peter T. Oboyski	Peter T. Oboyski	PTO-762	French Polynesia		Society Islands		nr. Belvedere	Inocarpus forest	0	0	245		Essig Museum of Entomology		PTO-762.60		MBIO22453.1	AACATTATATTTTTTATTTGGAATTTGAGCAGGTATACTAGGAACTTCTCTTAGTCTTTTAATTCGTATAGAATTAGGAAATCCTGGCTCTTTAATTGGAAATGATCAAATTTACAATACAATTGTAACTGCACATGCTTTTATTATAATTTTTTTTATAGTTATACCCATTATAATTGGAGGATTTGGAAATTGACTCGTACCTTTAATATTAGGAGCCCCTGATATAGCTTTTCCTCGAATAAATAATATAAGATTTTGACTTTTACCCCCTTCTTTAATACTCTTAATTTCAAGAAGAATCGTAGAAAATGGAGTAGGAACAGGTTGAACTGTTTACCCCCCTCTTTCTTCTAATATTGCACACGGAGGTAGTTCCGTGGATTTAGCAATTTTTTC…	658	0	0
MBIO22454	.1.2	PTO-762.61	Erechthias_pandani	Species-Level	ABGD Clustering	Gracillariidae_sp	Morphological			Genus	Spilosoma_sp	Medium	Lepidoptera	Lepidoptera_Group_100	Moorea	-17.54139	-149.82686	245	MBIO22454	MBIO22454.1.2			moth	Peter T Oboyski	1281	22454	Sat Nov 15 00:00:00 PST 2008	Peter T. Oboyski	Peter T. Oboyski	PTO-762	French Polynesia		Society Islands		nr. Belvedere	Inocarpus forest	0	0	245		Essig Museum of Entomology		PTO-762.61		MBIO22454.1	AACTTTATATTTTTTATTTGGAATTTGAGCAGGTATATTAGGAACTTCTCTCAGACTTTTAATTCGTATAGAATTGGGGAATCCTGGATCTTTAATTGGTAATGATCAAATTTATAATACTATTGTAACTGCCCATGCCTTTATTATAATTTTTTTTATAGTTATACCTATTATAATTGGGGGATTTGGAAATTGATTAGTTCCTTTAATATTAGGAGCACCAGATATAGCTTTCCCCCGAATAAATAATATAAGTTTTTGACTTTTACCACCCTCATTAATATTATTAATTTCTAGAAGAATTGTAGAAAATGGAGTAGGTACAGGATGAACTGTTTACCCCCCACTTTCTGCTAATATTGCCCATGGTGGTAGATCAGTAGACTTAACTATTTTTTC…	658	0	0
MBIO22476	.1.4	PTO-771.1	Rhyparochromidae_sp	Family-Level	ABGD Clustering	Lygaeidae_sp	Morphological			Other	Lophocampa_sp	Low	Hemiptera	Hemiptera_Group_112	Moorea	-17.55119	-149.77596	2	MBIO22476	MBIO22476.1.4			seed bug	Peter T Oboyski	41041	22476	Wed Nov 19 00:00:00 PST 2008		Peter T. Oboyski	PTO-771	French Polynesia		Society Islands		Motu Ahi		0	0	2		Essig Museum of Entomology		PTO-771.1	C Meyer	MBIO22476.1	TCTTATAATTGGAGCCCCAGATATAGCATTCCCCCGAATAAATAATATAAGATTTTGATTATTACCTCCATCTATTTCCTTATTAATTAGAAGAAGAATAGTTGAAATAGGAGCAGGAACAGGATGAACTGTTTATCCTCCATTATCTAATAATCTTTTCCATAGAGGAGCTTCTGTAGATTTAGCAATTTTCTCTTTACACTTAGCAGGAGTTTCCTCAATTTTAGGAGCTATTAATTTTATTTCAACTATTTTAAACATACGACCATATGGAATATTGCCTGAACAAATTCCCCTATTTGTATGATCAGTAGGAATTACTGCATTATTACTCTTATTATCATTACCAGTTCTAGCAGGAGCTATCACAATATTATTAACAGATCGTAATTTCAATAC…	472	0	0
MBIO22477	.1.2	PTO-771.2	Kallitaxila_sinica	Species-Level	BioCode Morphological	Kallitaxila_sinica	Morphological			Genus	Papilionidae_sp	Medium	Hemiptera	Hemiptera_Group_171	Moorea	-17.55119	-149.77596	2	MBIO22477	MBIO22477.1.2	Kallitaxila	sinica	plant hopper	Peter T Oboyski	1376	22477	Wed Nov 19 00:00:00 PST 2008	Peter T. Oboyski	Peter T. Oboyski	PTO-771	French Polynesia		Society Islands		Motu Ahi		0	0	2		Essig Museum of Entomology		PTO-771.2		MBIO22477.1	TACTCTATATTTTATCTTTGGTTTGTGAGCAAGCCTAGTAGGAACAATAAGAAGAATAATTATTCGAATAGAATTATTGTCACCAGGATCAATTTTAAAAAACGACCAAATATATAATTCAATTGTAACATCACATGCATTCATTATAATTTTCTTTATGGTTATACCAATCATAATTGGAGGATTTGGAAACTGAATTGTACCAATAATAATTGGAGCTCCAGATATAGCATTTCCACGAATAAACAATATAAGATTCTGACTATTACCACCCTCACTTTCACTATTACTAATAAGATCAATTGCTGGCTCAGGAACAGGAACAGGATGAACAGTTTACCCACCCCTTTCAAATCAATCAGCACATTCAGGACCCTCAGTAGACCTAACAATCTTTTC…	658	0	0
MBIO22478	.1.2	PTO-771.3	Cicadellidae_sp	Family-Level	BioCode Morphological	Cicadellidae_sp	Morphological			Other	Dryadaula_terpsichorella	Low	Hemiptera	Hemiptera_Group_47	Moorea	-17.55119	-149.77596	2	MBIO22478	MBIO22478.1.2			leafhopper	Peter T Oboyski	1349	22478	Wed Nov 19 00:00:00 PST 2008	Peter T. Oboyski	Peter T. Oboyski	PTO-771	French Polynesia		Society Islands		Motu Ahi		0	0	2		Essig Museum of Entomology		PTO-771.3		MBIO22478.1	AACTTTATATTTTATTTTGGAATTTTGATCAGGATTAATTGAATAATGATAAGATTAATTATTCGATTAGAATTATCCAGATCTAATTCAATTTTAAATAATGATCAATTATACAATGTAATTGTTACATCTCACGCATTCATTATAATTTTTTTTATAACAATACCAATTATAATTGGAGGATTTGGAAATTGATTAATTCCATTAATAATTGGAGCTCCTGATATAGCATTTCCACGAATAAATAATATAAGATTTTGACTTCTTCCACCTTCATTATTATTACTAATTATTAGATCAATAATTGAAATAGGAGTGGGTACAGGTTGAACCGTTTACCCCCCCTTATCCTCAAATTTAGCTCATTCAGGAATAAGAGTAGACATTTCAATTTTTTCC…	658	0	0
MBIO22479	.1.2	PTO-713.1	Tritopterna_eocnephaea	Species-Level	ABGD Clustering	Tortricidae_sp	Morphological			Genus	Choristoneura_sp	Medium	Lepidoptera	Lepidoptera_Group_37	Moorea	-17.51992	-149.80203	300	MBIO22479	MBIO22479.1.2			moth	Peter T Oboyski	1366	22479	Sun Nov 02 00:00:00 PDT 2008	Peter T. Oboyski	Peter T. Oboyski	PTO-713	French Polynesia		Society Islands		Paopao-Vaiare trail; nr. pass		0	0	300		Essig Museum of Entomology		PTO-713.1		MBIO22479.1	AACATTATATTTTATTTTTGGTATTTGAGCTGGAATAATTGGAACTTCTTTAAGATTATTAATTCGAGCTGAATTAGGTAATCCTGGATCATTAATTGGTGATGATCAAATTTATAATACTATTGTAACTGCTCATGCCTTTATTATAATTTTCTTTATAGTTATACCAATTATAATTGGAGGATTTGGAAATTGATTAGTACCACTAATATTAGGAGCTCCTGATATGGCTTTCCCACGAATAAATAATATAAGATTTTGATTACTTCCACCCTCAATTTTACTTTTAATTTCAAGTAGAATTGTAGAAAATGGAGCAGGAACTGGATGAACAGTGTACCCCCCACTTTCATCTAATATTGCTCATAGAGGTAGATCAGTAGACTTAGCTATTTTTTC…	658	0	0
MBIO22480	.1.4	PTO-714.2	Dudua_sp	Genus-Level	ABGD Clustering	Tortricidae_sp	Morphological			Genus	Rehimena_sp	Medium	Lepidoptera	Lepidoptera_Group_15	Moorea	-17.51992	-149.80203	300	MBIO22480	MBIO22480.1.4			moth	Peter T Oboyski	40992	22480	Sun Nov 02 00:00:00 PDT 2008		Peter T. Oboyski	PTO-714	French Polynesia		Society Islands		Paopao-Vaiare trail; nr. pass		0	0	300		Essig Museum of Entomology		PTO-714.2	C Meyer	MBIO22480.1	ATTAATATTAGGAGCACCTGATATAGCTTTTCCACGAATAAATAATATAAGATTTTGATTATTACCCCCCTCTATTATACTTTTAATTTCAAGAAGAATTGTAGAAAATGGAGCAGGAACTGGATGAACAGTTTATCCCCCTCTTTCATCTAATATTGCCCATAGAGGAAGATCTGTAGACTTAGCTATTTTCTCTTTACATTTAGCAGGAATTTCATCGATTTTAGGAGCTGTTAATTTTATTACAACTATTATTAACATACGACCAAATAATATATCATTAGATCAAATACCATTATTTGTCTGAGCTGTCGGTATTACAGCTTTACTTCTTCTTTTATCTTTACCTGTATTAGCTGGTGCTATCACTATACTTCTTACTGATCGAAATTTAAATAC…	472	0	0
MBIO22482	.1.2	PTO-771.4	Brachyacma_sp	Genus-Level	ABGD Clustering	Pyralidae_sp	Morphological			Genus	Araeopteron_sp	Medium	Lepidoptera	Lepidoptera_Group_101	Moorea	-17.55119	-149.77596	2	MBIO22482	MBIO22482.1.2			moth	Peter T Oboyski	1373	22482	Wed Nov 19 00:00:00 PST 2008	Peter T. Oboyski	Peter T. Oboyski	PTO-771	French Polynesia		Society Islands		Motu Ahi		0	0	2		Essig Museum of Entomology		PTO-771.4		MBIO22482.1	AACTTTATATTTTTTATTTGGAATTTGAGCAGGAATAATTGGAACTTCTTTAAGACTTTTAATTCGAGCTGAACTTGGTAATCCTGGTCAACTTATTGGAGATGATCAAATTTATAATACTATTGTGACAGCGCATGCTTTTATTATAATTTTTTTTATAGTTATACCAATTATAATTGGAGGATTTGGAAATTGATTAGTACCTCTAATATTAGGAGCTCCTGATATAGCCTTTCCCCGAATAAATAATATAAGATTTTGACTTTTACCTCCTTCTATCACATTATTAATTTCTAGAAGAATTGTAGAAAATGGAGCAGGAACAGGATGAACTGTTTACCCCCCTCTCTCCTCTAATATTGCACATGGAGGTAGTTCTGTTGATTTAGCTATTTTCTC…	658	0	0
MBIO22483	.1.2	PTO-771.5	Ectomyelois_ceratoniae	Species-Level	ABGD Clustering	Pyralidae_sp	Morphological			Species	Lascoria_sp	High	Lepidoptera	Lepidoptera_Group_77	Moorea	-17.55119	-149.77596	2	MBIO22483	MBIO22483.1.2			moth	Peter T Oboyski	1351	22483	Wed Nov 19 00:00:00 PST 2008	Peter T. Oboyski	Peter T. Oboyski	PTO-771	French Polynesia		Society Islands		Motu Ahi		0	0	2		Essig Museum of Entomology		PTO-771.5		MBIO22483.1	AACTTTATATTTTATTTTTGGAATTTGATCTGGTATAGTAGGAACATCTTTAAGTCTTCTAATTCGAGCAGAATTAGGTACACCTGGTTCTTTAATTGGAGATGATCAAATTTATAATACTATTGTAACAGGACATGCTTTTATTATAATTTTTTTTATAGTAATGCCTATTATAATTGGAGGATTCGGTAATTGATTAGTTCCTTTAATATTAGGAGCCCCTGATATAGCTTTCCCCCGAATAAATAATATAAGATTTTGACTTTTACCCCCATCATTAACTCTTTTAATTTCAAGAAGAATTGTAGAAAATGGTGCAGGAACTGGATGAACTGTGTACCCCCCACTTTCATCTAATATCGCCCATAGTGGAAGCTCTGTAGATTTAGCTATTTTTTC…	658	0	0
MBIO22484	.1.4	PTO-771.6	Libythea_sp	Genus-Level	ABGD Clustering	Pyralidae_sp	Morphological			Genus	Niganda_sp	Medium	Lepidoptera	Lepidoptera_Group_102	Moorea	-17.55119	-149.77596	2	MBIO22484	MBIO22484.1.4			moth	Peter T Oboyski	40982	22484	Wed Nov 19 00:00:00 PST 2008		Peter T. Oboyski	PTO-771	French Polynesia		Society Islands		Motu Ahi		0	0	2		Essig Museum of Entomology		PTO-771.6	C Meyer	MBIO22484.1	TCTTATATTAGGGGCTCCCGATATAGCTTTCCCCCGAATAAATAATATAAGATTTTGATTATTACCACCCTCTTTAATATTATTAATTTCAAGAAGAATTGTAGAAAATGGAGCAGGAACAGGATGAACTGTTTATCCTCCTCTTTCTTCTAATATTGCTCACGGAGGAAGCTCAGTAGATTTAGCAATTTTTTCTTTACATTTAGCTGGAATTTCTTCTATTTTAGGAGCTATTAACTTCATTACAACTGTAATTAATATACGAACTTATAGAATATCATTTGACCAAATACCTTTATTTGTATGAGCTGTAGCTATTACCGCCTTACTTCTCTTATTATCTTTACCTGTTTTAGCTGGTGCTATTACCATACTTTTAACTGATCGAAATTTAAATAC…	472	0	0
MBIO22485	.1.2	PTO-771.7	Stoeberhinus_testaceus	Species-Level	ABGD Clustering	Gelechioidea_sp	Morphological			Other	Tritopterna_capyra	Low	Lepidoptera	Lepidoptera_Group_103	Moorea	-17.55119	-149.77596	2	MBIO22485	MBIO22485.1.2			moth	Peter T Oboyski	1347	22485	Wed Nov 19 00:00:00 PST 2008	Peter T. Oboyski	Peter T. Oboyski	PTO-771	French Polynesia		Society Islands		Motu Ahi		0	0	2		Essig Museum of Entomology		PTO-771.7		MBIO22485.1	AACCTTATATTTTATTTTTGGAATTTGGGCAGGAATAGTTGGAACATCCCTCAGTTTATTAATTCGGGCAGAACTCGGAAATCCAGGCTCTTTAATTGGAGATGATCAAATTTATAATACTATCGTTACTGCTCATGCTTTTATTATAATTTTTTTTATAGTTATACCCATTATAATTGGAGGATTTGGAAATTGACTAGTTCCTTTAATATTAGGGGCTCCTGATATAGCTTTCCCTCGTATAAATAATATAAGATTTTGATTATTACCTCCTTCTCTTACTCTTCTAATTTCAAGTAGAATTGTAGAAAATGGGGCAGGTACTGGATGAACTGTTTATCCTCCTTTATCTTCTAATATTGCACATAGAGGAAGATCAGTAGATTTAGCAATTTTTTC…	658	0	0
MBIO22486	.1.2	PTO-771.8	Pectinophora_scutigera	Species-Level	ABGD Clustering	Gelechioidea_sp	Morphological			Species	Spilosoma_sp	High	Lepidoptera	Lepidoptera_Group_104	Moorea	-17.55119	-149.77596	2	MBIO22486	MBIO22486.1.2			moth	Peter T Oboyski	1348	22486	Wed Nov 19 00:00:00 PST 2008	Peter T. Oboyski	Peter T. Oboyski	PTO-771	French Polynesia		Society Islands		Motu Ahi		0	0	2		Essig Museum of Entomology		PTO-771.8		MBIO22486.1	AACCTTATATTTTATTTTCGGAATTTGAGCAGGAATAGTAGGAACATCTTTAAGTTTATTAATTCGTGCTGAATTAGGTAACCCAGGATCTTTAATTGGAGATGATCAAATTTATAATACTATTGTTACAGCTCATGCTTTTATTATAATTTTTTTCATAGTTATACCAATTATAATTGGAGGGTTTGGAAATTGATTAGTTCCATTAATATTAGGAGCTCCTGATATAGCTTTCCCACGAATAAATAATATAAGTTTTTGACTTTTACCTCCATCATTAACTCTCTTAATTTCGAGAAGAATTGTAGAAAATGGAGCAGGAACAGGATGAACAGTTTACCCCCCCTTATCATCAAATATTGCCCATGCTGGAAGTTCAGTCGATTTAGCAATTTTTTC…	658	0	0
MBIO22487	.1.2	PTO-771.9	Tineidae_sp	Family-Level	ABGD Clustering	Gelechioidea_sp	Morphological			Other	Carposinidae_sp	Low	Lepidoptera	Lepidoptera_Group_90	Moorea	-17.55119	-149.77596	2	MBIO22487	MBIO22487.1.2			moth	Peter T Oboyski	1367	22487	Wed Nov 19 00:00:00 PST 2008	Peter T. Oboyski	Peter T. Oboyski	PTO-771	French Polynesia		Society Islands		Motu Ahi		0	0	2		Essig Museum of Entomology		PTO-771.9		MBIO22487.1	AACATTATATTTTATTCTTGGTATTTGAGCAGGATTAATCGGAACTTCTCTTAGACTTTTAATTCGAATAGAGCTTGGAACTCCAGGATCATTAATTGGAAATGATCAAATTTATAATACTATTGTTACAGCTCATGCTTTTATTATAATTTTTTTTATAGTAATGCCAATTATAATTGGAGGATTTGGAAATTGATTAGTGCCACTAATACTAGGGTCTCCAGATATAGCTTTCCCCCGAATAAATAATATAAGATTTTGATTACTTCCCCCCTCTCTAACTCTTTTAATTTCAAGAAGAATAGTAGAGAATGGGGCAGGCACAGGATGAACAGTTTACCCCCCACTATCATCTAATATTGCCCATGGAGGAGGATCAGTAGATTTAGCAATCTTCTC…	658	0	0
MBIO22488	.1.2	PTO-771.10	Bissetia_sp	Genus-Level	ABGD Clustering	Sufetula_sp	Morphological			Genus	Carposinidae_sp	Medium	Lepidoptera	Lepidoptera_Group_105	Moorea	-17.55119	-149.77596	2	MBIO22488	MBIO22488.1.2	Sufetula		moth	Peter T Oboyski	1359	22488	Wed Nov 19 00:00:00 PST 2008	Peter T. Oboyski	Peter T. Oboyski	PTO-771	French Polynesia		Society Islands		Motu Ahi		0	0	2		Essig Museum of Entomology		PTO-771.10		MBIO22488.1	TACTTTATACTTTATTTTTGGAATTTGATCTGGAATACTAGGAACTTCTTTAAGACTTTTAATTCGAGCAGAATTAGGAAATCCTGGATTTTTAATTGGAGATGATCAAATTTATAATACTATCGTCACAGCTCATGCTTTTATTATAATTTTTTTTATAGTTATACCTGTAATAATTGGAGGATTTGGAAATTGATTAGTACCTTTAATATTAGGAGCCCCAGATATAGCTTTTCCGCGAATAAATAATATAAGATTTTGACTTTTAATTCCTTCTTTAACTTTATTAATTTCAAGAAGAATTGTAGAAAATGGAGCAGGAACAGGATGAACAGTATACCCCCCACTTTCATCTAATATTGCCCACGGAGGTAGATCAGTAGATTTAGCAATTTTTTC…	658	0	0
MBIO22490	.1.2	PTO-771.12	Pisistrata_trypheropa	Species-Level	ABGD Clustering	Tineidae_sp	Morphological			Other	Tritopterna_capyra	Low	Lepidoptera	Lepidoptera_Group_31	Moorea	-17.55119	-149.77596	2	MBIO22490	MBIO22490.1.2			moth	Peter T Oboyski	1342	22490	Wed Nov 19 00:00:00 PST 2008	Peter T. Oboyski	Peter T. Oboyski	PTO-771	French Polynesia		Society Islands		Motu Ahi		0	0	2		Essig Museum of Entomology		PTO-771.12		MBIO22490.1	AACTTTATATTTTTTATTTGGAATTTGATCTGGTATACTAGGAACTTCCTTAAGTTTACTTATTCGTATAGAATTAGGAAACCCCGGATCATTAATTGGTAATGACCAAATTTATAATACAATTGTAACAGCTCATGCATTTATTATAATTTTCTTTATAGTAATACCTATTATAATTGGAGGATTTGGAAATTGATTAGTTCCCCTTATATTAGGAGCCCCTGATATGGCCTTTCCTCGAATAAATAATATAAGATTTTGACTATTACCCCCTTCTTTAATACTATTAATTTCAAGAAGTATTGTAGAAAATGGAGTAGGAACTGGTTGAACTGTGTACCCCCCTCTTTCTGCTAATATTGCCCATGGAGGAAGCTCTGTTGATCTGGCTATCTTTTC…	658	0	0
MBIO22491	.1.2	PTO-771.13	Ardozyga_sp	Genus-Level	ABGD Clustering	Gelechioidea_sp	Morphological			Genus	Eudonia_sp	Medium	Lepidoptera	Lepidoptera_Group_106	Moorea	-17.55119	-149.77596	2	MBIO22491	MBIO22491.1.2			moth	Peter T Oboyski	1330	22491	Wed Nov 19 00:00:00 PST 2008	Peter T. Oboyski	Peter T. Oboyski	PTO-771	French Polynesia		Society Islands		Motu Ahi		0	0	2		Essig Museum of Entomology		PTO-771.13		MBIO22491.1	TACATTATATTTTATTTTTGGTATCTGAGCAGGTATAGTAGGAACATCACTTAGATTATTAATTCGAGCTGAATTAGGAAACCCTGGCTCATTAATTGGAGACGATCAAATTTATAATACTATTGTCACAGCTCATGCTTTTATTATAATTTTTTTTATAGTTATACCAATTATAATTGGAGGATTTGGAAATTGATTAGTTCCTTTAATATTAGGAGCTCCTGACATAGCTTTCCCCCGAATAAATAATATAAGCTTTTGGTTACTTCCCCCCTCTTTAACTCTTTTAATTTCAAGAAGAATTGTAGAAACTGGAGCAGGAACTGGATGAACAGTTTACCCCCCACTTTCATCTAATATTGCTCATGGAGGAAGATCTGTAGACTTAGCTATTTTCTC…	658	0	0
MBIO22492	.2.2	PTO-771.14	Notodontidae_sp	Family-Level	ABGD Clustering	Tineidae_sp	Morphological			Other	Stenentoma_sp	Low	Lepidoptera	Lepidoptera_Group_47	Moorea	-17.55119	-149.77596	2	MBIO22492	MBIO22492.2.2			moth	Peter T Oboyski	1350	22492	Wed Nov 19 00:00:00 PST 2008	Peter T. Oboyski	Peter T. Oboyski	PTO-771	French Polynesia		Society Islands		Motu Ahi		0	0	2		Essig Museum of Entomology		PTO-771.14		MBIO22492.2	AACATTATATTTTATTTTTGGAATTTGATCTGGAATATTAGGGATATCTCTTAGTTTACTAATTCGAGCTGAACTAGGAAACCCAGGCTCTTTAATCGGAGATGACCAAATTTATAATACAATTGTCACAGCCCATGCTTTTATTATAATTTTTTTTATAGTTATACCTATTATAATCGGAGGATTTGGAAATTGATTAGTTCCTTTAATGTTAGGAGCCCCTGATATAGCTTTCCCCCGAATAAATAATATAAGATTTTGACTTCTCCCACCTTCTTTAACCCTTTTAATTTCAAGTAGAATTGTTGAAAATGGAGCAGGAACTGGTTGAACAGTTTACCCCCCCCTCTCCTCTAATATTGCCCATGGAGGAAGTTCTGTTGATCTAACCATTTTTTC…	658	0	0
MBIO22493	.1.4	PTO-771.15	Lauxaniidae_sp	Family-Level	BioCode Morphological	Lauxaniidae_sp	Morphological			Other	Stenentoma_sp	Low	Diptera	Diptera_Group_37	Moorea	-17.55119	-149.77596	2	MBIO22493	MBIO22493.1.4			fly	Peter T Oboyski	41045	22493	Wed Nov 19 00:00:00 PST 2008		Peter T. Oboyski	PTO-771	French Polynesia		Society Islands		Motu Ahi		0	0	2		Essig Museum of Entomology		PTO-771.15	C Meyer	MBIO22493.1	TTTAATACTAGGAGCTCCTGATATGGCCTTTCCTCGAATAAATAATATAAGATTTTGACTTTTACCCCCATCTCTTACCTTATTACTAGTAAGAAGTATAGTTGAAAACGGGGCGGGGACTGGATGAACCGTTTACCCTCCTCTCTCTTCAGGAATTGCTCATGGTGGGGCTTCAGTTGATTTAGCTATTTTTAGTCTTCATCTAGCTGGAATTTCTTCAATTTTAGGAGCAGTAAATTTTATTACTACTGTTATTAATATGCGATCAACAGGAATTACATTTGACCGAATACCTCTCTTTGTTTGATCAGTTGCTATTACTGCTCTTTTACTTCTTCTTTCTCTTCCTGTCTTAGCAGGGGCAATTACTATACTTTTAACAGATCGAAATTTAAATAC…	472	0	0
MBIO22495	.1.4	PTO-771.18	Cosmophasis_lami	Species-Level	ABGD Clustering	Salticidae_sp	Unknown			Genus	Eudonia_sp	High	Araneae	Araneae_Group_25	Moorea	-17.55119	-149.77596	2	MBIO22495	MBIO22495.1.4			jumping spider	Peter T Oboyski	40985	22495	Wed May 06 00:00:00 PDT 2015		Peter T. Oboyski	PTO-771	French Polynesia		Society Islands		Motu Ahi		0	0	2		Essig Museum of Entomology		PTO-771.18	C Meyer	MBIO22495.1	TTTAATATTAGGAGCTCCTGATATAGCTTTTCCTCGAATAAATAATTTAAGATTTTGATTATTACCTCCTTCGTTGTTACTATTATTTATTTCTTCGATAGCTGAAATAGGGGTGGGAGCAGGATGAACTGTTTATCCTCCGTTAGCATCTATTGTTGGGCATAATGGAGTGTCTGTAGATTTTGCAATTTTTTCTTTACATTTAGCAGGAGCTTCATCTATTATAGGAGCTATTAATTTTATTTCTACTGTAATTAATATACGTTCTGTTGGAATAGGATTAGATAAAATTCCTTTATTTGTATGATCAGTTTTAATTACGGCTGTATTATTATTATTATCTTTACCTGTATTAGCAGGTGCTATTACTATATTATTGACGGATCGGAATTTTAATAC…	472	0	2
MBIO22497	.1.2	PTO-740.3	Assara_seminivale	Species-Level	ABGD Clustering	Assara_halmophila	Morphological			Species	Phycita_sp	High	Lepidoptera	Lepidoptera_Group_18	Moorea	-17.492	-149.82639	1	MBIO22497	MBIO22497.1.2	Assara	halmophila	moth	Peter T Oboyski	1344	22497	Mon Nov 10 00:00:00 PST 2008	Peter T. Oboyski	Peter T. Oboyski	PTO-740	French Polynesia		Society Islands		UC Berkeley Gump Station		0	0	1		Essig Museum of Entomology		PTO-740.3		MBIO22497.1	AACTTTATACTTCATTTTTGGAATTTGATCAGGAATAATCGGAACCTCTTTAAGACTACTAATTCGAGCAGAATTGGGAACCCCCGGATCTTTAATTGGAGATGATCAAATTTATAATACTATTGTCACAAGCCATGCTTTTATTATAATTTTTTTTATAGTAATGCCTATTATAATTGGAGGATTTGGAAATTGATTAGTGCCCTTAATACTAGGAGCCCCTGATATAGCTTTCCCACGAATAAATAATATAAGATTTTGATTACTCCCACCTTCTATCACTCTTCTAATTTCTAGAAGAATAGTAGAAAATGGTGCAGGTACTGGATGAACAGTTTACCCCCCACTGTCTTCTAATATTGCCCATGGAGGTAGTTCAGTAGATTTAGCTATTTTCTC…	658	0	0
MBIO22498	.1.4	PTO-733.30	Dichelopa_argoschista	Species-Level	ABGD Clustering	Dichelopa_sp	Morphological			Genus	Gymnoscelis_sp	Medium	Lepidoptera	Lepidoptera_Group_107	Moorea	-17.52822	-149.80273	660	MBIO22498	MBIO22498.1.4	Dichelopa		moth	Peter T Oboyski	41016	22498	Sat Nov 08 00:00:00 PST 2008		Peter T. Oboyski	PTO-733	French Polynesia		Society Islands		Mt Mouaputa; mixed native forest		0	0	660		Essig Museum of Entomology		PTO-733.30	C Meyer	MBIO22498.1	CTTAATGTTAGGGGCTCCTGATATAGCTTTCCCCCGAATAAATAATATAAGATTTTGACTTTTACCCCCCTCAATTATACTTTTAATTTCAAGAAGAATTGTAGAAAATGGAGCTGGTACAGGATGAACAGTTTATCCCCCACTTTCATCTAATATTGCTCATGGAGGTAGTTCTGTTGATTTAGCTATTTTTTCATTACACTTAGCAGGAATTTCTTCAATTTTAGGAGCTGTTAATTTTATTACAACTATTATTAATATACGACCTAATAATATATCCTTAGATCAAATACCTTTATTTGTTTGAGCAGTAGGAATTACAGCACTTTTATTACTATTATCATTACCAGTATTAGCAGGAGCTATTACAATATTATTAACCGATCGAAATTTAAATAC…	472	0	2
MBIO22499	.1.4	PTO-733.31	Dichelopa_argoschista	Species-Level	ABGD Clustering	Dichelopa_sp	Morphological			Genus	Eudonia_sp	Medium	Lepidoptera	Lepidoptera_Group_107	Moorea	-17.52822	-149.80273	660	MBIO22499	MBIO22499.1.4	Dichelopa		moth	Peter T Oboyski	41018	22499	Sat Nov 08 00:00:00 PST 2008		Peter T. Oboyski	PTO-733	French Polynesia		Society Islands		Mt Mouaputa; mixed native forest		0	0	660		Essig Museum of Entomology		PTO-733.31	C Meyer	MBIO22499.1	CTTAATGTTAGGGGCTCCTGATATAGCTTTCCCCCGAATAAATAATATAAGATTTTGACTTTTACCCCCCTCAATTATACTTTTAATTTCAAGAAGAATTGTAGAAAATGGAGCTGGTACAGGATGAACAGTTTATCCCCCACTTTCATCTAATATTGCTCATGGAGGTAGTTCTGTTGATTTAGCTATTTTTTCATTGCACTTAGCAGGAATTTCTTCAATTTTAGGAGCTGTTAATTTTATTACAACTATTATTAATATACGACCTAATAATATATCCTTAGATCAAATACCTTTATTTGTTTGAGCAGTAGGAATTACAGCACTTTTATTACTATTATCATTACCAGTATTAGCAGGAGCTATTACAATATTATTAACCGATCGAAATTTAAATAC…	472	0	2
MBIO22500	.1.2	PTO-733.32	Tritopterna_eocnephaea	Species-Level	ABGD Clustering	Tortricidae_sp	Morphological			Genus	Dudua_sp	Medium	Lepidoptera	Lepidoptera_Group_37	Moorea	-17.52822	-149.80273	660	MBIO22500	MBIO22500.1.2			moth	Peter T Oboyski	1375	22500	Sat Nov 08 00:00:00 PST 2008	Peter T. Oboyski	Peter T. Oboyski	PTO-733	French Polynesia		Society Islands		Mt Mouaputa; mixed native forest		0	0	660		Essig Museum of Entomology		PTO-733.32		MBIO22500.1	AACATTATATTTTATTTTTGGTATTTGAGCTGGAATAATTGGAACTTCTTTAAGATTATTAATTCGAGCTGAATTAGGTAATCCTGGATCATTAATTGGTGATGATCAAATTTATAATACTATTGTAACTGCTCATGCCTTTATTATAATTTTCTTTATAGTTATACCAATTATAATTGGAGGATTTGGAAATTGATTAGTACCACTAATATTAGGAGCTCCTGATATGGCTTTCCCACGAATAAATAATATAAGATTTTGATTACTTCCACCCTCAATTTTACTTTTAATTTCAAGTAGAATTGTAGAAAATGGAGCAGGAACTGGATGAACAGTGTACCCCCCACTTTCATCTAATATTGCTCATAGAGGTAGATCAGTAGACTTAGCTATTTTTTC…	658	0	0
MBIO22501	.1.2	PTO-733.33	Idia_sp	Genus-Level	ABGD Clustering	Gelechioidea_sp	Morphological			Genus	Strepsicrates_sp	Medium	Lepidoptera	Lepidoptera_Group_108	Moorea	-17.52822	-149.80273	660	MBIO22501	MBIO22501.1.2			moth	Peter T Oboyski	1337	22501	Sat Nov 08 00:00:00 PST 2008	Peter T. Oboyski	Peter T. Oboyski	PTO-733	French Polynesia		Society Islands		Mt Mouaputa; mixed native forest		0	0	660		Essig Museum of Entomology		PTO-733.33		MBIO22501.1	AACATTATATTTTATTTTTGGAATTTGAGCAGGAATAGTTGGAACTTCTTTAAGTTTATTAATTCGAGCTGAATTAGGTAACCCCGGATCTCTTATTGGAGATGATCAAATTTATAATACTATTGTCACAGCCCATGCTTTTATTATAATTTTTTTTATAGTTATGCCTATCATAATTGGTGGATTTGGTAATTGATTAGTCCCTTTAATACTAGGAGCCCCTGATATAGCTTTTCCTCGAATAAATAATATAAGTTTTTGACTTTTACCCCCATCTTTAACCTTATTAATTTCAAGAAGAATTGTAGAAAATGGAGCAGGAACTGGTTGAACTGTTTACCCCCCTCTTTCTTCTAATATTGCCCACAGAGGAAGATCTGTTGATTTAGCTATTTTTTC…	658	0	0
MBIO22502	.1.2	PTO-733.34	Labdia_sp	Genus-Level	ABGD Clustering	Gelechioidea_sp	Morphological			Genus	Strepsicrates_sp	Medium	Lepidoptera	Lepidoptera_Group_109	Moorea	-17.52822	-149.80273	660	MBIO22502	MBIO22502.1.2			moth	Peter T Oboyski	1352	22502	Sat Nov 08 00:00:00 PST 2008	Peter T. Oboyski	Peter T. Oboyski	PTO-733	French Polynesia		Society Islands		Mt Mouaputa; mixed native forest		0	0	660		Essig Museum of Entomology		PTO-733.34		MBIO22502.1	AACTTTATATTTTATTTTTGGAATTTGAGCAGGAATAGTAGGAACTTCTTTAAGTTTATTAATTCGAGCAGAATTAGGAAACCCTGGGTCATTAATTGGTGATGATCAAATTTATAATACTATTGTTACAGCTCATGCCTTTATTATAATTTTTTTCATAGTTATACCAATTATAATTGGAGGATTTGGTAATTGATTAGTTCCTCTAATATTAGGAGCCCCTGATATAGCATTCCCCCGAATAAATAATATAAGATTTTGACTTTTACCCCCTTCTTTAACTCTTTTAATTTCAAGAAGAATTGTAGAAACTGGAGCAGGAACCGGATGAACAGTATACCCCCCACTTTCATCGAATATTGCTCATGGAGGAAGATCTGTCGACTTAGCAATTTTTTC…	658	0	0
MBIO22503	.1.2	PTO-733.35	Spilosoma_sp	Genus-Level	ABGD Clustering	Gelechioidea_sp	Morphological			Genus	Schrankia_sp	Medium	Lepidoptera	Lepidoptera_Group_110	Moorea	-17.52822	-149.80273	660	MBIO22503	MBIO22503.1.2			moth	Peter T Oboyski	1370	22503	Sat Nov 08 00:00:00 PST 2008	Peter T. Oboyski	Peter T. Oboyski	PTO-733	French Polynesia		Society Islands		Mt Mouaputa; mixed native forest		0	0	660		Essig Museum of Entomology		PTO-733.35		MBIO22503.1	TACTCTATATTTTATTTTTGGAATCTGGGCAGGAATAGTAGGTACATCCTTAAGACTGTTAATTCGAGCAGAATTAGGAAATCCAGGATCATTAATTGGAGATGATCAAATTTATAATACTATTGTAACAGCTCATGCTTTTATTATAATTTTTTTTATAGTTATACCTATTATAATTGGAGGATTTGGAAATTGATTAGTGCCTTTAATACTTGGAGCTCCTGATATGGCTTTCCCCCGTATAAATAATATAAGTTTTTGACTTTTACCCCCATCTTTAACCCTCCTAATTTCGAGAAGAATTGTTGAAAATGGAGCCGGAACAGGATGAACTGTTTACCCTCCTCTTTCTTCCAATATTGCCCATGGAGGAAGTTCTGTAGATTTAGCTATTTTTTC…	658	0	0
MBIO22504	.1.2	PTO-733.36	Lophocampa_sp	Genus-Level	ABGD Clustering	Gelechioidea_sp	Morphological			Genus	Schrankia_sp	Medium	Lepidoptera	Lepidoptera_Group_111	Moorea	-17.52822	-149.80273	660	MBIO22504	MBIO22504.1.2			moth	Peter T Oboyski	1363	22504	Sat Nov 08 00:00:00 PST 2008	Peter T. Oboyski	Peter T. Oboyski	PTO-733	French Polynesia		Society Islands		Mt Mouaputa; mixed native forest		0	0	660		Essig Museum of Entomology		PTO-733.36		MBIO22504.1	TACATTATATTTTATTTTTGGAATTTGAGCAGGAATAGTAGGAACTTCTTTAAGCTTATTAATTCGAGCTGAATTAGGAAATCCAGGATCTCTTATTGGAGATGATCAAATTTATAATACTATTGTCACAGCTCATGCTTTTATTATAATTTTTTTTATAGTAATACCTATTATAATTGGAGGATTTGGTAATTGATTAATTCCTTTAATATTAGGAGCTCCTGATATAGCATTTCCTCGAATAAATAACATAAGTTTTTGACTTTTACCTCCTTCTTTAACTTTACTAATTTCAAGAAGAATCGTAGAAAATGGAGCAGGTACTGGTTGAACTGTTTACCCCCCTCTTTCAGCTAATATTGCCCATAGTGGTAGATCAGTTGATTTAGCAATTTTTTC…	658	0	0
MBIO22505	.1.4	PTO-733.37	Pisistrata_trypheropa	Species-Level	ABGD Clustering	Tineidae_sp	Morphological			Other	Bactra_venosana	Low	Lepidoptera	Lepidoptera_Group_31	Moorea	-17.52822	-149.80273	660	MBIO22505	MBIO22505.1.4			moth	Peter T Oboyski	40998	22505	Sat Nov 08 00:00:00 PST 2008		Peter T. Oboyski	PTO-733	French Polynesia		Society Islands		Mt Mouaputa; mixed native forest		0	0	660		Essig Museum of Entomology		PTO-733.37	C Meyer	MBIO22505.1	CCTTATATTAGGAGCCCCTGATATGGCCTTTCCTCGAATAAATAATATAAGATTTTGACTATTACCCCCTTCTTTAATACTATTAATTTCAAGAAGTATTGTAGAAAATGGAGTAGGAACTGGTTGAACTGTATACCCCCCTCTTTCTGCTAATATTGCCCATGGAGGAAGCTCTGTTGATCTGGCTATCTTTTCTCTTCATTTAGCTGGAATTTCTTCTATTTTAGGAGCTATTAATTTTATTACAACAGTAATTAATATACGAACTATTAACATATCTTTTGATCGTATGCCTCTTTTTGTTTGATCAGTTGCTATTACAGCTCTTTTATTACTTTTATCACTCCCAGTATTAGCCGGAGCCATTACTATACTTTTAACTGATCGAAATTTAAATAC…	472	0	0
MBIO22506	.1.4	PTO-733.38	Dryadaula_terpsichorella	Species-Level	ABGD Clustering	Tineidae_sp	Morphological			Species	Tritopterna_capyra	High	Lepidoptera	Lepidoptera_Group_86	Moorea	-17.52822	-149.80273	660	MBIO22506	MBIO22506.1.4			moth	Peter T Oboyski	41048	22506	Sat Nov 08 00:00:00 PST 2008		Peter T. Oboyski	PTO-733	French Polynesia		Society Islands		Mt Mouaputa; mixed native forest		0	0	660		Essig Museum of Entomology		PTO-733.38	C Meyer	MBIO22506.1	ATTAATATTAGGTGCTCCAGATATAGCATTTCCACGAATAAATAATATAAGATTTTGACTACTTCCCCCTTCTATTTTACTTTTAATTTCAAGAAGAATTGTAGAAAATGGAGCAGGAACAGGATGAACTGTTTATCCACCTTTATCTTCTAATATTGCTCATAGAGGAAGATCAGTAGATTTAGCAATTTTTTCTCTTCATTTAGCTGGTATTTCCTCAATTTTAGGTGCTGTAAATTTTATTTCAACAGTAATTAATATACGAGCAAAAAAAATAATATTTGATCAAATACCTTTATTTGTTTGAGCAGTTGCTATTACTGCTTTATTATTACTTTTATCTTTACCTGTTTTAGCTGGAGCTATTACAATATTATTAACTGATCGAAATTTAAATAC…	472	0	0
MBIO22507	.1.2	PTO-733.39	Choristoneura_sp	Genus-Level	ABGD Clustering	Tortricidae_sp	Morphological			Genus	Niganda_sp	Medium	Lepidoptera	Lepidoptera_Group_112	Moorea	-17.52822	-149.80273	660	MBIO22507	MBIO22507.1.2			moth	Peter T Oboyski	1358	22507	Sat Nov 08 00:00:00 PST 2008	Peter T. Oboyski	Peter T. Oboyski	PTO-733	French Polynesia		Society Islands		Mt Mouaputa; mixed native forest		0	0	660		Essig Museum of Entomology		PTO-733.39		MBIO22507.1	CACATTATATTTTATTTTTGGAATTTGAGCAGGTATAGTTGGAACATCTTTAAGATTAATAATTCGAGCTGAATTAGGAAATCCTGGATCATTAATTGGAGATGATCAAATTTATAATACTATTGTAACAGCTCATGCTTTTATTATAATTTTTTTTATAGTTATACCTATTATAATTGGAGGATTTGGAAATTGATTAGTCCCCTTAATATTAGGAGCTCCTGATATAGCTTTTCCACGAATAAATAATATAAGATTCTGACTTCTACCCCCCTCAATTATACTTCTAATTTCAAGAAGAATTGTAGAAAATGGAGCTGGTACAGGATGAACAGTTTATCCCCCACTTTCATCAAATATTGCTCATAGTGGTAGTTCAGTAGATTTAGCAATTTTTTC…	658	0	0
MBIO22508	.1.2	PTO-733.40	Lepidoptera_sp	Order-Level	ABGD Clustering	Gelechioidea_sp	Morphological			Other	Carposinidae_sp	Medium	Lepidoptera	Lepidoptera_Group_113	Moorea	-17.52822	-149.80273	660	MBIO22508	MBIO22508.1.2			moth	Peter T Oboyski	1381	22508	Sat Nov 08 00:00:00 PST 2008	Peter T. Oboyski	Peter T. Oboyski	PTO-733	French Polynesia		Society Islands		Mt Mouaputa; mixed native forest		0	0	660		Essig Museum of Entomology		PTO-733.40		MBIO22508.1	AACACTATATTTTATATTTGGAATTTGAGCAGGAATAGTTGGAACTTCTTTAAGTTTACTAATTCGAGCTGAATTAGGTAATCCTGGTTCTCTTATTGGAGATGATCAAATTTATAATACTATTGTTACAGCCCACGCTTTTATCATAATTTTTTTTATAGTTATACCTATTATAATTGGTGGATTTGGTAATTGATTAGTTCCTTTAATATTAGGGGCTCCTGATATAGCATTCCCCCGAATGAATAATATAAGTTTTTGACTTTTACCCCCTTCTTTAACTCTATTAATTTCAAGAAGAATTGTAGAAAATGGAGCAGGGACTGGATGAACTGTTTACCCCCCTCTTTCTTCTAATATTGCCCATAGAGGAAGATCTGTTGATTTAGCAATTTTTTC…	658	0	0
MBIO22509	.1.2	PTO-733.41	Lepidoptera_sp	Order-Level	ABGD Clustering	Gelechioidea_sp	Morphological			Other	Idiophantis_sp	Medium	Lepidoptera	Lepidoptera_Group_113	Moorea	-17.52822	-149.80273	660	MBIO22509	MBIO22509.1.2			moth	Peter T Oboyski	1372	22509	Sat Nov 08 00:00:00 PST 2008	Peter T. Oboyski	Peter T. Oboyski	PTO-733	French Polynesia		Society Islands		Mt Mouaputa; mixed native forest		0	0	660		Essig Museum of Entomology		PTO-733.41		MBIO22509.1	AACACTATATTTTATATTTGGAATTTGAGCAGGAATAGTTGGAACTTCTTTAAGTTTACTAATTCGAGCTGAATTAGGTAATCCTGGTTCTCTTATTGGAGATGATCAAATTTATAATACTATTGTTACAGCCCACGCTTTTATCATAATTTTTTTTATAGTTATACCTATTATAATTGGTGGATTTGGTAATTGATTAGTTCCTTTAATATTAGGGGCTCCTGATATAGCATTCCCCCGAATGAATAATATAAGTTTTTGACTTTTACCCCCTTCTTTAACTCTATTAATTTCAAGAAGAATTGTAGAAAATGGAGCAGGGACTGGATGAACTGTTTACCCCCCTCTTTCTTCTAATATTGCCCATAGAGGAAGATCTGTTGATTTAGCAATTTTTTC…	658	0	0
MBIO22511	.1.2	PTO-733.43	Rehimena_sp	Genus-Level	ABGD Clustering	Crambidae_sp	Morphological			Genus	Chytolita_sp	Medium	Lepidoptera	Lepidoptera_Group_114	Moorea	-17.52822	-149.80273	660	MBIO22511	MBIO22511.1.2			moth	Peter T Oboyski	1334	22511	Sat Nov 08 00:00:00 PST 2008	Peter T. Oboyski	Peter T. Oboyski	PTO-733	French Polynesia		Society Islands		Mt Mouaputa; mixed native forest		0	0	660		Essig Museum of Entomology		PTO-733.43		MBIO22511.1	TACTTTATATTTTATTTTTGGAATTTGATCAGGAATAATTGGAACATCTTTAAGCTTATTAATTCGAGCAGAATTAGGTAACCCAGGTTCATTAATTGGTAATGATCAAATTTATAATACTATTGTTACTGCCCATGCATTTATTATAATTTTTTTCATAGTTATACCAATTATAATTGGAGGATTTGGAAATTGATTAGTCCCCTTAATACTTGGAGCCCCTGATATAGCTTTCCCTCGAATAAATAATATAAGATTCTGATTATTACCCCCCTCATTAACTCTATTAATCTCTAGAAGAATCGTAGAAAATGGAGCAGGAACAGGCTGAACAGTTTACCCCCCTCTTTCATCAAATATTGCACATGGTGGAAGTTCCGTTGATTTAGCTATTTTTTC…	658	0	0
MBIO22512	.1.4	PTO-733.44	Araeopteron_sp	Genus-Level	ABGD Clustering	Crambidae_sp	Morphological			Genus	Metallarcha_sp	Medium	Lepidoptera	Lepidoptera_Group_50	Moorea	-17.52822	-149.80273	660	MBIO22512	MBIO22512.1.4			moth	Peter T Oboyski	41000	22512	Sat Nov 08 00:00:00 PST 2008		Peter T. Oboyski	PTO-733	French Polynesia		Society Islands		Mt Mouaputa; mixed native forest		0	0	660		Essig Museum of Entomology		PTO-733.44	C Meyer	MBIO22512.1	TTTAATATTAGGAGCCCCTGACATAGCTTTCCCACGAATAAACAATATAAGTTTCTGACTCTTACCCCCATCTTTAACTCTTCTAATTTCAAGAAGAATTGTAGAAAATGGAGCAGGAACAGGATGAACAGTCTATCCCCCACTTTCATCTAATATTGCTCATGGAGGAAGCTCTGTTGATTTAGCAATTTTTTCTTTACACCTAGCAGGAATTTCATCAATTTTAGGAGCTATTAATTTTATTTCAACTATTATTAATATACGACTTAGTAATTTATCTTTTGATCAAATACCATTATTTATTTGAGCCGTCGGAATTACAGCATTCTTACTTCTTTTATCTTTACCAGTTTTAGCTGGAGCAATTACCATACTTTTAACTGATCGAAATTTAAATAC…	472	0	0
MBIO22513	.1.2	PTO-734.19	Lascoria_sp	Genus-Level	ABGD Clustering	Gelechioidea_sp	Morphological			Genus	Carposinidae_sp	Medium	Lepidoptera	Lepidoptera_Group_55	Moorea	-17.52928	-149.80298	552	MBIO22513	MBIO22513.1.2			moth	Peter T Oboyski	1331	22513	Sat Nov 08 00:00:00 PST 2008	Peter T. Oboyski	Peter T. Oboyski	PTO-734	French Polynesia		Society Islands		Mt Mouaputa; Dicranopteris / native forest		0	0	552		Essig Museum of Entomology		PTO-734.19		MBIO22513.1	AACTTTATATTTTATTTTTGGAATTTGAGCAGGAATAGTAGGAACTTCTCTTAGTCTTTTAATTCGAGCAGAATTAGGAAATCCTGGATCATTAATTGGAGATGATCAAATTTATAATACTATTGTAACAGCTCATGCTTTTATTATAATTTTTTTTATAGTTATACCAATTATAATTGGAGGATTTGGTAATTGATTAGTACCTTTAATATTAGGAGCTCCTGATATAGCTTTCCCCCGTATAAATAATATAAGATTTTGATTACTCCCCCCCTCATTAACCCTATTAATTTCAAGAAGAATTGTAGAAACAGGAGCAGGAACTGGATGAACAGTTTACCCCCCACTATCATCTAATATTGCTCATGGTGGAGGTTCAGTAGATTTAGCAATCTTCTC…	658	0	0
MBIO22514	.1.2	PTO-734.20	Niganda_sp	Genus-Level	ABGD Clustering	Gelechioidea_sp	Morphological			Genus	Labdia_sp	Medium	Lepidoptera	Lepidoptera_Group_115	Moorea	-17.52928	-149.80298	552	MBIO22514	MBIO22514.1.2			moth	Peter T Oboyski	1356	22514	Sat Nov 08 00:00:00 PST 2008	Peter T. Oboyski	Peter T. Oboyski	PTO-734	French Polynesia		Society Islands		Mt Mouaputa; Dicranopteris / native forest		0	0	552		Essig Museum of Entomology		PTO-734.20		MBIO22514.1	AACTTTATACTTTATTTTTGGAATCTGAGCAGGAATAGTAGGTACATCCCTTAGATTATTAATTCGAGCAGAATTAGGAAATCCAGGATCATTAATTGGAGATGATCAAATTTACAATACTATTGTAACAGCTCATGCTTTTATTATAATTTTTTTTATAGTTATACCTATTATAATCGGAGGATTTGGAAACTGATTAATCCCTCTAATACTTGGAGCCCCTGATATAGCTTTTCCCCGTATAAATAATATAAGTTTTTGACTCTTACCCCCCTCATTAACTCTCTTAATTTCAAGAAGAATTGTTGAAAATGGAGCAGGAACTGGATGAACTGTATACCCCCCTCTTTCCTCTAATATTGCTCATGGAGGAAGTTCTGTAGACTTAGCTATTTTTTC…	658	0	0
MBIO22515	.1.2	PTO-734.21	Tritopterna_capyra	Species-Level	ABGD Clustering	Tortricidae_sp	Morphological			Species	Spilosoma_sp	High	Lepidoptera	Lepidoptera_Group_28	Moorea	-17.52928	-149.80298	552	MBIO22515	MBIO22515.1.2			moth	Peter T Oboyski	1361	22515	Sat Nov 08 00:00:00 PST 2008	Peter T. Oboyski	Peter T. Oboyski	PTO-734	French Polynesia		Society Islands		Mt Mouaputa; Dicranopteris / native forest		0	0	552		Essig Museum of Entomology		PTO-734.21		MBIO22515.1	AACTTTATATTTCATTTTTGGAATTTGAGCAGGTATAGTAGGAACATCATTAAGATTACTTATTCGTGCTGAATTAGGAAATCCAGGATCATTAATTGGAGATGATCAAATTTATAATACTATTGTTACTGCCCATGCTTTTATTATAATTTTTTTCATAGTAATACCTATTATAATTGGAGGATTTGGAAATTGATTAGTTCCTTTAATATTAGGAGCCCCAGATATAGCATTCCCACGAATAAATAATATAAGATTTTGATTATTACCCCCCTCTATTATACTTTTAATTTCAAGAAGAATTGTAGAAAATGGAGCAGGAACAGGATGAACAGTTTACCCCCCACTTTCTTCTAATATTGCCCATAGAGGTAGATCAGTAGATTTAGCTATCTTTTC…	658	0	0
MBIO22516	.1.2	PTO-734.22	Spilosoma_sp	Genus-Level	ABGD Clustering	Gelechioidea_sp	Morphological			Genus	Syllepte_sp	Medium	Lepidoptera	Lepidoptera_Group_110	Moorea	-17.52928	-149.80298	552	MBIO22516	MBIO22516.1.2			moth	Peter T Oboyski	1338	22516	Sat Nov 08 00:00:00 PST 2008	Peter T. Oboyski	Peter T. Oboyski	PTO-734	French Polynesia		Society Islands		Mt Mouaputa; Dicranopteris / native forest		0	0	552		Essig Museum of Entomology		PTO-734.22		MBIO22516.1	TACTTTATATTTTATTTTTGGAATCTGGGCAGGAATAGTAGGTACATCCTTAAGACTGTTAATTCGAGCAGAATTAGGAAATCCAGGATCATTAATTGGAGATGATCAAATTTATAACACTATTGTAACAGCTCATGCTTTTATTATAATTTTTTTTATAGTTATACCTATTATAATTGGAGGATTTGGAAATTGATTAGTGCCTTTAATACTTGGAGCTCCTGATATGGCTTTCCCCCGTATAAATAATATAAGTTTTTGACTTTTACCCCCATCTTTAACTCTCCTAATTTCGAGAAGAATTGTTGAAAATGGAGCCGGAACAGGATGAACTGTTTACCCACCTCTTTCTTCCAATATTGCCCATGGAGGAAGTTCTGTAGATTTAGCTATTTTTTC…	658	0	0
MBIO22518	.1.2	PTO-734.24	Carposinidae_sp	Family-Level	BioCode Morphological	Carposinidae_sp	Morphological			Family	Glaucias_sp	Medium	Lepidoptera	Lepidoptera_Group_116	Moorea	-17.52928	-149.80298	552	MBIO22518	MBIO22518.1.2			moth	Peter T Oboyski	1357	22518	Sat Nov 08 00:00:00 PST 2008	Peter T. Oboyski	Peter T. Oboyski	PTO-734	French Polynesia		Society Islands		Mt Mouaputa; Dicranopteris / native forest		0	0	552		Essig Museum of Entomology		PTO-734.24		MBIO22518.1	AACTTTATACTTCATTTTTGGAATCTGAGCAGGAATAGTAGGAACTTCTTTAAGATTATTAATTCGAGCTGAATTAGGAAATCCAGGATCTTTAATTGGGGATGACCAAATTTATAATTCAATTGTCACTGCTCATGCTTTTATTATAATTTTTTTTATGGTGATACCAATTGTAATTGGAGGATTTGGAAATTGATTAGTACCTCTTATATTAGGAGCACCAGATATAGCTTTCCCCCGAATAAATAATATAAGATTCTGATTACTACCCCCTTCTATTACACTTTTAATTTCAAGAAGAATTGTAGAAAATGGAGCAGGAACAGGATGAACAGTGTACCCCCCACTCTCATCAAACATTGCTCACGGAGGAAGATCAGTAGATTTAGCTATTTTCTC…	658	0	0
MBIO22519	.1.2	PTO-734.25	Carposinidae_sp	Family-Level	BioCode Morphological	Carposinidae_sp	Morphological			Family	Glaucias_sp	Medium	Lepidoptera	Lepidoptera_Group_41	Moorea	-17.52928	-149.80298	552	MBIO22519	MBIO22519.1.2			moth	Peter T Oboyski	1353	22519	Sat Nov 08 00:00:00 PST 2008	Peter T. Oboyski	Peter T. Oboyski	PTO-734	French Polynesia		Society Islands		Mt Mouaputa; Dicranopteris / native forest		0	0	552		Essig Museum of Entomology		PTO-734.25		MBIO22519.1	AACTTTATACTTCATTTTTGGAATCTGAGCAGGAATAGTAGGAACTTCTTTAAGATTATTAATTCGAGCTGAATTAGGGAATCCTGGATCTTTAATTGGAGATGATCAAATTTATAATTCAATTGTCACTGCTCATGCTTTTATTATAATTTTTTTTATAGTAATACCAATTGTAATTGGAGGATTTGGAAATTGATTAGTACCTCTTATACTAGGAGCACCAGATATAGCTTTCCCCCGAATAAATAATATAAGATTCTGATTACTACCACCTTCTATTACACTTTTAATTTCAAGAAGAATTGTAGAAAATGGAGCAGGAACAGGATGAACAGTGTACCCCCCACTCTCATCAAATATTGCTCATGGAGGAAGATCAGTAGATTTAGCTATTTTCTC…	658	0	0
MBIO22521	.1.2	PTO-734.27	Tritopterna_capyra	Species-Level	ABGD Clustering	Tortricidae_sp	Morphological			Species	Aradidae_sp	High	Lepidoptera	Lepidoptera_Group_28	Moorea	-17.52928	-149.80298	552	MBIO22521	MBIO22521.1.2			moth	Peter T Oboyski	1360	22521	Sat Nov 08 00:00:00 PST 2008	Peter T. Oboyski	Peter T. Oboyski	PTO-734	French Polynesia		Society Islands		Mt Mouaputa; Dicranopteris / native forest		0	0	552		Essig Museum of Entomology		PTO-734.27		MBIO22521.1	AACTTTATATTTCATTTTTGGAATTTGAGCAGGTATAGTAGGAACATCATTAAGATTACTTATTCGTGCTGAATTAGGAAATCCAGGATCATTAATTGGAGATGATCAAATTTATAATACTATTGTTACTGCCCATGCTTTTATTATAATTTTTTTCATAGTAATACCTATTATAATTGGAGGATTTGGAAATTGATTAGTTCCTTTAATATTAGGAGCCCCAGATATAGCATTCCCACGAATAAATAATATAAGATTTTGATTATTACCCCCCTCTATTATACTTTTAATTTCAAGAAGAATTGTAGAAAATGGAGCAGGAACAGGATGAACAGTTTACCCCCCACTTTCTTCTAATATTGCCCATAGAGGTAGATCAGTAGATTTAGCTATCTTTTC…	658	0	0
MBIO22525	.1.2	PTO-734.31	Lepidoptera_sp	Order-Level	ABGD Clustering	Tineidae_sp	Morphological			Other	Chrysodeixis_eriosoma	Low	Lepidoptera	Lepidoptera_Group_83	Moorea	-17.52928	-149.80298	552	MBIO22525	MBIO22525.1.2			moth	Peter T Oboyski	4855	22525	Sat Nov 08 00:00:00 PST 2008	Peter T. Oboyski	Peter T. Oboyski	PTO-734	French Polynesia		Society Islands		Mt Mouaputa; Dicranopteris / native forest		0	0	552		Essig Museum of Entomology		PTO-734.31	Peter Oboyski	MBIO22525.1	AACATTATATTTTTTATTTGGAATTTGAGCAGGTATACTAGGAACTTCTCTTAGTCTTTTAATTCGTATAGAATTAGGAAATCCTGGCTCTTTAATTGGAAATGATCAAATTTACAATACAATTGTAACTGCACATGCTTTTATTATAATTTTTTTTATAGTTATACCCATTATAATTGGAGGATTTGGAAATTGACTCGTACCTTTAATATTAGGAGCCCCTGATATAGCTTTTCCTCGAATAAATAATATAAGATTTTGACTTTTACCCCCTTCTTTAATACTCTTAATTTCAAGAAGAATCGTAGAAAATGGAGTAGGAACAGGTTGAACTGTTTACCCCCCTCTTTCTTCTAATATTGCACACGGAGGTAGTTCCGTGGATTTAGCAATTTTTTC…	658	0	0
MBIO22526	.1.2	PTO-734.32	Eudonia_sp	Genus-Level	ABGD Clustering	Crambidae_sp	Morphological			Genus	Spodoptera_litura	Medium	Lepidoptera	Lepidoptera_Group_117	Moorea	-17.52928	-149.80298	552	MBIO22526	MBIO22526.1.2			moth	Peter T Oboyski	1355	22526	Sat Nov 08 00:00:00 PST 2008	Peter T. Oboyski	Peter T. Oboyski	PTO-734	French Polynesia		Society Islands		Mt Mouaputa; Dicranopteris / native forest		0	0	552		Essig Museum of Entomology		PTO-734.32		MBIO22526.1	AACTCTATATTTTATTTTTGGAATTTGAGCGGGAATAGTGGGAACATCTTTAAGTTTATTAATTCGAGCTGAATTAGGAAATCCTGGATCTTTAATTGGTGATGATCAAATTTATAACACTATTGTAACAGCTCATGCTTTTATTATAATTTTTTTTATAGTTATACCTATTATAATTGGAGGATTTGGAAATTGATTAGTTCCTTTAATATTAGGAGCACCAGATATAGCTTTCCCACGTATAAATAATATAAGATTTTGATTATTACCTCCATCATTAACTTTATTAATTTCTAGAAGAATTGTAGAAAATGGAGCAGGAACTGGATGAACAGTTTACCCCCCACTTTCATCTAATATTGCTCATGGAGGGAGATCTGTTGATTTAGCAATTTTTTC…	658	0	0
MBIO22528	.1.2	PTO-719.9	Stenentoma_sp	Genus-Level	ABGD Clustering	Tortricidae_sp	Morphological			Genus	Gonitis_involuta	Medium	Lepidoptera	Lepidoptera_Group_118	Moorea	-17.5074	-149.84012	822	MBIO22528	MBIO22528.1.2			moth	Peter T Oboyski	1335	22528	Wed Nov 05 00:00:00 PST 2008	Peter T. Oboyski	Peter T. Oboyski	PTO-719	French Polynesia		Society Islands		Mt Rotui; ridge trail	mix native forest	0	0	822		Essig Museum of Entomology		PTO-719.9		MBIO22528.1	AACATTATATTTTATTTTTGGTATTTGAGCAGGAATAATTGGAACTTCTTTAAGATTATTAATTCGAGCTGAATTAGGAAATCCTGGATCTTTAATTGGAGATGATCAAATTTATAATACTATTGTAACTGCACATGCTTTTATTATAATTTTTTTTATAGTTATACCTATTATAATTGGAGGATTCGGAAATTGATTAGTACCTTTAATATTAGGAGCTCCAGACATAGCTTTCCCCCGAATAAATAATATAAGATTTTGATTATTGCCCCCATCTATTATACTTTTAATTTCAAGAAGAATCGTAGAAAATGGAGCAGGTACAGGATGAACAGTATACCCCCCACTTTCATCTAATATTGCTCATAGAGGAAGATCAGTAGATTTAGCTATTTTCTC…	658	0	0
MBIO22529	.1.2	PTO-719.10	Stenentoma_sp	Genus-Level	ABGD Clustering	Tortricidae_sp	Morphological			Genus	Cryptophlebia_pallifimbria	Medium	Lepidoptera	Lepidoptera_Group_118	Moorea	-17.5074	-149.84012	822	MBIO22529	MBIO22529.1.2			moth	Peter T Oboyski	1333	22529	Wed Nov 05 00:00:00 PST 2008	Peter T. Oboyski	Peter T. Oboyski	PTO-719	French Polynesia		Society Islands		Mt Rotui; ridge trail	mix native forest	0	0	822		Essig Museum of Entomology		PTO-719.10		MBIO22529.1	AACATTATATTTTATTTTTGGTATTTGAGCAGGAATAATTGGAACTTCTTTAAGATTATTAATTCGAGCTGAATTAGGAAATCCTGGATCTTTAATTGGAGATGATCAAATTTATAATACTATTGTAACTGCACATGCTTTTATTATAATTTTTTTTATAGTTATACCTATTATAATTGGAGGATTCGGAAATTGATTAGTACCTTTAATATTAGGAGCTCCAGACATAGCTTTCCCCCGAATAAATAATATAAGATTTTGATTATTGCCCCCATCTATTATACTTTTAATTTCAAGAAGAATCGTAGAAAATGGAGCAGGTACAGGATGAACAGTATACCCCCCACTTTCATCTAATATTGCTCATAGAGGAAGATCAGTAGATTTAGCTATTTTCTC…	658	0	0
MBIO22531	.1.2	PTO-719.12	Eudonia_sp	Genus-Level	ABGD Clustering	Pyralidae_sp	Morphological			Genus	Pentatomidae_sp	Medium	Lepidoptera	Lepidoptera_Group_119	Moorea	-17.5074	-149.84012	822	MBIO22531	MBIO22531.1.2			moth	Peter T Oboyski	1336	22531	Wed Nov 05 00:00:00 PST 2008	Peter T. Oboyski	Peter T. Oboyski	PTO-719	French Polynesia		Society Islands		Mt Rotui; ridge trail	mix native forest	0	0	822		Essig Museum of Entomology		PTO-719.12		MBIO22531.1	AACTCTATATTTTATTTTTGGAATTTGAGCAGGAATAGTAGGAACATCTTTAAGTTTACTAATTCGAGCTGAATTAGGAAATCCTGGATCTTTAATTGGTGATGATCAAATTTATAACACTATTGTAACAGCTCATGCTTTTATTATAATTTTTTTTATAGTTATACCTATTATAATTGGAGGATTTGGAAATTGATTAGTTCCTTTAATATTAGGAGCACCAGATATGGCTTTCCCACGTATAAATAATATAAGATTTTGATTATTACCCCCATCATTAACTTTATTAATTTCTAGAAGAATTGTAGAAAATGGAGCAGGAACTGGATGAACAGTTTACCCCCCACTTTCATCTAATATTGCTCATAGAGGAAGATCTGTTGATTTAGCAATTTTTTC…	658	0	0
MBIO22535	.1.2	PTO-719.16	Phycita_sp	Genus-Level	ABGD Clustering	Pyralidae_sp	Morphological			Genus	Eudocima_phalonia	Medium	Lepidoptera	Lepidoptera_Group_120	Moorea	-17.5074	-149.84012	822	MBIO22535	MBIO22535.1.2			moth	Peter T Oboyski	1340	22535	Wed Nov 05 00:00:00 PST 2008	Peter T. Oboyski	Peter T. Oboyski	PTO-719	French Polynesia		Society Islands		Mt Rotui; ridge trail	mix native forest	0	0	822		Essig Museum of Entomology		PTO-719.16		MBIO22535.1	AACTTTATATTTTATTTTTGGAATTTGATCAGGAATAGTAGGAACATCTTTAAGTTTATTAATTCGAACTGAATTAGGTACCCCTGGTTCTTTAATTGGAGATGATCAAATTTATAATACTATTGTTACTGGACATGCTTTTATTATAATTTTTTTTATAGTAATACCTATTATAATTGGAGGATTTGGTAATTGATTAGTACCTTTAATATTAGGAGCCCCTGATATAGCTTTCCCTCGAATAAACAATATAAGATTTTGACTTTTACCCCCCTCTCTTAGTTTACTAATTTCAAGAAGAATTGTTGAAAATGGAGCAGGAACAGGATGAACAGTTTACCCCCCTCTTTCTTCTAATATTGCCCATAGAGGAAGATCTGTTGATTTAGCTATTTTTTC…	658	0	0
MBIO22537	.1.2	PTO-719.18	Gymnoscelis_sp	Genus-Level	ABGD Clustering	Geometridae_sp	Morphological			Genus	Gnathothlibus_sp	High	Lepidoptera	Lepidoptera_Group_121	Moorea	-17.5074	-149.84012	822	MBIO22537	MBIO22537.1.2			moth	Peter T Oboyski	1346	22537	Wed Nov 05 00:00:00 PST 2008	Peter T. Oboyski	Peter T. Oboyski	PTO-719	French Polynesia		Society Islands		Mt Rotui; ridge trail	mix native forest	0	0	822		Essig Museum of Entomology		PTO-719.18		MBIO22537.1	AACATTATATTTTATCTTTGGAATTTGAGCAGGAATAATTGGAACTTCTTTAAGATTACTAATTCGAGCTGAATTGGGAACCCCCGGATCTTTAATTGGAGATGACCAAATTTATAATACAATTGTTACAGCTCATGCTTTTATTATAATTTTTTTTATAGTTATACCTATTATAATTGGAGGATTTGGAAATTGATTAGTACCTTTAATATTAGGAGCCCCTGATATAGCTTTCCCCCGAATAAATAATATAAGATTCTGATTATTGCCTCCTTCTATTACTCTTTTAATTTCAAGTAGAATTGTAGAAAACGGAGCAGGAACAGGATGAACAGTTTATCCTCCTTTATCATCTAATATTGCTCATGGAGGAAGATCAGTAGATTTAGCTATTTTTTC…	658	0	0
MBIO22538	.1.2	PTO-719.19	Eudonia_sp	Genus-Level	ABGD Clustering	Pyralidae_sp	Morphological			Genus	Macroglossum_rectans	Medium	Lepidoptera	Lepidoptera_Group_119	Moorea	-17.5074	-149.84012	822	MBIO22538	MBIO22538.1.2			moth	Peter T Oboyski	1369	22538	Wed Nov 05 00:00:00 PST 2008	Peter T. Oboyski	Peter T. Oboyski	PTO-719	French Polynesia		Society Islands		Mt Rotui; ridge trail	mix native forest	0	0	822		Essig Museum of Entomology		PTO-719.19		MBIO22538.1	AACTCTATATTTTATTTTTGGAATTTGAGCAGGAATAGTAGGAACATCTTTAAGTTTACTAATTCGAGCTGAATTAGGAAATCCTGGATCTTTAATTGGTGATGATCAAATTTATAACACTATTGTAACAGCTCATGCTTTTATTATAATTTTTTTTATAGTTATACCTATTATAATTGGAGGATTTGGAAATTGATTAGTTCCTTTAATATTAGGAGCACCAGATATGGCTTTCCCACGTATAAATAATATAAGATTTTGATTATTACCCCCATCATTAACTTTATTAATTTCTAGAAGAATTGTAGAAAATGGAGCAGGAACTGGATGAACAGTTTACCCCCCACTTTCATCTAATATTGCTCATAGAGGAAGATCTGTTGATTTAGCAATTTTTTC…	658	0	0
MBIO22540	.1.2	PTO-719.21	Lepidoptera_sp	Order-Level	ABGD Clustering	Tortricidae_sp	Morphological			Other	Cerambycidae_sp	Medium	Lepidoptera	Lepidoptera_Group_122	Moorea	-17.5074	-149.84012	822	MBIO22540	MBIO22540.1.2			moth	Peter T Oboyski	1368	22540	Wed Nov 05 00:00:00 PST 2008	Peter T. Oboyski	Peter T. Oboyski	PTO-719	French Polynesia		Society Islands		Mt Rotui; ridge trail	mix native forest	0	0	822		Essig Museum of Entomology		PTO-719.21		MBIO22540.1	AACATTATATTTTATTTTTGGTATTTGAGCAGGAATAATTGGCACTTCATTAAGATTATTAATTCGAGCTGAATTAGGAAATCCCGGATCATTAATTGGTGATGATCAAATTTATAATACTATTGTAACAGCTCATGCATTTATTATAATTTTTTTCATAGTTATGCCCATTATAATTGGAGGATTTGGAAATTGATTAGTGCCTTTAATATTAGGAGCCCCAGATATAGCTTTCCCCCGTATAAATAATATAAGATTTTGATTATTACCACCATCTATTATACTTTTAATTTCAAGAAGAATTGTAGAAAATGGTGCAGGAACAGGATGAACAGTGTACCCCCCACTTTCATCTAATATTGCTCACAGAGGCAGTTCTGTAGATTTAGCCATTTTCTC…	658	0	0
MBIO22541	.1.2	PTO-719.22	Dudua_sp	Genus-Level	ABGD Clustering	Tortricidae_sp	Morphological			Genus	Cerambycidae_sp	Medium	Lepidoptera	Lepidoptera_Group_69	Moorea	-17.5074	-149.84012	822	MBIO22541	MBIO22541.1.2			moth	Peter T Oboyski	1343	22541	Wed Nov 05 00:00:00 PST 2008	Peter T. Oboyski	Peter T. Oboyski	PTO-719	French Polynesia		Society Islands		Mt Rotui; ridge trail	mix native forest	0	0	822		Essig Museum of Entomology		PTO-719.22		MBIO22541.1	AACATTATATTTTATTTTTGGTATTTGAGCTGGAATAGTAGGAACATCATTAAGATTATTAATTCGAGCTGAATTAGGAAATCCAGGTTCATTAATTGGAGATGACCAAATTTATAATACTATTGTAACTGCTCATGCTTTTATTATAATTTTTTTTATAGTTATGCCTATTATAATTGGAGGATTTGGAAATTGATTAGTACCTCTAATATTAGGAGCTCCTGATATAGCTTTTCCACGAATAAATAATATAAGATTTTGACTATTACCTCCATCTATTATACTTTTAATTTCAAGAAGAATTGTAGAAAATGGAGCAGGAACTGGATGAACAGTTTACCCCCCACTTTCATCTAATATTGCTCATAGAGGTAGATCTGTAGATCTTGCTATTTTTTC…	658	0	0
MBIO22543	.1.2	PTO-719.24	Strepsicrates_sp	Genus-Level	ABGD Clustering	Tortricidae_sp	Morphological			Genus	Creontiades_sp	Medium	Lepidoptera	Lepidoptera_Group_17	Moorea	-17.5074	-149.84012	822	MBIO22543	MBIO22543.1.2			moth	Peter T Oboyski	1378	22543	Wed Nov 05 00:00:00 PST 2008	Peter T. Oboyski	Peter T. Oboyski	PTO-719	French Polynesia		Society Islands		Mt Rotui; ridge trail	mix native forest	0	0	822		Essig Museum of Entomology		PTO-719.24		MBIO22543.1	AACATTATATTTTATTTTTGGAATTTGAGCAGGAATAGTAGGAACTTCTTTAAGATTATTAATTCGTGCTGAATTAGGAAACCCAGGATCTTTAATTGGAGATGATCAAATTTATAATACTATTGTAACAGCTCATGCTTTTATTATAATTTTCTTTATAGTTATACCTATTATAATTGGAGGATTTGGAAATTGATTAGTACCCTTAATATTAGGAGCCCCAGACATAGCTTTCCCCCGAATAAATAATATAAGATTTTGATTATTACCTCCTTCAATTATATTATTAATTTCAAGAAGAATTGTAGAAAACGGAGCAGGAACTGGATGAACAGTATACCCCCCACTTTCATCTAATATTGCTCATAGAGGTAGCTCAGTAGATTTAGCTATTTTTTC…	658	0	0
MBIO22544	.1.2	PTO-719.25	Strepsicrates_sp	Genus-Level	ABGD Clustering	Tortricidae_sp	Morphological			Genus	Nineta_sp	Medium	Lepidoptera	Lepidoptera_Group_17	Moorea	-17.5074	-149.84012	822	MBIO22544	MBIO22544.1.2			moth	Peter T Oboyski	1382	22544	Wed Nov 05 00:00:00 PST 2008	Peter T. Oboyski	Peter T. Oboyski	PTO-719	French Polynesia		Society Islands		Mt Rotui; ridge trail	mix native forest	0	0	822		Essig Museum of Entomology		PTO-719.25		MBIO22544.1	AACATTATATTTTATTTTTGGAATTTGAGCAGGAATAGTAGGAACTTCTTTAAGATTATTAATTCGTGCTGAATTAGGAAACCCAGGATCTTTAATTGGAGATGATCAAATTTATAATACTATTGTAACAGCTCATGCTTTTATTATAATTTTCTTTATAGTTATACCTATTATAATTGGAGGATTTGGAAATTGATTAGTACCCTTAATATTAGGAGCCCCAGACATAGCTTTCCCCCGAATAAATAATATAAGATTTTGATTATTACCTCCTTCAATTATATTATTAATTTCAAGAAGAATTGTAGAAAACGGAGCAGGAACTGGATGAACAGTATACCCCCCACTTTCATCTAATATTGCTCATAGAGGTAGCTCAGTAGATTTAGCTATTTTTTC…	658	0	0
MBIO22547	.1.2	PTO-719.28	Schrankia_sp	Genus-Level	BioCode Morphological	Schrankia_sp	Morphological			Genus	Peyerimhoffina_sp	Medium	Lepidoptera	Lepidoptera_Group_68	Moorea	-17.5074	-149.84012	822	MBIO22547	MBIO22547.1.2	Schrankia		moth	Peter T Oboyski	1374	22547	Wed Nov 05 00:00:00 PST 2008	Peter T. Oboyski	Peter T. Oboyski	PTO-719	French Polynesia		Society Islands		Mt Rotui; ridge trail	mix native forest	0	0	822		Essig Museum of Entomology		PTO-719.28		MBIO22547.1	AACTTTATATTTTATTTTTGGAATTTGAGCAGGAATAGTAGGAACTTCTTTAAGTTTACTTATTCGAGCTGAATTAGGGACTCCAGGATCTTTAATTGGAGATGATCAAATTTATAATACTATTGTTACAGCCCATGCTTTCATTATAATTTTTTTTATAGTTATACCAATTATAATTGGAGGATTTGGTAATTGATTAGTACCTTTAATACTTGGAGCCCCAGATATAGCATTCCCCCGAATAAATAATATAAGTTTTTGACTTTTACCCCCTTCCTTAACTCTTTTAATTTCAAGAAGAATTGTAGAAAATGGAGCAGGTACAGGATGAACAGTTTATCCCCCACTTTCATCTAATATTGCTCATGGAGGAAGATCAGTAGATTTAGCTATTTTTTC…	658	0	0
MBIO22548	.1.2	PTO-719.29	Schrankia_sp	Genus-Level	BioCode Morphological	Schrankia_sp	Morphological			Genus	Peyerimhoffina_sp	Medium	Lepidoptera	Lepidoptera_Group_68	Moorea	-17.5074	-149.84012	822	MBIO22548	MBIO22548.1.2	Schrankia		moth	Peter T Oboyski	1371	22548	Wed Nov 05 00:00:00 PST 2008	Peter T. Oboyski	Peter T. Oboyski	PTO-719	French Polynesia		Society Islands		Mt Rotui; ridge trail	mix native forest	0	0	822		Essig Museum of Entomology		PTO-719.29		MBIO22548.1	AACTTTATATTTTATTTTTGGAATTTGAGCAGGAATAGTAGGAACTTCTTTAAGTTTACTTATTCGAGCTGAATTAGGGACTCCAGGATCTTTAATTGGAGATGATCAAATTTATAATACTATTGTTACAGCCCATGCTTTCATTATAATTTTTTTTATAGTTATACCAATTATAATTGGAGGATTTGGTAATTGATTAGTACCTTTAATACTTGGAGCCCCAGATATAGCATTCCCCCGAATAAATAATATAAGTTTTTGACTTTTACCCCCTTCCTTAACTCTTTTAATTTCAAGAAGAATTGTAGAAAATGGAGCAGGTACAGGATGAACAGTTTATCCCCCACTTTCATCTAATATTGCTCATGGAGGAAGATCAGTAGATTTAGCTATTTTTTC…	658	0	0
MBIO22550	.1.2	PTO-719.31	Bactra_venosana	Species-Level	ABGD Clustering	Bactra_sp	Morphological			Species	Pentatomidae_sp	High	Lepidoptera	Lepidoptera_Group_81	Moorea	-17.5074	-149.84012	822	MBIO22550	MBIO22550.1.2	Bactra		moth	Peter T Oboyski	1364	22550	Wed Nov 05 00:00:00 PST 2008	Peter T. Oboyski	Peter T. Oboyski	PTO-719	French Polynesia		Society Islands		Mt Rotui; ridge trail	mix native forest	0	0	822		Essig Museum of Entomology		PTO-719.31		MBIO22550.1	AACTTTATATTTTATTTTCGGTATTTGAGCCGGAATAGTAGGAACTTCACTAAGATTATTAATTCGAGCAGAATTAGGTAATCCAGGATCTTTAATTGGAGATGATCAAATTTACAATACTATTGTAACTGCTCATGCTTTTATTATAATTTTTTTCATAGTTATACCTATTATAATTGGAGGATTTGGAAATTGACTAGTACCTTTAATATTAGGAGCTCCTGACATGGCATTTCCACGAATAAATAATATAAGATTTTGACTTCTCCCCCCCTCTATTATACTTTTAATTTCAAGTAGAATTGTAGAAAATGGAGCAGGAACAGGATGAACAGTTTACCCCCCACTATCATCTAATATTGCCCATAGCGGAAGATCTGTTGATCTTGCTATTTTTTC…	658	0	0
MBIO22551	.1.2	PTO-719.32	Tritopterna_capyra	Species-Level	ABGD Clustering	Tortricidae_sp	Morphological			Species	Agrioglypta_eurytusalis	High	Lepidoptera	Lepidoptera_Group_28	Moorea	-17.5074	-149.84012	822	MBIO22551	MBIO22551.1.2			moth	Peter T Oboyski	1354	22551	Wed Nov 05 00:00:00 PST 2008	Peter T. Oboyski	Peter T. Oboyski	PTO-719	French Polynesia		Society Islands		Mt Rotui; ridge trail	mix native forest	0	0	822		Essig Museum of Entomology		PTO-719.32		MBIO22551.1	AACTTTATATTTCATTTTTGGAATTTGAGCAGGTATAGTAGGAACATCATTAAGATTACTTATTCGTGCTGAATTAGGAAATCCAGGATCATTAATTGGAGATGATCAAATTTATAATACTATTGTTACTGCCCATGCTTTTATTATAATTTTTTTCATAGTAATACCTATTATAATTGGAGGATTTGGAAATTGATTAGTTCCTTTAATATTAGGAGCCCCAGATATAGCATTCCCACGAATAAATAATATAAGATTTTGATTATTACCCCCCTCTATTATACTTTTAATTTCAAGAAGAATTGTAGAAAATGGAGCAGGAACAGGATGAACAGTTTACCCCCCACTTTCTTCTAATATTGCCCATAGAGGTAGATCAGTAGATTTAGCTATCTTTTC…	658	0	0
MBIO22552	.1.2	PTO-719.33	Niganda_sp	Genus-Level	ABGD Clustering	Gelechioidea_sp	Morphological			Genus	Agrioglypta_eurytusalis	Medium	Lepidoptera	Lepidoptera_Group_115	Moorea	-17.5074	-149.84012	822	MBIO22552	MBIO22552.1.2			moth	Peter T Oboyski	1329	22552	Wed Nov 05 00:00:00 PST 2008	Peter T. Oboyski	Peter T. Oboyski	PTO-719	French Polynesia		Society Islands		Mt Rotui; ridge trail	mix native forest	0	0	822		Essig Museum of Entomology		PTO-719.33		MBIO22552.1	AACTTTATACTTTATTTTTGGAATCTGAGCAGGAATAGTAGGTACATCCCTTAGATTATTAATTCGAGCAGAATTAGGAAATCCAGGATCATTAATTGGAGATGATCAAATTTACAATACTATTGTAACAGCTCATGCTTTTATTATAATTTTTTTTATAGTTATACCTATTATAATCGGAGGATTTGGAAACTGATTAATCCCTCTAATACTTGGAGCCCCTGATATAGCTTTTCCCCGTATAAATAATATAAGTTTTTGACTCTTACCCCCCTCATTAACTCTCTTAATTTCAAGAAGAATTGTTGAAAATGGAGCAGGAACTGGATGAACTGTATACCCCCCTCTTTCCTCTAATATTGCTCATGGAGGAAGTTCTGTAGACTTAGCTATTTTTTC…	658	0	0
MBIO22554	.1.2	PTO-719.35	Carposinidae_sp	Family-Level	BioCode Morphological	Carposinidae_sp	Morphological			Family	Hyblaea_puera	Medium	Lepidoptera	Lepidoptera_Group_123	Moorea	-17.5074	-149.84012	822	MBIO22554	MBIO22554.1.2			moth	Peter T Oboyski	1341	22554	Wed Nov 05 00:00:00 PST 2008	Peter T. Oboyski	Peter T. Oboyski	PTO-719	French Polynesia		Society Islands		Mt Rotui; ridge trail	mix native forest	0	0	822		Essig Museum of Entomology		PTO-719.35		MBIO22554.1	AACTTTATACTTCATTTTTGGAATTTGAGCAGGAATAGTAGGAACTTCTTTAAGAATGTTAATTCGAGCTGAATTAGGAAATCCTGGATCTTTAATTGGAGATGATCAAATTTATAATTCAATTGTCACTGCTCACGCTTTTATTATAATTTTTTTTATAGTAATACCAATTGTAATTGGAGGATTTGGAAACTGATTAGTACCTCTTATATTAGGAGCACCAGATATAGCTTTCCCTCGAATAAATAATATAAGATTCTGATTACTACCACCTTCCATTACACTTTTAATTTCCAGAAGAATTGTAGAAAATGGAGCAGGAACAGGATGAACAGTGTACCCCCCACTCTCATCAAACATTGCCCATGGAGGAAGATCTGTAGATCTAGCTATTTTCTC…	658	0	0
MBIO22559	.1.2	PTO-719.40	Idiophantis_sp	Genus-Level	ABGD Clustering	Gelechioidea_sp	Morphological			Genus	Chasmina_tibialis	Medium	Lepidoptera	Lepidoptera_Group_124	Moorea	-17.5074	-149.84012	822	MBIO22559	MBIO22559.1.2			moth	Peter T Oboyski	1345	22559	Wed Nov 05 00:00:00 PST 2008	Peter T. Oboyski	Peter T. Oboyski	PTO-719	French Polynesia		Society Islands		Mt Rotui; ridge trail	mix native forest	0	0	822		Essig Museum of Entomology		PTO-719.40		MBIO22559.1	GACATTATATTTTATTTTTGGAATTTGAGCAGGAATAGTTGGTACTTCTCTTAGTTTATTAATTCGAGCTGAATTAGGTAATCCAGGATCTTTAATTGGAGATGATCAAATTTATAATACTATTGTTACAGCTCATGCTTTTATTATAATTTTTTTTATAGTTATACCCATTATAATTGGTGGATTTGGAAATTGATTAGTACCTTTAATATTAGGAGCTCCAGATATAGCCTTCCCTCGAATAAATAATATAAGTTTCTGACTTCTCCCCCCTTCTTTAACTCTTTTAATTTCTAGAAGAATTGTAGAAAATGGAGCAGGAACAGGTTGAACAGTTTATCCACCTTTATCTTCTAACATTGCTCATAGAGGAAGATCAGTTGATTTAGCAATTTTTTC…	658	0	0
MBIO22560	.1.2	PTO-719.41	Chytolita_sp	Genus-Level	ABGD Clustering	Neolepidoptera_sp	Morphological			Genus	Aedia_sp	Medium	Lepidoptera	Lepidoptera_Group_36	Moorea	-17.5074	-149.84012	822	MBIO22560	MBIO22560.1.2			moth	Peter T Oboyski	1377	22560	Wed Nov 05 00:00:00 PST 2008	Peter T. Oboyski	Peter T. Oboyski	PTO-719	French Polynesia		Society Islands		Mt Rotui; ridge trail	mix native forest	0	0	822		Essig Museum of Entomology		PTO-719.41		MBIO22560.1	AACTTTATATTTTATTTTTGGTATTTGAGCAGGTATAGTAGGAACATCTCTCAGACTTTTAATTCGAGCAGAATTAGGAAATCCTGGATCTTTAATCGGAGATGATCAAATTTATAATACTATTGTTACAGCTCATGCTTTTATTATAATTTTTTTTATAGTTATACCAATTATAATTGGAGGATTTGGTAATTGATTAGTTCCTTTAATATTAGGAGCTCCTGATATAGCTTTCCCACGAATAAATAATATAAGTTTTTGACTTTTACCCCCATCATTAACTTTATTAATTTCAAGAAGAATTGTAGAAACTGGAGCTGGAACCGGATGAACAGTATACCCCCCACTTTCATCTAATATTGCTCATGGAGGAAGATCAGTTGATCTTGCTATTTTTTC…	658	0	0
MBIO22561	.1.2	PTO-719.42	Metallarcha_sp	Genus-Level	ABGD Clustering	Neolepidoptera_sp	Morphological			Genus	Progonia_sp	Medium	Lepidoptera	Lepidoptera_Group_125	Moorea	-17.5074	-149.84012	822	MBIO22561	MBIO22561.1.2			moth	Peter T Oboyski	1332	22561	Wed Nov 05 00:00:00 PST 2008	Peter T. Oboyski	Peter T. Oboyski	PTO-719	French Polynesia		Society Islands		Mt Rotui; ridge trail	mix native forest	0	0	822		Essig Museum of Entomology		PTO-719.42		MBIO22561.1	AACCTTATATTTTATTTTTGGAATCTGATCAGGAATAATTGGAACATCTTTAAGTTTGTTAATTCGAGCAGAATTAGGAAACCCAGGATCATTAATTGGAAATGACCAAATTTATAATACTATCGTTACAGCTCATGCATTCATTATAATTTTTTTCATAGTTATACCTATCATAATTGGAGGATTTGGAAATTGATTAGTTCCTTTAATACTTGGGGCCCCAGATATAGCTTTCCCCCGAATAAATAATATAAGATTTTGATTACTCCCCCCCTCATTAACTCTTTTAATTTCTAGAAGAATTGTCGAAAATGGAGCAGGAACAGGCTGAACAGTTTACCCCCCTCTTTCCTCTAATATCGCTCATGGAGGAAGTTCTGTTGATTTAGCAATTTTTTC…	658	0	0
MBIO22564	.1.2	PTO-719.45	Carposinidae_sp	Family-Level	ABGD Clustering	Neolepidoptera_sp	Morphological			Family	Anomis_sp	Medium	Lepidoptera	Lepidoptera_Group_41	Moorea	-17.5074	-149.84012	822	MBIO22564	MBIO22564.1.2			moth	Peter T Oboyski	1339	22564	Wed Nov 05 00:00:00 PST 2008	Peter T. Oboyski	Peter T. Oboyski	PTO-719	French Polynesia		Society Islands		Mt Rotui; ridge trail	mix native forest	0	0	822		Essig Museum of Entomology		PTO-719.45		MBIO22564.1	AACTTTATACTTCATTTTTGGAATCTGAGCAGGAATAGTAGGAACTTCTTTAAGATTATTAATTCGAGCTGAATTAGGGAATCCTGGATCTTTAATTGGAGATGATCAAATTTATAATTCAATTGTCACTGCTCATGCTTTTATTATAATTTTTTTTATAGTAATACCAATTGTAATTGGAGGATTTGGAAATTGATTAGTACCTCTTATACTAGGAGCACCAGATATAGCTTTCCCCCGAATAAATAATATAAGATTCTGATTACTACCACCTTCTATTACACTTTTAATTTCAAGAAGAATTGTAGAAAATGGAGCAGGAACAGGATGAACAGTGTACCCCCCACTCTCATCAAATATTGCTCATGGAGGAAGATCAGTAGATTTAGCTATTTTCTC…	658	0	0
MBIO22565	.1.2	PTO-719.46	Labdia_sp	Genus-Level	ABGD Clustering	Neolepidoptera_sp	Morphological			Genus	Gymnoscelis_sp	Medium	Lepidoptera	Lepidoptera_Group_109	Moorea	-17.5074	-149.84012	822	MBIO22565	MBIO22565.1.2			moth	Peter T Oboyski	1379	22565	Wed Nov 05 00:00:00 PST 2008	Peter T. Oboyski	Peter T. Oboyski	PTO-719	French Polynesia		Society Islands		Mt Rotui; ridge trail	mix native forest	0	0	822		Essig Museum of Entomology		PTO-719.46		MBIO22565.1	AACTTTATATTTTATTTTTGGAATTTGAGCAGGAATAGTAGGAACTTCTTTAAGTTTATTAATTCGAGCAGAATTAGGAAACCCTGGGTCATTAATTGGTGATGATCAAATTTATAATACTATTGTTACAGCTCATGCCTTTATTATAATTTTTTTCATAGTTATACCAATTATAATTGGAGGATTTGGTAATTGATTAGTTCCTCTAATATTAGGAGCCCCTGATATAGCATTCCCCCGAATAAATAATATAAGATTTTGACTTTTACCCCCTTCTTTAACTCTTTTAATTTCAAGAAGAATTGTAGAAACTGGAGCAGGAACCGGATGAACAGTATACCCCCCACTTTCATCGAATATTGCTCATGGAGGAAGATCTGTCGACTTAGCAATTTTTTC…	658	0	0
MBIO22566	.1.2	PTO-719.47	Spilosoma_sp	Genus-Level	ABGD Clustering	Neolepidoptera_sp	Morphological			Genus	Emphylica_sp	Medium	Lepidoptera	Lepidoptera_Group_110	Moorea	-17.5074	-149.84012	822	MBIO22566	MBIO22566.1.2			moth	Peter T Oboyski	1365	22566	Wed Nov 05 00:00:00 PST 2008	Peter T. Oboyski	Peter T. Oboyski	PTO-719	French Polynesia		Society Islands		Mt Rotui; ridge trail	mix native forest	0	0	822		Essig Museum of Entomology		PTO-719.47		MBIO22566.1	TACTTTATATTTTATTTTTGGAATCTGGGCAGGAATAGTAGGTACATCCTTAAGACTGTTAATTCGAGCAGAATTAGGAAATCCAGGATCATTAATTGGAGATGATCAAATTTATAACACTATTGTAACAGCTCATGCTTTTATTATAATTTTTTTTATAGTTATACCTATTATAATTGGAGGATTTGGAAATTGATTAGTGCCTTTAATACTTGGAGCTCCTGATATGGCTTTCCCCCGTATAAATAATATAAGTTTTTGACTTTTACCCCCATCTTTAACTCTCCTAATTTCGAGAAGAATTGTTGAAAATGGAGCCGGAACAGGATGAACTGTTTACCCACCTCTTTCTTCCAATATTGCCCATGGAGGAAGTTCTGTAGATTTAGCTATTTTTTC…	658	0	0
MBIO22567	.1.2	PTO-719.48	Macarostola_pontificalis	Species-Level	ABGD Clustering	Tineidae_sp	Morphological			Genus	Phycita_sp	Medium	Lepidoptera	Lepidoptera_Group_35	Moorea	-17.5074	-149.84012	822	MBIO22567	MBIO22567.1.2			moth	Peter T Oboyski	1362	22567	Wed Nov 05 00:00:00 PST 2008	Peter T. Oboyski	Peter T. Oboyski	PTO-719	French Polynesia		Society Islands		Mt Rotui; ridge trail	mix native forest	0	0	822		Essig Museum of Entomology		PTO-719.48		MBIO22567.1	AACATTATATTTTATTTTTGGAATCTGATCAGGTATACTAGGAACTTCTTTAAGATTATTAATTCGTGCCGAATTAGGAAATCCTGGATCATTAATTGGAGATGATCAAATTTATAATACTATTGTTACAGCACATGCTTTTATTATAATTTTTTTTATAGTTATACCAATTATAATTGGAGGATTCGGTAATTGATTAGTCCCTTTAATATTAGGAGCTCCAGATATAGCTTTTCCTCGTCTTAATAATATAAGATTTTGATTATTACCCCCCTCTCTTATTCTTTTAATTTCTAGAAGAATTGTAGAAAATGGTGTAGGAACCGGATGAACAGTTTACCCCCCTCTTTCTTCAAATATTGCTCATGGAGGAAGATCTGTAGATTTAGCAATTTTTTC…	658	0	0
MBIO22575	.1.2	PTO-847.2	Glaucias_sp	Genus-Level	ABGD Clustering	Pentatomidae_sp	Morphological			Genus	Crambidae_sp	Medium	Hemiptera	Hemiptera_Group_102	Moorea	-17.53724	-149.86766	413	MBIO22575	MBIO22575.1.2			stink bug	Peter T Oboyski	1419	22575	Sun Mar 15 00:00:00 PDT 2009	Peter T. Oboyski	Peter T. Oboyski	PTO-847	French Polynesia		Society Islands		Uufau pass; saddle (col)		0	0	413		Essig Museum of Entomology		PTO-847.2		MBIO22575.1	AACTTTATATTTCATATTCGGAATATGATCAGGAATAGTAGGATCAGCCATAAGAATAATTATTCGAATCGAATTAGGACAACCAGGAAAATTTATTGGAGATGATCAAATTTATAATGTAGTAGTTACAGCCCATGCCTTCGTTATAATTTTTTTTATAGTAATACCCATTATAATTGGAGGATTCGGAAACTGACTAGTCCCTTTAATAATCGGAGCCCCAGATATAGCATTTCCTCGAATAAATAATATAAGATTTTGACTCCTACCCCCTTCACTAACATTATTAATAGTAAGAAGCCTAGCAGAATCAGGAGCTGGAACTGGTTGAACAGTATATCCCCCACTTTCAAGTAACCTAAGACATAGTGGAGCATCAGTAGACCTGGCAATTTTCTC…	658	0	0
MBIO22576	.1.2	PTO-847.3	Glaucias_sp	Genus-Level	ABGD Clustering	Pentatomidae_sp	Morphological			Genus	Gymnoscelis_sp	Medium	Hemiptera	Hemiptera_Group_102	Moorea	-17.53724	-149.86766	413	MBIO22576	MBIO22576.1.2			stink bug	Peter T Oboyski	1457	22576	Sun Mar 15 00:00:00 PDT 2009	Peter T. Oboyski	Peter T. Oboyski	PTO-847	French Polynesia		Society Islands		Uufau pass; saddle (col)		0	0	413		Essig Museum of Entomology		PTO-847.3		MBIO22576.1	AACTTTATATTTCATATTCGGAATATGATCAGGAATAGTAGGATCAGCCATAAGAATAATTATTCGAATCGAATTAGGACAACCAGGAAAATTTATTGGAGATGATCAAATTTATAATGTAGTAGTTACAGCCCATGCCTTTGTTATAATTTTTTTTATAGTAATACCCATTATAATTGGAGGATTCGGAAACTGACTAGTCCCTTTAATAATCGGAGCCCCAGATATAGCATTTCCTCGAATAAATAATATAAGATTTTGACTCCTACCCCCTTCACTAACATTATTAATAGTAAGAAGCCTAGCAGAATCAGGAGCTGGAACTGGTTGAACAGTATATCCCCCACTTTCAAGTAACCTAAGACATAGTGGAGCATCAGTAGACCTGGCAATTTTCTC…	658	0	0
MBIO22577	.1.2	PTO-847.4	Aradidae_sp	Family-Level	BioCode Morphological	Aradidae_sp	Morphological			Other	Endotricha_approximalis	Low	Hemiptera	Hemiptera_Group_78	Moorea	-17.53724	-149.86766	413	MBIO22577	MBIO22577.1.2			flat bug	Peter T Oboyski	1435	22577	Sun Mar 15 00:00:00 PDT 2009	Peter T. Oboyski	Peter T. Oboyski	PTO-847	French Polynesia		Society Islands		Uufau pass; saddle (col)		0	0	413		Essig Museum of Entomology		PTO-847.4		MBIO22577.1	AACCTTATATTTCATATTTGGCATTATAGCAGGATGCATTGGTCTATCAATAAGATGAATTATTCGAATAGAACTTGCAATACCAGGATCATTTATTGGGAACGATCAAATTTACAATGTAATTGTTACAGCACATGCATTCGTAATAATTTTTTTTATAGTAATACCTATTATAATAGGAGGATTTGGAAACTGACTAGTACCTTTAATACTAGGGGCACCAGATATGGCCTTCCCACGAATAAATAATATAAGATTCTGATTACTACCCCCATCCTTATCCCTAATAACAGCCAGAATATTTGTAGGAACAGGATCAGGAACAGGATGAACTGTGTATCCGCCCTTATCAAGAAACATAGCTCACTCCGGAGCATCAGTAGATCTAACAATTTTCTC…	658	0	0
MBIO22580	.1.2	PTO-847.7	Chrysodeixis_eriosoma	Species-Level	ABGD Clustering	Chrysodeixis_chalcites	Morphological			Species	Endotricha_approximalis	High	Lepidoptera	Lepidoptera_Group_12	Moorea	-17.53724	-149.86766	413	MBIO22580	MBIO22580.1.2	Chrysodeixis	chalcites	moth	Peter T Oboyski	1468	22580	Sun Mar 15 00:00:00 PDT 2009	Peter T. Oboyski	Peter T. Oboyski	PTO-847	French Polynesia		Society Islands		Uufau pass; saddle (col)		0	0	413		Essig Museum of Entomology		PTO-847.7		MBIO22580.1	TACTTTATATTTTATTTTTGGAATTTGAGCTGGAATAGTAGGAACCTCTTTAAGATTACTAATTCGAGCAGAATTAGGTACCCCCGGATCTTTAATTGGTGATGATCAAATTTATAATACTATTGTAACAGCTCATGCATTTATTATAATTTTTTTTATAGTAATACCTATTATAATTGGAGGATTTGGTAATTGACTTGTCCCTCTTATATTAGGAGCCCCTGATATAGCTTTTCCTCGAATAAATAATATAAGTTTCTGACTTCTTCCCCCCTCATTAACTTTATTAATTTCTAGAAGAATTGTAGAAAATGGAGCAGGTACTGGATGAACAGTTTATCCCCCCCTTTCATCTAATATTGCTCATGGAGGTAGTTCAGTAGATTTAGCTATTTTTTC…	658	0	0
MBIO22581	.1.2	PTO-847.8	Spodoptera_litura	Species-Level	BioCode Morphological	Spodoptera_litura	Morphological			Species	Diacme_sp	High	Lepidoptera	Lepidoptera_Group_126	Moorea	-17.53724	-149.86766	413	MBIO22581	MBIO22581.1.2	Spodoptera	litura	moth	Peter T Oboyski	1417	22581	Sun Mar 15 00:00:00 PDT 2009	Peter T. Oboyski	Peter T. Oboyski	PTO-847	French Polynesia		Society Islands		Uufau pass; saddle (col)		0	0	413		Essig Museum of Entomology		PTO-847.8		MBIO22581.1	AACATTATATTTTATTTTTGGAATTTGAGCAGGAATAGTAGGAACTTCCTTAAGTTTACTAATTCGAGCTGAATTAGGAACTCCAGGGTCATTAATTGGAGATGATCAAATTTATAATACTATTGTAACAGCTCATGCTTTTATTATAATTTTTTTTATAGTTATACCTATTATAATTGGAGGATTTGGAAATTGACTTGTACCTTTAATATTAGGAGCTCCTGATATAGCTTTCCCACGTTTAAATAATATAAGTTTTTGACTTTTACCACCTTCTTTAACCTTACTAATTTCAAGTAGAATTGTAGAAAATGGAGCAGGAACTGGATGAACAGTTTACCCCCCCCTCTCCTCTAATATTGCTCATGGTGGAAGATCAGTAGATTTAGCTATTTTTTC…	658	0	0
MBIO22582	.1.2	PTO-847.9	Gonitis_involuta	Species-Level	ABGD Clustering	Anomis_sabulifera	Morphological			Species	Loboschiza_sp	High	Lepidoptera	Lepidoptera_Group_127	Moorea	-17.53724	-149.86766	413	MBIO22582	MBIO22582.1.2	Anomis	sabulifera	moth	Peter T Oboyski	1438	22582	Sun Mar 15 00:00:00 PDT 2009	Peter T. Oboyski	Peter T. Oboyski	PTO-847	French Polynesia		Society Islands		Uufau pass; saddle (col)		0	0	413		Essig Museum of Entomology		PTO-847.9		MBIO22582.1	AACTTTATATTTCATTTTTGGTATTTGAGCAGGTATAGTTGGAACTTCATTAAGTATATTAATTCGAGCAGAATTAGGAAATCCAGGATCTTTAATTGGAGATGATCAAATTTATAATACTATTGTTACTGCCCATGCTTTCATTATAATTTTTTTTATAGTTATACCTATTATAATTGGAGGATTTGGAAATTGATTAGTCCCTCTTATATTAGGAGCCCCAGATATAGCTTTCCCTCGAATAAATAATATAAGATTTTGACTTCTCCCTCCATCACTTATTTTATTAAATTCAAGTAGAATTGTAGAAAATGGAGCAGGAACAGGATGAACAGTTTACCCCCCACTTTCATCTAATATTGCTCATAGAGGAAGCTCAGTAGATTTAGCAATTTTCTC…	658	0	0
MBIO22583	.1.2	PTO-847.10	Cryptophlebia_pallifimbriana	Species-Level	BioCode Morphological	Cryptophlebia_pallifimbriana	Morphological			Species	Bactra_optanias	High	Lepidoptera	Lepidoptera_Group_128	Moorea	-17.53724	-149.86766	413	MBIO22583	MBIO22583.1.2	Cryptophlebia	pallifimbriana	moth	Peter T Oboyski	1446	22583	Sun Mar 15 00:00:00 PDT 2009	Peter T. Oboyski	Peter T. Oboyski	PTO-847	French Polynesia		Society Islands		Uufau pass; saddle (col)		0	0	413		Essig Museum of Entomology		PTO-847.10		MBIO22583.1	AACACTTTATTTTATTTTTGGAGTTTGAGCTGGAATAATTGGAACTTCTTTAAGTTTATTAATCCGAGCAGAATTAGGAAATCCTGGATCTTTAATTGGAGATGATCAAATTTATAATACTATTGTAACTGCTCATGCTTTTATTATAATTTTTTTCATAGTAATACCAATTATAATTGGAGGATTTGGAAATTGATTAGTTCCTTTAATATTAGGAGCCCCTGATATAGCATTCCCCCGAATAAATAATATAAGATTTTGATTATTACCCCCTTCTATTATACTTCTAATTTCAAGAAGAATTGTAGAAAATGGGGCAGGTACTGGATGAACAGTTTATCCACCACTTTCATCTAATATTGCTCATAGCGGAAGTTCAGTAGATTTAGCTATTTTTTC…	658	0	0
MBIO22584	.1.2	PTO-847.11	Pentatomidae_sp	Family-Level	ABGD Clustering	Reduviidae_sp	Morphological			Other	Strepsicrates_dyselia	Low	Hemiptera	Hemiptera_Group_82	Moorea	-17.53724	-149.86766	413	MBIO22584	MBIO22584.1.2			assassin bug	Peter T Oboyski	1416	22584	Sun Mar 15 00:00:00 PDT 2009	Peter T. Oboyski	Peter T. Oboyski	PTO-847	French Polynesia		Society Islands		Uufau pass; saddle (col)		0	0	413		Essig Museum of Entomology		PTO-847.11		MBIO22584.1	TACTTTATATTTTTTATTTGGAATATGGGCAGGAATATTCGGAACATCCTTAAGATGAATCATTCGAATTGAATTGACTCAACCAGGACCTTTTATTGGGGATGATCAAATTTACAATGTAGTAGTTACAGCACATGCTTTCATTATAATTTTTTTCATAGTTATACCCATTATAATTGGAGGATTTGGAAACTGATTAGTCCCTTTAATAATTGGGGCCCCTGATATGGCATTTCCCCGAATAAATAATATAAGATTCTGACTATTACCTCCATCATTAATATTATTAATAATAAGAAGAATAGTTGATGGGGGGGCCGGGACTGGTTGAACGGTTTACCCTCCCCTTTCCAGAAACATATCCCATGCTGGGAGATCTGTAGATTTAGCTATCTTTTC…	658	0	0
MBIO22586	.1.2	PTO-848.2	Eudocima_fullonia	Species-Level	BioCode Morphological	Eudocima_fullonia	Morphological			Species	Luceria_oculalis	High	Lepidoptera	Lepidoptera_Group_129	Moorea	-17.53637	-149.86969	420	MBIO22586	MBIO22586.1.2	Eudocima	fullonia	moth	Peter T Oboyski	1463	22586	Sun Mar 15 00:00:00 PDT 2009	Peter T. Oboyski	Peter T. Oboyski	PTO-848	French Polynesia		Society Islands		Uufau pass; trail towards Mt Atiati	mixed native/non forest	0	0	420		Essig Museum of Entomology		PTO-848.2		MBIO22586.1	AACATTATATTTTATTTTTGGTATTTGAGCAGGTATAGTAGGAACTTCACTCAGTCTATTAATTCGAGCTGAATTAGGAAACCCAGGATCACTAATTGGAGATGATCAAATTTATAATACTATTGTCACAGCTCATGCTTTTATTATAATTTTCTTCATAGTAATACCCATTATAATTGGAGGATTTGGAAATTGATTAGTACCTCTTATATTAGGAGCTCCTGATATAGCTTTCCCCCGAATAAATAATATAAGTTTTTGACTCCTTCCCCCTTCTTTAACTCTTCTTATTTCAAGAAGAATTGTAGAAAATGGAGCAGGAACTGGATGAACAGTTTACCCCCCACTTTCATCTAATATTGCTCATAGAGGTAGATCAGTAGATTTAGCCATTTTTTC…	658	0	0
MBIO22587	.1.2	PTO-848.3	Gnathothlibus_erotus	Species-Level	BioCode Morphological	Gnathothlibus_erotus	Morphological			Genus	Chytolita_sp	High	Lepidoptera	Lepidoptera_Group_4	Moorea	-17.53637	-149.86969	420	MBIO22587	MBIO22587.1.2	Gnathothlibus	erotus	moth	Peter T Oboyski	1433	22587	Sun Mar 15 00:00:00 PDT 2009	Peter T. Oboyski	Peter T. Oboyski	PTO-848	French Polynesia		Society Islands		Uufau pass; trail towards Mt Atiati	mixed native/non forest	0	0	420		Essig Museum of Entomology		PTO-848.3		MBIO22587.1	AACATTATATTTTATTTTTGGAATTTGAGCAGGAATAGTTGGAACTTCATTAAGATTATTAATTCGAGCAGAATTAGGAACCCCCGGATCTTTAATTGGAGATGACCAAATTTACAATACAATTGTAACAGCTCATGCATTTATTATAATTTTTTTTATAGTAATACCTATTATAATTGGAGGATTTGGTAATTGATTAGTACCCCTTATATTAGGAGCCCCTGATATGGCATTCCCCCGAATAAATAATATAAGATTTTGACTTTTACCCCCCTCATTAACTCTTTTAATTTCTAGAAGTATTGTTGAAAATGGAGCCGGAACTGGTTGAACAGTATACCCACCCCTGTCATCTAATATTGCCCATAGAGGTAGTTCTGTAGATTTAGCTATTTTTTC…	658	0	0
MBIO22588	.1.2	PTO-848.4	Macroglossum_rectans	Species-Level	ABGD Clustering	Macroglossum_hirundo	Morphological			Species	Eois_sp	High	Lepidoptera	Lepidoptera_Group_92	Moorea	-17.53637	-149.86969	420	MBIO22588	MBIO22588.1.2	Macroglossum	hirundo	moth	Peter T Oboyski	1440	22588	Sun Mar 15 00:00:00 PDT 2009	Peter T. Oboyski	Peter T. Oboyski	PTO-848	French Polynesia		Society Islands		Uufau pass; trail towards Mt Atiati	mixed native/non forest	0	0	420		Essig Museum of Entomology		PTO-848.4		MBIO22588.1	AACATTATATTTTATTTTTGGAATTTGAGCAGGAATAGTAGGAACTTCATTAAGATTATTAATTCGAGCAGAATTAGGAACCCCCGGATCTTTAATTGGAGATGACCAAATTTACAACACAATTGTAACAGCTCATGCATTTATTATAATTTTTTTTATAGTAATACCTATTATAATTGGAGGATTTGGAAATTGATTAGTACCATTAATATTAGGAGCTCCAGATATAGCATTCCCACGTATAAATAATATAAGATTTTGACTTTTACCCCCTTCTTTAACTCTTTTAATTTCTAGAAGTATTGTTGAAAATGGGGCAGGTACTGGATGAACAGTTTACCCACCTTTATCATCTAATATTGCTCATAGTGGAAGATCTGTAGATTTAGCTATTTTTTC…	658	0	0
MBIO22589	.1.2	PTO-848.5	Cerambycidae_sp	Family-Level	BioCode Morphological	Cerambycidae_sp	Morphological			Other	Erechthias_sp	Low	Coleoptera	Coleoptera_Group_53	Moorea	-17.53637	-149.86969	420	MBIO22589	MBIO22589.1.2			longhorned beetle	Peter T Oboyski	1387	22589	Sun Mar 15 00:00:00 PDT 2009	Peter T. Oboyski	Peter T. Oboyski	PTO-848	French Polynesia		Society Islands		Uufau pass; trail towards Mt Atiati	mixed native/non forest	0	0	420		Essig Museum of Entomology		PTO-848.5		MBIO22589.1	AACATTATATTTCATCTTCGGAGCATGAGCAGGAATAGTAGGTACATCTTTAAGAATGTTAATCCGATCTGAACTAGGAAACCCAGGCTCACTAATTGGAGATGACCAAATTTACAACGTAATTGTAACAGCACATGCATTCATCATAATTTTCTTTATAGTTATACCAACTATAATTGGAGGATTTGGAAACTGACTTGTCCCACTAATACTAGGAGCCCCAGATATGGCCTTCCCTCGAATAAACAACATAAGATTTTGATTACTCCCCCCGTCATTGACTCTTCTAATTTTAAGAAGAATTGTAGAAAACGGAGCAGGAACAGGATGAACTGTATATCCCCCTCTCTCAGCTAATGTAGCTCATAGAGGATCATCAGTTGATTTAGCAATTTTTAG…	658	0	0
MBIO22590	.1.2	PTO-848.6	Cerambycidae_sp	Family-Level	BioCode Morphological	Cerambycidae_sp	Morphological			Other	Cydia_sp	Low	Coleoptera	Coleoptera_Group_61	Moorea	-17.53637	-149.86969	420	MBIO22590	MBIO22590.1.2			longhorned beetle	Peter T Oboyski	1461	22590	Sun Mar 15 00:00:00 PDT 2009	Peter T. Oboyski	Peter T. Oboyski	PTO-848	French Polynesia		Society Islands		Uufau pass; trail towards Mt Atiati	mixed native/non forest	0	0	420		Essig Museum of Entomology		PTO-848.6		MBIO22590.1	TACTTTGTACTTTATCTTTGGGGCATGAGCAGGAATAGTAGGAACTTCCCTAAGAATACTAATCCGCTCTGAACTAGGTAACCCTGGATCTTTAATTGGTGATGATCAAATTTATAACGTAATCGTCACAGCACATGCCTTTATCATAATTTTTTTCATAGTAATACCTATCATAATTGGAGGATTTGGAAATTGATTAGTGCCTTTAATATTAGGCGCCCCAGATATAGCTTTCCCACGAATAAATAATATAAGATTTTGGCTTTTACCGCCTTCAATTACTCTTTTAATTATAAGAAGAATTGTAGAAAATGGCGCAGGTACTGGTTGAACAGTGTATCCCCCCCTATCTAATAATATTGCCCATAGGGGGGCTTCTGTTGATTTAGCTATTTTTAG…	658	0	0
MBIO22591	.1.2	PTO-848.7	Creontiades_sp	Genus-Level	ABGD Clustering	Miridae_sp	Morphological			Genus	Tritopterna_capyra	Medium	Hemiptera	Hemiptera_Group_142	Moorea	-17.53637	-149.86969	420	MBIO22591	MBIO22591.1.2			plant bug	Peter T Oboyski	1412	22591	Sun Mar 15 00:00:00 PDT 2009	Peter T. Oboyski	Peter T. Oboyski	PTO-848	French Polynesia		Society Islands		Uufau pass; trail towards Mt Atiati	mixed native/non forest	0	0	420		Essig Museum of Entomology		PTO-848.7		MBIO22591.1	CACTCTATATTTTATTTTCGGAATATGAGCAGGTATATTAGGAACATCACTTAGATGAATTATTCGTATTGAATTAGGAATACCAGGATCATTTATTGGTGATGATCAAACATATAATGTTGTAGTCACCGCACATGCATTTATTATAATTTTCTTTATAGTTATACCAATTATAATTGGAGGGTTTGGCAACTGATTAGTACCTTTAATAATTGGAGCCCCAGATATAGCATTTCCACGAATAAATAATATAAGATTTTGATTATTACCACCATCAATTACTTTATTAATTATGAGAAGAATCGTAGAAAAAGGAGCAGGAACTGGATGAACAGTATATCCACCTTTATCGGCAAATATTGCACATAATGGGGCATCAGTTGATCTAGCAATTTTCTC…	658	0	0
MBIO22592	.1.2	PTO-848.8	Nineta_sp	Genus-Level	ABGD Clustering	Chrysopidae_sp	Morphological			Genus	Pterophoridae_sp	Medium	Neuroptera	Neuroptera_Group_4	Moorea	-17.53637	-149.86969	420	MBIO22592	MBIO22592.1.2				Peter T Oboyski	1448	22592	Sun Mar 15 00:00:00 PDT 2009	Peter T. Oboyski	Peter T. Oboyski	PTO-848	French Polynesia		Society Islands		Uufau pass; trail towards Mt Atiati	mixed native/non forest	0	0	420		Essig Museum of Entomology		PTO-848.8		MBIO22592.1	AACATTATACTTCATTTTTGGTATTTGATCTGGATTAGTAGGTACAAGATTAAGTTTATTAATTCGGGCAGAATTAGGTCAACCAGGTTCATTAATTGGTGATGACCAAATTTATAATGTAATTGTTACAGCCCATGCTTTTATTATAATTTTTTTTATAGTTATGCCAATCGTTATTGGAGGATTCGGAAATTGATTAGTTCCTTTAATATTAGCTGCTCCTGATATAGCATTCCCACGAATAAATAATATAAGTTTCTGAATATTACCCCCATCTTTAACACTTTTATTAGCATCCTCAATAGTAGAAAATGGTGCTGGTACTGGTTGAACAGTATACCCCCCTTTATCTTCAAGTATTGCTCACGCAGGTGCTTCAGTTGATTTAGCTATTTTTAG…	658	0	0
MBIO22593	.1.2	PTO-848.9	Chrysoperla_congrua	Species-Level	ABGD Clustering	Chrysopidae_sp	Morphological			Genus	Dudua_sp	Medium	Neuroptera	Neuroptera_Group_3	Moorea	-17.53637	-149.86969	420	MBIO22593	MBIO22593.1.2				Peter T Oboyski	1414	22593	Sun Mar 15 00:00:00 PDT 2009	Peter T. Oboyski	Peter T. Oboyski	PTO-848	French Polynesia		Society Islands		Uufau pass; trail towards Mt Atiati	mixed native/non forest	0	0	420		Essig Museum of Entomology		PTO-848.9		MBIO22593.1	TACTTTATATTTTATTTTTGGTATTTGGTCAGGTTTAGTAGGTACAAGTTTAAGTTTATTAATTCGAGCTGAATTAGGTCAACCAGGTTCATTAATTGGTGATGATCAAATTTACAATGTTATTGTTACTGCTCATGCATTTATTATAATTTTTTTTATAGTTATACCAATTGTTATTGGAGGATTTGGAAATTGATTGGTTCCTTTAATATTAGCGGCTCCAGATATAGCTTTTCCACGAATAAATAATATAAGTTTTTGAATATTACCTCCTTCTTTAACTTTATTACTATCTTCCTCTATAGTAGAAAGAGGAGCTGGTACAGGTTGAACTGTGTACCCTCCATTATCATCTAGAATTGCTCATGCAGGAGCTTCTGTAGATTTAGCTATTTTTAG…	658	0	0
MBIO22594	.1.2	PTO-848.10	Chrysoperla_congrua	Species-Level	ABGD Clustering	Chrysopidae_sp	Morphological			Genus	Choreutis_melanopepla	Medium	Neuroptera	Neuroptera_Group_3	Moorea	-17.53637	-149.86969	420	MBIO22594	MBIO22594.1.2				Peter T Oboyski	1453	22594	Sun Mar 15 00:00:00 PDT 2009	Peter T. Oboyski	Peter T. Oboyski	PTO-848	French Polynesia		Society Islands		Uufau pass; trail towards Mt Atiati	mixed native/non forest	0	0	420		Essig Museum of Entomology		PTO-848.10		MBIO22594.1	TACTTTATATTTTATTTTTGGTATTTGGTCAGGTTTAGTAGGTACAAGTTTAAGTTTATTAATTCGAGCTGAATTAGGTCAACCAGGTTCATTAATTGGTGATGATCAAATTTACAATGTTATTGTTACTGCTCATGCATTTATTATAATTTTTTTTATAGTTATACCAATTGTTATTGGAGGATTTGGAAATTGATTGGTTCCTTTAATATTAGCGGCTCCAGATATAGCTTTTCCACGAATAAATAATATAAGTTTTTGAATATTACCTCCTTCTTTAACTTTATTACTATCTTCCTCTATAGTAGAAAGAGGAGCTGGTACAGGTTGAACTGTGTACCCTCCATTATCATCTAGAATTGCTCATGCAGGAGCTTCTGTAGATATAGCTATTTTTAG…	658	0	0
MBIO22595	.1.2	PTO-848.11	Flatidae_sp	Family-Level	ABGD Clustering	Atylana_sp	Morphological			Other	Coleophora_sp	Low	Hemiptera	Hemiptera_Group_25	Moorea	-17.53637	-149.86969	420	MBIO22595	MBIO22595.1.2	Atylana		plant hopper	Peter T Oboyski	1389	22595	Sun Mar 15 00:00:00 PDT 2009	Peter T. Oboyski	Peter T. Oboyski	PTO-848	French Polynesia		Society Islands		Uufau pass; trail towards Mt Atiati	mixed native/non forest	0	0	420		Essig Museum of Entomology		PTO-848.11		MBIO22595.1	AACTCTATATTTTATCTTTGGTATATGAGCCGGAATAGTAGGAACAATAATAAGTATAATTATTCGAATAGAATTGTCTCAACCAGGTTCAATAATTAAAAATGACCAAATTTACAATTCAATTGTTACATCACATGCATTTGTAATAATTTTCTTTATAGTCATACCAATTATAATTGGAGGATTTGGAAATTGACTAGTACCAATAATAATTGGAGCACCTGATATAGCATTCCCACGAATGAATAATATAAGATTTTGACTCCTACCTATATCATTATCAATATTAATCTCAAGAGCAATTTCTGGATCAGGGACTGGAACAGGATGAACAGTGTACCCCCCACTTTCAAGCCAAATAGCTCATTCAGGACCATCAGTGGACTTAACAATCTTTTC…	658	0	0
MBIO22596	.1.2	PTO-848.12	Agrioglypta_eurytusalis	Species-Level	ABGD Clustering	Crambidae_sp	Morphological			Species	Dudua_sp	High	Lepidoptera	Lepidoptera_Group_130	Moorea	-17.53637	-149.86969	420	MBIO22596	MBIO22596.1.2			moth	Peter T Oboyski	1413	22596	Sun Mar 15 00:00:00 PDT 2009	Peter T. Oboyski	Peter T. Oboyski	PTO-848	French Polynesia		Society Islands		Uufau pass; trail towards Mt Atiati	mixed native/non forest	0	0	420		Essig Museum of Entomology		PTO-848.12		MBIO22596.1	AACATTATATTTTATTTTTGGAATTTGAGCAGGAATAGTAGGGACATCTTTAAGTTTATTAATTCGTGCTGAATTAGGTAATCCTGGATCATTAATTGGAGATGATCAAATTTATAATACTATTGTTACAGCTCATGCATTTATTATAATTTTTTTTATAGTTATACCTATTATAATTGGAGGATTTGGAAATTGACTTGTTCCTTTAATATTAGGAGCTCCAGATATAGCTTTCCCACGAATAAATAATATAAGATTTTGACTTCTTCCCCCCTCATTAACTTTACTCATTTCAAGAAGAATTGTAGAAAATGGAGCAGGAACAGGATGAACAGTGTACCCCCCACTTTCATCTAATATTGCTCATGGAGGAAGTTCTGTAGATTTAGCAATTTTTTC…	658	0	0
MBIO22597	.1.2	PTO-848.13	Agrioglypta_eurytusalis	Species-Level	ABGD Clustering	Crambidae_sp	Morphological			Species	Tritopterna_capyra	High	Lepidoptera	Lepidoptera_Group_130	Moorea	-17.53637	-149.86969	420	MBIO22597	MBIO22597.1.2			moth	Peter T Oboyski	1458	22597	Sun Mar 15 00:00:00 PDT 2009	Peter T. Oboyski	Peter T. Oboyski	PTO-848	French Polynesia		Society Islands		Uufau pass; trail towards Mt Atiati	mixed native/non forest	0	0	420		Essig Museum of Entomology		PTO-848.13		MBIO22597.1	AACATTATATTTTATTTTTGGAATTTGAGCAGGAATAGTAGGGACATCTTTAAGTTTATTAATTCGTGCTGAATTAGGTAATCCTGGATCATTAATTGGAGATGATCAAATTTATAATACTATTGTTACAGCTCATGCATTTATTATAATTTTTTTTATAGTTATACCTATTATAATTGGAGGATTTGGAAATTGACTTGTTCCTTTAATATTAGGAGCTCCAGATATAGCTTTCCCACGAATAAATAATATAAGATTTTGACTTCTTCCCCCCTCATTAACTTTACTCATTTCAAGAAGAATTGTAGAAAATGGAGCAGGAACAGGATGAACAGTGTACCCCCCACTTTCATCTAATATTGCTCATGGAGGAAGTTCTGTAGATTTAGCAATTTTTTC…	658	0	0
MBIO22598	.1.2	PTO-848.14	Hyblaea_puera	Species-Level	BioCode Morphological	Hyblaea_puera	Morphological			Species	Epicephala_sp	High	Lepidoptera	Lepidoptera_Group_131	Moorea	-17.53637	-149.86969	420	MBIO22598	MBIO22598.1.2	Hyblaea	puera	moth	Peter T Oboyski	1407	22598	Sun Mar 15 00:00:00 PDT 2009	Peter T. Oboyski	Peter T. Oboyski	PTO-848	French Polynesia		Society Islands		Uufau pass; trail towards Mt Atiati	mixed native/non forest	0	0	420		Essig Museum of Entomology		PTO-848.14		MBIO22598.1	AACTTTATATTTTATTTTTGGAATTTGAGCAGGAATAGTAGGAACATCTTTAAGTCTTTTAATTCGAGCAGAATTAGGTAATCCAGGATCATTAATTGGAGATGATCAAATTTATAATACAATTGTTACAGCTCATGCATTTATTATAATTTTTTTTATAGTAATACCAATTATAATTGGAGGATTTGGAAATTGACTTGTACCTTTAATATTAGGAGCACCTGATATAGCTTTTCCACGAATAAATAATATAAGATTTTGATTATTACCCCCATCTTTAACTTTATTAATTTCAAGAAGAATTGTTGAAAATGGAGCTGGTACTGGTTGAACAGTATACCCCCCTCTTTCATCTAATATTGCTCATGGAGGAAGATCAGTTGACTTAGCAATTTTTTC…	658	0	0
MBIO22599	.1.2	PTO-848.15	Chasmina_tibialis	Species-Level	BioCode Morphological	Chasmina_tibialis	Morphological			Species	Dichomeris_sp	High	Lepidoptera	Lepidoptera_Group_24	Moorea	-17.53637	-149.86969	420	MBIO22599	MBIO22599.1.2	Chasmina	tibialis	moth	Peter T Oboyski	1397	22599	Sun Mar 15 00:00:00 PDT 2009	Peter T. Oboyski	Peter T. Oboyski	PTO-848	French Polynesia		Society Islands		Uufau pass; trail towards Mt Atiati	mixed native/non forest	0	0	420		Essig Museum of Entomology		PTO-848.15		MBIO22599.1	AACTTTATATTTTATTTTTGGAATTTGAGCAGGAATAGTAGGAACATCATTAAGATTACTAATTCGAGCTGAATTAGGAACCCCTGGATCTTTAATTGGAGATGATCAAATTTATAATACTATTGTAACAGCTCATGCTTTTATTATAATTTTTTTTATAGTAATACCTATCATAATTGGAGGATTTGGAAATTGACTTGTACCTTTAATATTAGGAGCCCCAGATATAGCCTTTCCTCGAATAAATAATATAAGATTTTGATTATTACCTCCATCTTTAACTTTATTAATTTCCAGTAGAATTGTTGAAAACGGAGCAGGTACTGGATGAACAGTGTACCCCCCACTTTCATCTAATATTGCTCATGGAGGAAGATCAGTTGATTTAGCTATTTTTTC…	658	0	0
MBIO22600	.1.2	PTO-848.16	Aedia_sericea	Species-Level	ABGD Clustering	Noctuidae_sp	Morphological			Genus	Niganda_sp	Medium	Lepidoptera	Lepidoptera_Group_25	Moorea	-17.53637	-149.86969	420	MBIO22600	MBIO22600.1.2			moth	Peter T Oboyski	1404	22600	Sun Mar 15 00:00:00 PDT 2009	Peter T. Oboyski	Peter T. Oboyski	PTO-848	French Polynesia		Society Islands		Uufau pass; trail towards Mt Atiati	mixed native/non forest	0	0	420		Essig Museum of Entomology		PTO-848.16		MBIO22600.1	AACATTATATTTTATTTTTGGAATTTGAGCAGGTATAATTGGTACCTCTCTAAGATTATTAATTCGAGCTGAATTAGGAAACCCAGGTTCTTTAATTGGAGATGATCAAATTTATAATACTATTGTAACAGCGCATGCTTTTATTATAATTTTTTTTATAGTTATACCCATTATAATTGGAGGATTTGGAAATTGATTAGTTCCTTTAATACTAGGTGCCCCAGATATAGCTTTCCCCCGAATAAATAACATGAGTTTTTGACTCTTACCCCCCTCCTTAACCTTATTAATTTCTAGAAGAATTGTAGAAAATGGAGCAGGAACTGGATGAACAGTCTATCCCCCCTTATCATCTAATATTGCTCATGGGGGAAGATCAGTTGACTTAGCTATTTTTTC…	658	0	0
MBIO22601	.1.2	PTO-848.17	Fautaua_diagonalis	Species-Level	ABGD Clustering	Fautaua_sp	Morphological			Genus	Nola_sp	Medium	Lepidoptera	Lepidoptera_Group_132	Moorea	-17.53637	-149.86969	420	MBIO22601	MBIO22601.1.2	Fautaua		moth	Peter T Oboyski	1449	22601	Sun Mar 15 00:00:00 PDT 2009	Peter T. Oboyski	Peter T. Oboyski	PTO-848	French Polynesia		Society Islands		Uufau pass; trail towards Mt Atiati	mixed native/non forest	0	0	420		Essig Museum of Entomology		PTO-848.17		MBIO22601.1	AACTTTATATTTTATTTTTGGAATCTGAGCAGGAATAGTAGGAACATCCTTAAGTTTATTAATTCGAGCTGAATTAGGTAATCCAGGATCTTTAATTGGAGATGATCAAATTTATAATACTATTGTAACAGCCCATGCTTTTATTATAATTTTTTTTATAGTTATACCTATTATAATTGGAGGATTTGGTAATTGATTAATTCCTTTAATACTAGGAGCACCTGATATAGCATTCCCCCGAATAAATAATATAAGTTTTTGATTACTACCCCCATCTTTAACTCTTTTAATTTCAAGAAGAATTGTAGAAAATGGAGCAGGGACAGGATGAACAGTTTACCCCCCACTTTCATCAAATATTGCTCATAGAGGAAGATCCGTAGATTTAGCTATTTTTTC…	658	0	0
MBIO22602	.1.2	PTO-848.18	Anomis_sabulifera	Species-Level	BioCode Morphological	Anomis_sabulifera	Morphological			Genus	Eudonia_sp	High	Lepidoptera	Lepidoptera_Group_23	Moorea	-17.53637	-149.86969	420	MBIO22602	MBIO22602.1.2	Anomis	sabulifera	moth	Peter T Oboyski	1396	22602	Sun Mar 15 00:00:00 PDT 2009	Peter T. Oboyski	Peter T. Oboyski	PTO-848	French Polynesia		Society Islands		Uufau pass; trail towards Mt Atiati	mixed native/non forest	0	0	420		Essig Museum of Entomology		PTO-848.18		MBIO22602.1	AACTTTATATTTCATTTTTGGTATTTGAGCAGGTATAATTGGAACTTCATTAAGTATATTAATTCGAGCAGAATTAGGAAATCCGGGATCTTTAATTGGAGATGATCAAATTTATAATACTATTGTTACTGCTCATGCTTTTATTATAATTTTTTTTATAGTTATACCTATTATAATTGGAGGATTTGGAAATTGATTAGTTCCCCTCATATTAGGAGCTCCAGATATAGCTTTCCCTCGAATAAATAATATAAGATTTTGACTTCTCCCCCCGTCAATTATTTTATTAAATTCGAGTAGAATCGTAGAAAATGGAGCAGGAACAGGATGAACAGTTTACCCCCCACTTTCATCTAATATTGCTCATAGAGGAAGTTCAGTAGATTTAGCAATTTTCTC…	658	0	0
MBIO22603	.1.2	PTO-848.20	Gymnoscelis_sp	Genus-Level	BioCode Morphological	Gymnoscelis_sp	Morphological			Genus	Lascoria_sp	Medium	Lepidoptera	Lepidoptera_Group_133	Moorea	-17.53637	-149.86969	420	MBIO22603	MBIO22603.1.2	Gymnoscelis		moth	Peter T Oboyski	1385	22603	Sun Mar 15 00:00:00 PDT 2009	Peter T. Oboyski	Peter T. Oboyski	PTO-848	French Polynesia		Society Islands		Uufau pass; trail towards Mt Atiati	mixed native/non forest	0	0	420		Essig Museum of Entomology		PTO-848.20		MBIO22603.1	AACATTATATTTTATTTTTGGAATTTGAGCCGGAATAATTGGAACTTCTTTAAGACTACTAATTCGAGCCGAATTAGGAACCCCCGGATCTTTAATTGGAGATGATCAAATTTATAACACAATTGTAACAGCTCACGCTTTTATTATAATTTTTTTTATAGTTATACCTATTATAATTGGAGGATTTGGAAATTGATTAGTACCTTTAATATTAGGAGCACCAGATATAGCTTTCCCCCGAATAAATAATATAAGATTTTGACTTTTGCCCCCCTCTATTACTCTTTTAATTTCAAGTAGAATCGTTGAAAATGGAGCAGGAACTGGATGAACAGTTTACCCCCCCCTCTCCTCTAATATTGCCCACGGCGGTAGTTCAGTAGATTTAGCTATTTTTTC…	658	0	0
MBIO22604	.1.2	PTO-848.21	Emphylica_sp	Genus-Level	ABGD Clustering	Crambidae_sp	Morphological			Genus	Araeopteron_sp	Medium	Lepidoptera	Lepidoptera_Group_60	Moorea	-17.53637	-149.86969	420	MBIO22604	MBIO22604.1.2			moth	Peter T Oboyski	1427	22604	Sun Mar 15 00:00:00 PDT 2009	Peter T. Oboyski	Peter T. Oboyski	PTO-848	French Polynesia		Society Islands		Uufau pass; trail towards Mt Atiati	mixed native/non forest	0	0	420		Essig Museum of Entomology		PTO-848.21		MBIO22604.1	AACTTTATATTTTATTTTTGGAATTTGAAGAGGAATAGTTGGAACATCTTTAAGTTTATTAATCCGAGCTGAATTAGGTAACCCAGGATCATTAATTGGGGATGATCAAATTTATAATACAATCGTCACAGCTCATGCTTTTATTATAATTTTCTTCATAGTAATACCTATTATAATTGGAGGATTTGGAAATTGATTAATTCCTTTAATATTAGGAGCTCCAGATATAGCTTTTCCACGAATAAATAATATAAGATTTTGATTATTACCTCCTTCACTAACCCTTTTAATTTCAAGAAGAATTGTTGAAAATGGAGCAGGAACAGGATGAACAGTTTACCCCCCCCTTTCATCTAACATCGCTCATGGAGGAAGATCAGTAGATCTTGCAATTTTTTC…	658	0	0
MBIO22605	.1.2	PTO-848.22	Phycita_sp	Genus-Level	ABGD Clustering	Pyralidae_sp	Morphological			Genus	Eudonia_sp	Medium	Lepidoptera	Lepidoptera_Group_120	Moorea	-17.53637	-149.86969	420	MBIO22605	MBIO22605.1.2			moth	Peter T Oboyski	1418	22605	Sun Mar 15 00:00:00 PDT 2009	Peter T. Oboyski	Peter T. Oboyski	PTO-848	French Polynesia		Society Islands		Uufau pass; trail towards Mt Atiati	mixed native/non forest	0	0	420		Essig Museum of Entomology		PTO-848.22		MBIO22605.1	AACTTTATATTTTATTTTTGGAATTTGATCAGGAATAGTAGGAACATCTTTAAGTTTATTAATTCGAACTGAATTAGGTACCCCTGGTTCTTTAATTGGAGATGATCAAATTTATAATACTATTGTTACTGGACATGCTTTTATTATAATTTTTTTTATAGTAATACCTATTATAATTGGAGGATTTGGTAATTGATTAGTACCTTTAATATTAGGAGCCCCTGATATAGCTTTTCCTCGAATAAACAATATAAGATTTTGACTTTTACCCCCCTCTCTTAGTTTACTAATTTCAAGAAGAATTGTTGAAAATGGAGCAGGAACAGGATGAACAGTTTACCCCCCTCTTTCTTCTAATATTGCCCATAGAGGAAGATCTGTTGATTTAGCTATTTTTTC…	658	0	0
MBIO22606	.1.2	PTO-848.23	Piletocera_signiferalis	Species-Level	BioCode Morphological	Piletocera_signiferalis	Morphological			Family	Caloptilia_sp	Medium	Lepidoptera	Lepidoptera_Group_2	Moorea	-17.53637	-149.86969	420	MBIO22606	MBIO22606.1.2	Piletocera	signiferalis	moth	Peter T Oboyski	1455	22606	Sun Mar 15 00:00:00 PDT 2009	Peter T. Oboyski	Peter T. Oboyski	PTO-848	French Polynesia		Society Islands		Uufau pass; trail towards Mt Atiati	mixed native/non forest	0	0	420		Essig Museum of Entomology		PTO-848.23		MBIO22606.1	TACTTTATATTTTATTTTTGGAATTTGAGCTGGAATAGTTGGAACTTCATTAAGTTTATTAATTCGAGCTGAATTAGGAAATCCAGGTTCTTTAATTGGTGATGATCAAATTTATAATACTATTGTAACAGCTCATGCTTTTATTATAATTTTTTTTATAGTTATACCTATTATAATTGGAGGATTTGGAAATTGATTAGTTCCTTTAATATTAGGAGCTCCTGATATAGCTTTTCCTCGAATAAATAATATAAGATTTTGATTATTACCTCCATCATTAACTTTATTAATTTCTAGTAGAATTGTTGAAAATGGAGCAGGAACAGGATGAACTGTTTATCCTCCTCTTTCTTCTAATATTGCTCACGGTGGAAGTTCTGTAGATTTAGCTATTTTTTC…	658	0	0
MBIO22607	.1.2	PTO-848.30	Gymnoscelis_sp	Genus-Level	BioCode Morphological	Gymnoscelis_sp	Morphological			Genus	Caloptilia_sp	Medium	Lepidoptera	Lepidoptera_Group_134	Moorea	-17.53637	-149.86969	420	MBIO22607	MBIO22607.1.2	Gymnoscelis		moth	Peter T Oboyski	1450	22607	Sun Mar 15 00:00:00 PDT 2009	Peter T. Oboyski	Peter T. Oboyski	PTO-848	French Polynesia		Society Islands		Uufau pass; trail towards Mt Atiati	mixed native/non forest	0	0	420		Essig Museum of Entomology		PTO-848.30		MBIO22607.1	AACTTTATATTTTATTTTTGGTATTTGAGCAGGTATAATTGGAACTTCCTTAAGATTACTAATTCGAGCTGAACTAGGAACCCCCGGATCTTTAATTGGAGATGACCAAATTTACAATACTATTGTTACAGCTCATGCTTTTATTATAATTTTTTTTATAGTAATACCTATTATAATTGGAGGATTTGGAAATTGATTAGTACCTTTAATATTAGGAGCTCCAGATATAGCTTTCCCCCGAATAAATAATATAAGATTTTGATTATTGCCCCCTTCAATCACTCTCTTAATTTCTAGTAGAATTGTAGAAAATGGAGCCGGAACTGGATGAACAGTTTACCCCCCTCTCTCATCTAATATTGCCCATGGAGGAAGTTCAGTAGATTTAGCTATTTTTTC…	658	0	0
MBIO22608	.1.2	PTO-848.31	Endotricha_approximalis	Species-Level	ABGD Clustering	Endotricha_mesenterialis	Morphological			Species	Caloptilia_sp	High	Lepidoptera	Lepidoptera_Group_11	Moorea	-17.53637	-149.86969	420	MBIO22608	MBIO22608.1.2	Endotricha	mesenterialis	moth	Peter T Oboyski	1426	22608	Sun Mar 15 00:00:00 PDT 2009	Peter T. Oboyski	Peter T. Oboyski	PTO-848	French Polynesia		Society Islands		Uufau pass; trail towards Mt Atiati	mixed native/non forest	0	0	420		Essig Museum of Entomology		PTO-848.31		MBIO22608.1	AACATTATATTTTATTTTTGGAATTTGATCTGGTATAGTGGGTACTTCTCTTAGTCTTTTAATTCGAGCTGAGTTAGGTAATCCTGGGTCATTAATTGGTAATGATCAAATTTATAATACAATCGTAACAGGACATGCTTTTATTATAATTTTTTTTATAGTTATACCTATTATAATTGGAGGATTTGGTAATTGATTAGTCCCTTTAATATTAGGAGCCCCTGATATAGCATTCCCACGAATAAATAATATAAGATTTTGATTATTACCCCCTTCCTTAACATTATTAATTTCAAGTAGAATTGTAGAAAATGGAGCAGGAACTGGATGAACAGTTTACCCCCCTCTCTCCTCTAACATTGCTCATAGTGGAAGATCTGTCGATTTAGCTATTTTTTC…	658	0	0
MBIO22609	.1.2	PTO-848.32	Endotricha_approximalis	Species-Level	ABGD Clustering	Endotricha_sp	Morphological			Species	Erechthias_sp	High	Lepidoptera	Lepidoptera_Group_11	Moorea	-17.53637	-149.86969	420	MBIO22609	MBIO22609.1.2	Endotricha		moth	Peter T Oboyski	1429	22609	Sun Mar 15 00:00:00 PDT 2009	Peter T. Oboyski	Peter T. Oboyski	PTO-848	French Polynesia		Society Islands		Uufau pass; trail towards Mt Atiati	mixed native/non forest	0	0	420		Essig Museum of Entomology		PTO-848.32		MBIO22609.1	AACATTATATTTTATTTTTGGAATTTGATCTGGTATAGTGGGTACTTCTCTTAGTCTTTTAATTCGAGCTGAGTTAGGTAATCCTGGGTCATTAATTGGTAATGATCAAATTTATAATACAATCGTAACAGGACATGCTTTTATTATAATTTTTTTTATAGTTATACCTATTATAATTGGAGGATTTGGTAATTGATTAGTCCCTTTAATATTAGGAGCCCCTGATATAGCATTCCCACGAATAAATAATATAAGATTTTGATTATTACCCCCTTCCTTAACATTATTAATTTCAAGTAGAATTGTAGAAAATGGAGCAGGAACTGGATGAACAGTTTACCCCCCTCTCTCCTCTAACATTGCTCATAGTGGAAGATCTGTCGATTTAGCTATTTTTTC…	658	0	0
MBIO22610	.1.2	PTO-847.27	Lepidoptera_sp	Order-Level	ABGD Clustering	Tineidae_sp	Morphological			Other	Dryadaula_terpsichorella	Low	Lepidoptera	Lepidoptera_Group_83	Moorea	-17.53724	-149.86766	413	MBIO22610	MBIO22610.1.2			moth	Peter T Oboyski	1401	22610	Sun Mar 15 00:00:00 PDT 2009	Peter T. Oboyski	Peter T. Oboyski	PTO-847	French Polynesia		Society Islands		Uufau pass; saddle (col)		0	0	413		Essig Museum of Entomology		PTO-847.27		MBIO22610.1	AACATTATATTTTTTATTTGGAATTTGAGCAGGTATACTAGGAACTTCTCTTAGTCTTTTAATTCGTATAGAATTAGGAAATCCTGGCTCTTTAATTGGAAATGATCAAATTTACAATACAATTGTAACTGCACATGCTTTTATTATAATTTTTTTTATAGTTATACCCATTATAATTGGAGGATTTGGAAATTGACTCGTACCTTTAATATTAGGAGCCCCTGATATAGCTTTTCCTCGAATAAATAATATAAGATTTTGACTTTTACCCCCTTCTTTAATACTCTTAATTTCAAGAAGAATCGTAGAAAATGGAGTAGGAACAGGTTGAACTGTTTACCCCCCTCTTTCTTCTAATATTGCACACGGAGGTAGTTCCGTGGATTTAGCAATTTTTTC…	658	0	0
MBIO22611	.1.2	PTO-847.12	Lepidoptera_sp	Order-Level	ABGD Clustering	Crambidae_sp	Morphological			Genus	Niganda_sp	Medium	Lepidoptera	Lepidoptera_Group_29	Moorea	-17.53724	-149.86766	413	MBIO22611	MBIO22611.1.2			moth	Peter T Oboyski	1398	22611	Sun Mar 15 00:00:00 PDT 2009	Peter T. Oboyski	Peter T. Oboyski	PTO-847	French Polynesia		Society Islands		Uufau pass; saddle (col)		0	0	413		Essig Museum of Entomology		PTO-847.12		MBIO22611.1	TACTTTATATTTTATTTTTGGAATTTGAGCTGGAATAGTAGGAACCTCATTAAGTTTACTAATTCGAGCTGAATTAGGAAATCCAGGCTCTTTAATTGGAGATGATCAAATTTATAACACTATTGTAACAGCTCATGCATTTATTATAATTTTTTTTATAGTAATACCTATTATAATTGGGGGATTTGGAAATTGATTAGTTCCTTTAATATTAGGAGCTCCTGATATAGCTTTCCCTCGAATAAATAACATAAGATTTTGACTACTTCCTCCTTCTTTAACTTTACTTATTTCTAGAAGAATTGTTGAAAATGGAGCAGGAACAGGATGAACAGTTTATCCCCCTCTTTCTTCTAATATTGCTCATGGTGGAAGTTCTGTAGATTTAGCTATTTTTTC…	658	0	0
MBIO22612	.1.2	PTO-847.13	Loboschiza_sp	Genus-Level	ABGD Clustering	Tortricidae_sp	Morphological			Genus	Niganda_sp	Medium	Lepidoptera	Lepidoptera_Group_135	Moorea	-17.53724	-149.86766	413	MBIO22612	MBIO22612.1.2			moth	Peter T Oboyski	1436	22612	Sun Mar 15 00:00:00 PDT 2009	Peter T. Oboyski	Peter T. Oboyski	PTO-847	French Polynesia		Society Islands		Uufau pass; saddle (col)		0	0	413		Essig Museum of Entomology		PTO-847.13		MBIO22612.1	AACATTATATTTTATTTTTGGTATTTGAGCCGGAATAGTTGGAACTTCTTTAAGATTACTAATTCGAGCTGAATTAGGTAATCCTGGTTCATTAATTGGAGATGATCAAATCTATAATACTATTGTTACTGCTCATGCTTTTATTATAATTTTTTTCATAGTTATACCAATTATAATTGGAGGATTTGGAAATTGATTAGTACCATTAATATTAGGAGCTCCTGATATAGCTTTTCCTCGAATAAATAATATAAGATTTTGACTTCTTCCCCCCTCAATTATATTATTAATTTCAAGTAGAATTGTAGAAAATGGAGCAGGAACTGGATGAACAGTTTACCCCCCTCTCTCTTCCAATATTGCCCATAGAGGAAGTTCAGTAGATTTAGCTATTTTTTC…	658	0	0
MBIO22613	.1.2	PTO-847.14	Bactra_optanias	Species-Level	ABGD Clustering	Bactra_sp	Morphological			Species	Tortricidae_sp	High	Lepidoptera	Lepidoptera_Group_65	Moorea	-17.53724	-149.86766	413	MBIO22613	MBIO22613.1.2	Bactra		moth	Peter T Oboyski	1408	22613	Sun Mar 15 00:00:00 PDT 2009	Peter T. Oboyski	Peter T. Oboyski	PTO-847	French Polynesia		Society Islands		Uufau pass; saddle (col)		0	0	413		Essig Museum of Entomology		PTO-847.14		MBIO22613.1	AACTTTATATTTTATTTTCGGTATTTGAGCCGGAATAGTAGGAACTTCATTAAGATTATTAATTCGAGCAGAATTAGGTAATCCAGGATCTTTAATTGGAGATGATCAAATTTACAATACTATTGTAACTGCTCATGCTTTTATTATAATTTTTTTTATAGTTATACCTATTATAATTGGAGGATTTGGAAATTGATTGGTACCTTTAATATTAGGAGCTCCTGACATAGCATTTCCACGAATAAATAATATAAGATTTTGACTTCTCCCCCCCTCTATTATACTTTTAATTTCAAGCAGAATTGTAGAAAATGGAGCAGGAACAGGATGAACAGTTTACCCCCCACTTTCATCTAATATTGCTCATAGCGGAAGATCTGTTGATCTTGCTATTTTTTC…	658	0	0
MBIO22614	.1.2	PTO-847.15	Strepsicrates_dyselia	Species-Level	ABGD Clustering	Tortricidae_sp	Morphological			Species	Monomorium_floricola	High	Lepidoptera	Lepidoptera_Group_136	Moorea	-17.53724	-149.86766	413	MBIO22614	MBIO22614.1.2			moth	Peter T Oboyski	1424	22614	Sun Mar 15 00:00:00 PDT 2009	Peter T. Oboyski	Peter T. Oboyski	PTO-847	French Polynesia		Society Islands		Uufau pass; saddle (col)		0	0	413		Essig Museum of Entomology		PTO-847.15		MBIO22614.1	AACATTATATTTTATTTTTGGTATTTGAGCAGGAATAGTAGGAACTTCATTAAGATTATTAATTCGTGCTGAATTAGGAAATCCAGGATCTTTAATTGGAGATGATCAAATTTATAACACTATTGTTACAGCTCATGCTTTTATTATAATTTTTTTTATGGTTATACCTATTATAATTGGAGGATTTGGAAATTGATTAGTACCATTAATATTAGGAGCACCAGATATAGCTTTCCCTCGAATAAATAATATAAGATTTTGACTATTACCCCCTTCTATTATACTTCTAATTTCAAGAAGAATCGTAGAAAATGGAGCAGGAACTGGATGAACAGTTTACCCCCCACTTTCATCTAATATTGCTCACAGAGGCAGTTCAGTAGATTTAGCTATTTTTTC…	658	0	0
MBIO22615	.1.2	PTO-847.16	Luceria_oculalis	Species-Level	ABGD Clustering	Noctuidae_sp	Morphological			Species	Syllepte_sp	High	Lepidoptera	Lepidoptera_Group_137	Moorea	-17.53724	-149.86766	413	MBIO22615	MBIO22615.1.2			moth	Peter T Oboyski	1395	22615	Sun Mar 15 00:00:00 PDT 2009	Peter T. Oboyski	Peter T. Oboyski	PTO-847	French Polynesia		Society Islands		Uufau pass; saddle (col)		0	0	413		Essig Museum of Entomology		PTO-847.16		MBIO22615.1	AACTTTATATTTTATTTTTGGTATTTGAGCAGGAATAGTAGGAACTTCTTTAAGTTTACTTATTCGAGCTGAATTAGGAACCCCAGGTTCATTAATTGGTGATGATCAAATTTATAATACTATTGTCACAGCTCATGCTTTTATTATAATTTTTTTTATAGTTATACCTATTATAATTGGAGGATTTGGAAATTGATTAGTACCTTTAATACTTGGAGCGCCTGATATAGCTTTCCCTCGAATAAATAATATAAGTTTTTGACTACTCCCCCCATCATTAACTTTATTAATTTCAAGAAGTATCGTAGAAAATGGAGCAGGTACAGGATGAACAGTTTACCCCCCACTTTCATCTAATATTGCCCATGGAGGTAGATCAGTTGATTTAGCTATTTTTTC…	658	0	0
MBIO22616	.1.2	PTO-847.17	Chytolita_sp	Genus-Level	ABGD Clustering	Gelechioidea_sp	Morphological			Genus	Tortrix_sp	Medium	Lepidoptera	Lepidoptera_Group_36	Moorea	-17.53724	-149.86766	413	MBIO22616	MBIO22616.1.2			moth	Peter T Oboyski	1405	22616	Sun Mar 15 00:00:00 PDT 2009	Peter T. Oboyski	Peter T. Oboyski	PTO-847	French Polynesia		Society Islands		Uufau pass; saddle (col)		0	0	413		Essig Museum of Entomology		PTO-847.17		MBIO22616.1	AACTTTATATTTTATTTTTGGTATTTGAGCAGGTATAGTAGGAACATCTCTCAGACTTTTAATTCGAGCAGAATTAGGAAATCCTGGATCTTTAATCGGAGATGATCAAATTTATAATACTATTGTTACAGCTCATGCTTTTATTATAATTTTTTTTATAGTTATACCAATTATAATTGGAGGATTTGGTAATTGATTAGTTCCTTTAATATTAGGAGCTCCTGATATAGCTTTCCCACGAATAAATAATATAAGTTTTTGACTTTTACCCCCATCATTAACTTTATTAATTTCAAGAAGAATTGTAGAAACTGGAGCTGGAACCGGATGAACAGTATACCCCCCACTTTCATCTAATATTGCTCATGGAGGAAGATCAGTTGATCTTGCTATTTTTTC…	658	0	0
MBIO22617	.1.2	PTO-847.18	Trissodoris_honorariella	Species-Level	ABGD Clustering	Gelechioidea_sp	Morphological			Genus	Strepsicrates_sp	Medium	Lepidoptera	Lepidoptera_Group_138	Moorea	-17.53724	-149.86766	413	MBIO22617	MBIO22617.1.2			moth	Peter T Oboyski	1410	22617	Sun Mar 15 00:00:00 PDT 2009	Peter T. Oboyski	Peter T. Oboyski	PTO-847	French Polynesia		Society Islands		Uufau pass; saddle (col)		0	0	413		Essig Museum of Entomology		PTO-847.18		MBIO22617.1	AACTTTATATTTTATTTTTGGAATTTGAGCAGGTATAGTAGGAACTTCTTTAAGTCTTTTAATTCGAGCTGAATTAGGGAATCCTGGATCATTAATTGGAGATGATCAAATTTATAATACTATTGTAACAGCACATGCCTTTATTATAATTTTTTTTATAGTTATACCAATTATAATTGGAGGGTTCGGTAATTGATTAGTGCCCTTAATATTAGGAGCTCCAGATATGGCTTTCCCCCGAATAAATAATATAAGTTTCTGACTTTTACCCCCTTCTTTAACTCTTTTAATTTCAAGAAGAATTGTAGAAATAGGAGCAGGAACTGGATGAACAGTTTACCCCCCACTATCATCTAATATTGCCCATGGAGGAAGTTCAGTAGATTTAGCTATTTTTTC…	658	0	0
MBIO22618	.1.2	PTO-847.19	Erechthias_simulans	Species-Level	ABGD Clustering	Tineidae_sp	Morphological			Genus	Salticidae_sp	Medium	Lepidoptera	Lepidoptera_Group_78	Moorea	-17.53724	-149.86766	413	MBIO22618	MBIO22618.1.2			moth	Peter T Oboyski	1403	22618	Sun Mar 15 00:00:00 PDT 2009	Peter T. Oboyski	Peter T. Oboyski	PTO-847	French Polynesia		Society Islands		Uufau pass; saddle (col)		0	0	413		Essig Museum of Entomology		PTO-847.19		MBIO22618.1	AACATTATATTTTTTATTTGGAATTTGATCAGGAATATTAGGAACTTCTCTTAGCCTTTTAATTCGTATAGAATTAGGAAATCCTGGATCATTAATTGGAAATGATCAAATTTATAATACTATTGTTACTGCTCATGCCTTTATTATAATTTTCTTTATAGTTATACCTATTATAATTGGAGGATTTGGAAATTGATTAGTCCCTCTTATATTAGGTGCCCCAGATATAGCTTTCCCCCGAATAAATAATATAAGTTTTTGACTACTTCCCCCCTCCCTAATATTATTAATTTCAAGAAGAATTGTAGAAAATGGAGTAGGAACCGGTTGAACTGTTTATCCTCCCCTTTCTTCTAATATAGCTCATGGAGGAAGTTCAGTAGATCTAGCAATCTTTTC…	658	0	0
MBIO22619	.1.2	PTO-847.20	Cydia_pseudomalesana	Species-Level	ABGD Clustering	Tortricidae_sp	Morphological			Genus	Ornidia_obesa	High	Lepidoptera	Lepidoptera_Group_94	Moorea	-17.53724	-149.86766	413	MBIO22619	MBIO22619.1.2			moth	Peter T Oboyski	1460	22619	Sun Mar 15 00:00:00 PDT 2009	Peter T. Oboyski	Peter T. Oboyski	PTO-847	French Polynesia		Society Islands		Uufau pass; saddle (col)		0	0	413		Essig Museum of Entomology		PTO-847.20		MBIO22619.1	AACATTATATTTTATTTTTGGTATTTGAGCTGGAATAATCGGAACTTCTTTAAGTTTATTAATTCGTGCAGAATTAGGAAATCCAGGATCTTTAATTGGCGATGATCAAATTTATAATACTATTGTAACTGCTCATGCCTTTATTATAATTTTTTTTATAGTTATACCTATTATAATTGGTGGATTTGGTAATTGATTAGTACCATTAATATTAGGAGCCCCAGATATAGCTTTTCCACGAATAAATAACATAAGATTTTGACTATTACCCCCCTCTATTATACTTCTAATTTCAAGAAGAATCGTAGAAAATGGAGCTGGAACAGGATGAACAGTATACCCCCCACTTTCATCTAATATTGCCCATAGTGGTAGATCTGTAGATTTAGCTATTTTTTC…	658	0	0
MBIO22620	.1.2	PTO-847.21	Tritopterna_capyra	Species-Level	ABGD Clustering	Tortricidae_sp	Morphological			Species	Aradidae_sp	High	Lepidoptera	Lepidoptera_Group_28	Moorea	-17.53724	-149.86766	413	MBIO22620	MBIO22620.1.2			moth	Peter T Oboyski	1411	22620	Sun Mar 15 00:00:00 PDT 2009	Peter T. Oboyski	Peter T. Oboyski	PTO-847	French Polynesia		Society Islands		Uufau pass; saddle (col)		0	0	413		Essig Museum of Entomology		PTO-847.21		MBIO22620.1	AACTTTATATTTCATTTTTGGAATTTGAGCAGGTATAGTAGGAACATCATTAAGATTACTTATTCGTGCTGAATTAGGAAATCCAGGATCATTAATTGGAGATGATCAAATTTATAATACTATTGTTACTGCCCATGCTTTTATTATAATTTTTTTCATAGTAATACCTATTATAATTGGAGGATTTGGAAATTGATTAGTTCCTTTAATATTAGGAGCCCCAGATATAGCATTCCCACGAATAAATAATATAAGATTTTGATTATTACCCCCCTCTATTATACTTTTAATTTCAAGAAGAATTGTAGAAAATGGAGCAGGAACAGGATGAACAGTTTACCCCCCACTTTCTTCTAATATTGCCCATAGAGGTAGATCAGTAGATTTAGCTATCTTTTC…	658	0	0
MBIO22622	.1.2	PTO-847.22	Anatrachyntis_cyma	Species-Level	ABGD Clustering	Gelechioidea_sp	Morphological			Genus	Omiodes_diemenalis	Medium	Lepidoptera	Lepidoptera_Group_139	Moorea	-17.53724	-149.86766	413	MBIO22622	MBIO22622.1.2			moth	Peter T Oboyski	1454	22622	Sun Mar 15 00:00:00 PDT 2009	Peter T. Oboyski	Peter T. Oboyski	PTO-847	French Polynesia		Society Islands		Uufau pass; saddle (col)		0	0	413		Essig Museum of Entomology		PTO-847.22		MBIO22622.1	AACTCTATACTTTATTTTTGGAATTTGAGCAGGAATAGTAGGTACCTCCCTTAGTTTACTAATTCGAGCTGAATTAGGAAACCCAGGTTCTTTAATTGGAGATGATCAAATTTATAATACTATTGTAACTGCACATGCATTTATTATAATTTTTTTCATAGTAATACCAATTATAATTGGAGGGTTTGGAAATTGATTAGTTCCACTAATATTAGGAGCACCTGATATAGCATTTCCCCGAATAAATAATATAAGATTTTGACTTTTACCCCCCTCATTAACTCTTTTAATTTCAAGAAGAATCGTAGAAACTGGAGCAGGAACAGGATGAACAGTCTATCCCCCACTATCTTCTAATATTGCACATAGAGGAAGATCTGTAGATTTAGCCATCTTTTC…	658	0	0
MBIO22624	.1.2	PTO-847.24	Lepidoptera_sp	Order-Level	ABGD Clustering	Tineidae_sp	Morphological			Other	Maliattha_ritsemae	Low	Lepidoptera	Lepidoptera_Group_83	Moorea	-17.53724	-149.86766	413	MBIO22624	MBIO22624.1.2			moth	Peter T Oboyski	1469	22624	Sun Mar 15 00:00:00 PDT 2009	Peter T. Oboyski	Peter T. Oboyski	PTO-847	French Polynesia		Society Islands		Uufau pass; saddle (col)		0	0	413		Essig Museum of Entomology		PTO-847.24		MBIO22624.1	AACATTATATTTTTTATTTGGAATTTGAGCAGGTATACTAGGAACTTCTCTTAGTCTTTTAATTCGTATAGAATTAGGAAATCCTGGCTCTTTAATTGGAAATGATCAAATTTACAATACAATTGTAACTGCACATGCTTTTATTATAATTTTTTTTATAGTTATACCCATTATAATTGGAGGATTTGGAAATTGACTCGTACCTTTAATATTAGGAGCCCCTGATATAGCTTTTCCTCGAATAAATAATATAAGATTTTGACTTTTACCCCCTTCTTTAATACTCTTAATTTCAAGAAGAATCGTAGAAAATGGAGTAGGAACAGGTTGAACTGTTTACCCCCCTCTTTCTTCTAATATTGCACACGGAGGTAGTTCCGTGGATTTAGCAATTTTTTC…	658	0	0
MBIO22625	.1.2	PTO-847.25	Dudua_sp	Genus-Level	ABGD Clustering	Tortricidae_sp	Morphological			Genus	Luceria_sp	Medium	Lepidoptera	Lepidoptera_Group_15	Moorea	-17.53724	-149.86766	413	MBIO22625	MBIO22625.1.2			moth	Peter T Oboyski	1421	22625	Sun Mar 15 00:00:00 PDT 2009	Peter T. Oboyski	Peter T. Oboyski	PTO-847	French Polynesia		Society Islands		Uufau pass; saddle (col)		0	0	413		Essig Museum of Entomology		PTO-847.25		MBIO22625.1	AACATTGTATTTTATTTTTGGTATTTGAGCTGGAATAGTAGGAACATCTTTAAGACTTTTAATTCGAGCTGAATTAGGAAATCCAGGCTCTTTAATTGGTGATGATCAAATTTATAATACTATTGTAACTGCTCATGCTTTTATTATAATTTTTTTTATAGTTATACCCATTATAATTGGAGGATTTGGAAATTGATTAGTACCATTAATATTAGGAGCACCTGATATAGCTTTTCCACGAATAAATAATATAAGATTTTGATTATTACCCCCCTCTATTATACTTTTAATTTCAAGAAGAATTGTAGAAAATGGAGCAGGAACTGGATGAACAGTTTATCCCCCTCTTTCATCTAATATTGCCCATAGAGGAAGATCTGTAGACTTAGCTATTTTCTC…	658	0	0
MBIO22626	.1.2	PTO-847.26	Choreutis_melanopepla	Species-Level	ABGD Clustering	Choreutidae_sp	Morphological			Species	Pentatomidae_sp	High	Lepidoptera	Lepidoptera_Group_63	Moorea	-17.53724	-149.86766	413	MBIO22626	MBIO22626.1.2			moth	Peter T Oboyski	1391	22626	Sun Mar 15 00:00:00 PDT 2009	Peter T. Oboyski	Peter T. Oboyski	PTO-847	French Polynesia		Society Islands		Uufau pass; saddle (col)		0	0	413		Essig Museum of Entomology		PTO-847.26		MBIO22626.1	AACTTTATATTTTATTTTCGGAATTTGATCAGGAATAGTCGGAACTTCTTTAAGTTTATTAATTCGAGCTGAATTAGGAAACCCCGGATCTTTAATTGGAGATGACCAAATTTATAATACTATTGTTACAGCTCATGCCTTTATTATAATTTTTTTTATAGTAATACCTATTATAATTGGAGGATTTGGTAATTGATTAGTACCCCTAATATTAGGGGCCCCAGATATAGCTTTTCCTCGTATAAATAATATAAGATTTTGATTATTACCCCCATCTTTAACTCTATTAATTTCTAGAAGAATCGTAGAAACAGGAGCAGGTACAGGATGAACAGTTTACCCTCCTCTTTCTTCCAATATAGCTCATGGAGGAAGATCTGTAGATTTAGCAATTTTTTC…	658	0	0
MBIO22627	.1.2	PTO-848.34	Coleophora_sp	Genus-Level	ABGD Clustering	Tortricidae_sp	Morphological			Genus	Nogodinidae_sp	Medium	Lepidoptera	Lepidoptera_Group_140	Moorea	-17.53637	-149.86969	420	MBIO22627	MBIO22627.1.2			moth	Peter T Oboyski	1456	22627	Sun Mar 15 00:00:00 PDT 2009	Peter T. Oboyski	Peter T. Oboyski	PTO-848	French Polynesia		Society Islands		Uufau pass; trail towards Mt Atiati	mixed native/non forest	0	0	420		Essig Museum of Entomology		PTO-848.34		MBIO22627.1	TACATTATATTTTATTTTTGGAATTTGATCTGGAATAATCGGAACTTCTTTAAGTTTATTAATTCGAGCTGAATTAGGAAACCCTGGATCCTTAATTGGAGATGATCAAATTTATAATACTATTGTTACAGCTCATGCTTTTATTATAATTTTTTTTATAGTTATACCAATTATAACTGGAGGATTCGGAAATTGATTAATCCCCCTAATATTAGGAGCCCCTGATATAGCTTTTCCTCGTATAAATAATATAAGATTTTGACTTCTTCCACCTTCATTAACTCTTTTAATTTCAAGAAGAATTGTTGAAAATGGAGCAGGAACTGGATGAACAGTATACCCTCCTTTATCTTCTAATATTGCTCACAGTGGTAGATCAGTTGATTTAACTATTTTTTC…	658	0	0
[truncated: 4,272 more rows]
[truncated: 34 more columns]
