# Supplementary material for: Categorization of species as native or nonnative using DNA sequence signatures without a complete reference library
Source: Ecol Appl. 2019 Jun 12;29(5):e01914. doi: 10.1002/eap.1914 (PMC7079013; doi:10.1002/eap.1914)
Supplement: Supplementary file 3 [file EAP-29-e01914-s003.zip › CustomRscript.R]

####### Simplified Prediction Script For Insects and Spiders based on the Ramage Classifications#####

BioCode<-read.delim("Final/FinalBioCode.txt",header=TRUE,sep="\t")
head(BioCode)
str(BioCode)
BioCodeNoNA<-subset(BioCode,BioCode$Ramage_Simple!="")
BioCodeNoNA$Ramage_Simple<-as.factor(BioCodeNoNA$Ramage_Simple)
#BioCodeNoNA$avg_Patristic_Distance <-as.numeric(BioCodeNoNA$avg_Patristic_Distance)
str(BioCodeNoNA)

library(ggplot2)


####  Look at the data ####


par(mfrow=c(1,2))

plot(BioCodeNoNA$Ramage_Simple,BioCodeNoNA$avg_win_sp_distance,main="Average Within Species Distance",ylab="Distance",xlab="Classification",notch=TRUE)
plot(BioCodeNoNA$Ramage_Simple,BioCodeNoNA$avg_Patristic_Distance,main="Average Minimum Distance to Nearest Neighbor",ylab="Patristic Distance",xlab="Classification",notch=TRUE)

t.test(BioCodeNoNA$avg_win_sp_distance ~BioCodeNoNA$Ramage_Simple)

avg_similarity<-aov(BioCodeNoNA$avg_win_sp_distance ~BioCodeNoNA$Ramage_Simple)
summary(avg_win_sp_distance)
#                           Df Sum Sq Mean Sq F value Pr(>F)
#BioCodeNoNA$Ramage_Simple   1   0.16  0.1597   0.222  0.639
#Residuals                 111  79.91  0.7199               
#27 observations deleted due to missingness

t.test(BioCodeNoNA$avg_Patristic_Distance ~BioCodeNoNA$Ramage_Simple)

win_sp_distance<-aov(BioCodeNoNA$avg_Patristic_Distance ~BioCodeNoNA$Ramage_Simple)
summary(avg_Patristic_Distance)
#                           Df  Sum Sq   Mean Sq F value Pr(>F)
#BioCodeNoNA$Ramage_Simple   1 0.00008 7.964e-05   0.326  0.569
#Residuals                 111 0.02715 2.446e-04               
#27 observations deleted due to missingness


#### Compare Models using GLMM #####

library(AICcmodavg)

Cand.models <- list( )
Cand.models[[1]] <- glmer(Ramage_Simple~avg_win_sp_distance*avg_Patristic_Distance+(1|Order),data=BioCodeNoNA,family=binomial)

Cand.models[[2]] <- glmer(Ramage_Simple~avg_win_sp_distance+avg_Patristic_Distance+(1|Order),data=BioCodeNoNA,family=binomial)

Cand.models[[3]] <- glmer(Ramage_Simple~avg_Patristic_Distance+(1|Order),data=BioCodeNoNA,family=binomial)

Cand.models[[4]] <- glmer(Ramage_Simple~avg_win_sp_distance+(1|Order),data=BioCodeNoNA,family=binomial)


##create a vector of names to trace back models in set
Modnames <- paste("mod", 1:length(Cand.models), sep = " ")

##generate AICc table
aictab(cand.set = Cand.models, modnames = Modnames, sort = TRUE)
##round to 4 digits after decimal point and give log-likelihood
print(aictab(cand.set = Cand.models, modnames = Modnames, sort = TRUE),
      digits = 4, LL = TRUE)
      
##### Model selection based on AICc:  ########


#      K     AICc Delta_AICc AICcWt Cum.Wt       LL
#mod 2 4 136.1471     0.0000 0.7075 0.7075 -63.8981
#mod 1 5 138.3037     2.1567 0.2407 0.9481 -63.8864
#mod 4 3 141.3751     5.2280 0.0518 1.0000 -67.5832
#mod 3 3 155.7697    19.6226 0.0000 1.0000 -74.8009


###### Predict scores based on best model(s) ###########

BioCode$glmm.predict<-predict(BioCode_lme4b, newdata=BioCode, re.form=NA,type="response")
BioCode$glmm.predictMin<-predict(BioCode_lme4c, newdata=BioCode, re.form=NA,type="response")


######  Write scores to .csv file #########

write.table(BioCode,file="BioCodeGLMandGLMMpredict.csv",sep=",",col.names=TRUE)
