# Supplementary material for: Categorization of species as native or nonnative using DNA sequence signatures without a complete reference library
Source: Ecol Appl. 2019 Jun 12;29(5):e01914. doi: 10.1002/eap.1914 (PMC7079013; doi:10.1002/eap.1914)
Supplement: Supplementary file 3 [file EAP-29-e01914-s003.zip › RamageChecklist.csv]

Order	Family	Species	Sub-species	Author	Status	Aus	Gam	Mar	Soc	Tua
Araneae	Anyphaenidae	Australaena_hystricina		Berland, 1942	E	X			X
Araneae	Anyphaenidae	Australaena_zimmermani		Berland, 1942	E				X
Araneae	Araneidae	Araneus_nigropunctatus		(Koch, 1871)	P				X
Araneae	Araneidae	Cyclosa_litoralis		(Koch, 1867)	P				X
Araneae	Araneidae	Cyclosa_tauraai		Berland, 1933	E			X	X
Araneae	Araneidae	Cyrtophora_moluccensis		(Doleschall, 1857)	P				X
Araneae	Araneidae	Neoscona_plebeja		(Koch, 1871)	P	X		X
Araneae	Araneidae	Neoscona_theisi		(Walckenaer, 1842)	P	X	X	X	X	X
Araneae	Araneidae	Thelacantha_brevispina		(Doleschall, 1857)	P			X	X	X
Araneae	Clubionidae	Clubiona_alveolata		Koch, 1873	P	X		X
Araneae	Clubionidae	Clubiona_hitchinsi		Saaristo, 2002	P					X
Araneae	Clubionidae	Clubiona_samoensis		Berland, 1929	P	X			X
Araneae	Corinnidae	Creugas_gulosus		Thorell, 1878	I			X	X
Araneae	Dictynidae	Paratheuma_rangiroa		Beatty & Berry, 1988	E					X
Araneae	Eutichuridae	Cheiracanthium_mordax		Koch, 1866	I	X			X
Araneae	Filistatidae	Pritha_bakeri		(Berland, 1938)	P	X			X
Araneae	Gnaphosidae	Odontodrassus_aphanes		(Thorell, 1897)	I					X
Araneae	Gnaphosidae	Poecilochroa_rollini		Berland, 1933	P			X		X
Araneae	Linyphiidae	Lepthyphantes_lebronneci		Berland, 1935	E			X
Araneae	Linyphiidae	Neonesiotes_remiformis		Millidge, 1991	P				X
Araneae	Linyphiidae	Nesioneta_pacificana		(Berland, 1935)	P			X	X	X
Araneae	Linyphiidae	Ostearius_melanopygius		(Cambridge, 1879)	I	X
Araneae	Linyphiidae	Paro_simoni		Berland, 1942	E	X
Araneae	Linyphiidae	Uahuka_affinis		Berland, 1935	E			X
Araneae	Linyphiidae	Uahuka_spinifrons		Berland, 1935	E			X
Araneae	Linyphiidae	Uapou_maculata		Berland, 1935	E			X
Araneae	Lycosidae	Artoria_thorelli		(Berland, 1929)	P			X
Araneae	Lycosidae	Hogna_crispipes		(Koch, 1877)	P	X			X	X
Araneae	Nesticidae	Eidmannella_pallida		(Emerton, 1875)	I	X		X	X
Araneae	Oonopidae	Heteroonops_spinimanus		(Simon, 1891)	I			X
Araneae	Oonopidae	Xestaspis_loricata		(Koch, 1873)	P	X	X	X		X
Araneae	Pholcidae	Holocneminus_piritarsis		Berland, 1942	P	X		X
Araneae	Pholcidae	Micropholcus_fauroti		(Simon, 1887)	I				X
Araneae	Pholcidae	Modisimus_culicinus		(Simon, 1893)	I				X	X
Araneae	Pholcidae	Pholcus_ancoralis		Koch, 1865	P	X		X	X
Araneae	Pholcidae	Physocyclus_globosus		(Taczanowski, 1874)	I	X		X	X	X
Araneae	Pholcidae	Smeringopus_pallidus		(Blackwall, 1858)	I			X	X
Araneae	Pisauridae	Dolomedes_noukhaiva		Walckenaer, 1847	E			X
Araneae	Pisauridae	Nukuhiva_adamsoni		(Berland, 1933)	E			X
Araneae	Salticidae	Ascyltus_pterygodes		(Koch, 1865)	P			X	X
Araneae	Salticidae	Athamas_kochi		Jendrzejewska, 1995	E				X
Araneae	Salticidae	Athamas_tahitensis		Jendrzejewska, 1995	E				X
Araneae	Salticidae	Athamas_whitmeei		Cambridge, 1877	P	X	X	X	X
Araneae	Salticidae	Bavia_aericeps		Simon, 1877	P	X		X	X	X
Araneae	Salticidae	Cosmophasis_lami		Berry, Beatty & Prószyński, 1997	P			X	X
Araneae	Salticidae	Flacillula_minuta		(Berland, 1929)	P				X
Araneae	Salticidae	Frigga_crocuta		(Taczanowski, 1878)	P		X	X	X	X
Araneae	Salticidae	Habronattus_rufescens		(Berland, 1934)	E			X
Araneae	Salticidae	Hasarius_adansoni		(Audouin, 1826)	I	X		X	X
Araneae	Salticidae	Havaika_flavipes		(Berland, 1933)	E			X
Araneae	Salticidae	Havaika_nigrolineata		(Berland, 1933)	E			X
Araneae	Salticidae	Havaika_triangulifera		(Berland, 1933)	E			X
Araneae	Salticidae	Lauharulla_insulana		Simon, 1901	E				X
Araneae	Salticidae	Menemerus_bivittatus		(Dufour, 1831)	I	X		X	X	X
Araneae	Salticidae	Omoedus_microphthalmus		(Koch, 1881)	P	X		X	X
Araneae	Salticidae	Omoedus_pusillus		(Strand, 1913)	P				X
Araneae	Salticidae	Plexippus_paykulli		(Audouin, 1826)	P	X	X	X	X	X
Araneae	Salticidae	Plexippus_paykulli	nigrescens	(Berland, 1933)	P			X
Araneae	Salticidae	Pseudomaevia_insulana	aorai	Berland, 1942	E				X
Araneae	Salticidae	Pseudomaevia_insulana	insulana	Berland, 1942	E	X
Araneae	Salticidae	Thorelliola_ensifera		(Thorell, 1877)	P	X	X	X	X	X
Araneae	Salticidae	Trite_rapaensis		Berland, 1942	E	X
Araneae	Scytodidae	Scytodes_longipes		Lucas, 1844	P	X		X	X
Araneae	Scytodidae	Scytodes_striatipes		(Koch, 1872)	P	X		X	X	X
Araneae	Segestriidae	Ariadna_lebronneci		Berland, 1933	E	X		X
Araneae	Sparassidae	Heteropoda_nobilis		(Koch, 1875)	P	X		X	X
Araneae	Sparassidae	Heteropoda_venatoria		(Linnaeus, 1767)	I	X		X	X	X
Araneae	Tetragnathidae	Glenognatha_argenteoguttata		(Berland, 1935)	E			X
Araneae	Tetragnathidae	Glenognatha_chamberlini		(Berland, 1942)	E	X
Araneae	Tetragnathidae	Glenognatha_hirsutissima		(Berland, 1935)	E			X
Araneae	Tetragnathidae	Glenognatha_ledouxi		Dierkens, 2016	E				X
Araneae	Tetragnathidae	Glenognatha_nigromaculata		(Berland, 1933)	E			X
Araneae	Tetragnathidae	Glenognatha_phalangiops		(Berland, 1942)	E	X
Araneae	Tetragnathidae	Leucauge_granulata		(Walckenaer, 1842)	P	X			X	X
Araneae	Tetragnathidae	Leucauge_mendanai		Berland, 1933	E			X
Araneae	Tetragnathidae	Tetragnatha_ceylonica		Cambridge, 1869	P	X
Araneae	Tetragnathidae	Tetragnatha_kapua		Gillespie, 2003	E			X
Araneae	Tetragnathidae	Tetragnatha_keyserlingi		Simon, 1890	D	X			X
Araneae	Tetragnathidae	Tetragnatha_macilenta		Koch, 1872	P				X
Araneae	Tetragnathidae	Tetragnatha_marquesiana		Berland, 1935	E			X
Araneae	Tetragnathidae	Tetragnatha_maxillosa		Thorell, 1895	P				X
Araneae	Tetragnathidae	Tetragnatha_moua		Gillespie, 2003	E				X
Araneae	Tetragnathidae	Tetragnatha_nitens		(Audouin, 1826)	P	X		X	X
Araneae	Tetragnathidae	Tetragnatha_oomua		Gillespie, 2003	E			X
Araneae	Tetragnathidae	Tetragnatha_panopea		Koch, 1872	D				X
Araneae	Tetragnathidae	Tetragnatha_punua		Gillespie, 2003	E			X
Araneae	Tetragnathidae	Tetragnatha_rava		Gillespie, 2003	E				X
Araneae	Tetragnathidae	Tetragnatha_tahuata		Gillespie, 2003	E			X
Araneae	Tetragnathidae	Tetragnatha_tuamoaa		Gillespie, 2003	E				X
Araneae	Theridiidae	Argyrodes_argyrodes		(Walckenaer, 1842)	I	X
Araneae	Theridiidae	Argyrodes_samoensis		Cambridge, 1880	P				X
Araneae	Theridiidae	Coleosoma_floridanum		Banks, 1900	I	X		X	X
Araneae	Theridiidae	Keijia_mneon		(Bösenberg & Strand, 1906)	P	X			X
Araneae	Theridiidae	Latrodectus_geometricus		Koch, 1841	I	X			X
Araneae	Theridiidae	Nesticodes_rufipes		(Lucas, 1846)	I	X		X	X
Araneae	Theridiidae	Parasteatoda_tepidariorum		(Koch, 1841)	I	X
Araneae	Theridiidae	Rhomphaea_cometes		Koch, 1872	P			X	X
Araneae	Theridiidae	Theridion_buxtoni		Berland, 1929	S				X	X
Araneae	Theridiidae	Theridion_charlati		Dierkens, 2016	E				X
Araneae	Theridiidae	Theridion_fatuhivaensis		Berland, 1933	E			X
Araneae	Theridiidae	Theridion_melanostictum		Cambridge, 1876	I		X		X
Araneae	Theridiidae	Theridion_mendozae		Berland, 1933	E			X
Araneae	Theridiidae	Theridion_septempunctatum		Berland, 1933	E			X
Araneae	Theridiidae	Theridion_societatis		Berland, 1934	E				X
Araneae	Theridiidae	Theridion_tahitiae		Berland, 1934	E				X
Araneae	Thomisidae	Misumenops_delmasi		Berland, 1927	E			X
Araneae	Thomisidae	Misumenops_melloleitaoi		Berland, 1942	E				X
Araneae	Thomisidae	Misumenops_rapaensis		Berland, 1934	E	X
Araneae	Thomisidae	Misumenops_temihana		Garb, 2006	E				X
Araneae	Titanoecidae	Pandava_laminata		(Thorell, 1878)	P			X	X	X
Araneae	Uloboridae	Tangaroa_tahitiensis		(Berland, 1934)	E	X		X	X
Araneae	Uloboridae	Zosis_geniculata		(Olivier, 1789)	I		X	X	X
Araneae	Zodariidae	Tropizodium_trispinosum		(Suman, 1967)	I				X	X
Blattodea	Blaberidae	Diploptera_punctata		(Eschscholtz, 1822)	P			X	X
Blattodea	Blaberidae	Pycnoscelus_surinamensis		(Linnaeus, 1758)	I		X	X	X	X
Blattodea	Blattidae	Melanozosteria_nitida		(Brunner von Wattenwyl, 1865)	P			X		X
Blattodea	Blattidae	Melanozosteria_soror		(Brunner von Wattenwyl, 1865)	P		X	X	X	X
Blattodea	Blattidae	Periplaneta_americana		(Linnaeus, 1758)	I		X	X	X
Blattodea	Blattidae	Periplaneta_australasiae		(Fabricius, 1775)	I		X	X	X	X
Blattodea	Blattidae	Periplaneta_brunnea		Burmeister, 1838	I			X
Blattodea	Corydiidae	Holocompsa_nitidula		(Fabricius, 1781)	P			X
Blattodea	Ectobiidae	Aneurinita_hivaoa		(Hebard, 1933)	E			X
Blattodea	Ectobiidae	Aneurinita_tahuata		(Hebard, 1933)	E			X
Blattodea	Ectobiidae	Aneurinita_viridis		(Hebard, 1933)	E			X
Blattodea	Ectobiidae	Balta_notulata		(Stål, 1860)	P			X	X	X
Blattodea	Ectobiidae	Blattella_germanica		(Linnaeus, 1767)	I		X		X	X
Blattodea	Ectobiidae	Lobopterella_dimidiatipes		(Bolívar, 1890)	P			X	X
Blattodea	Ectobiidae	Maretina_hivaoa		Hebard, 1933	E			X
Blattodea	Ectobiidae	Maretina_marquesana		Hebard, 1935	E			X
Blattodea	Ectobiidae	Maretina_uahuka		Hebard, 1933	E			X
Blattodea	Ectobiidae	Margattea_remota		(Hebard, 1933)	E			X	X
Blattodea	Ectobiidae	Microblatta_uapou		Hebard, 1933	E			X
Blattodea	Kalotermitidae	Cryptotermes_brevis		(Walker, 1853)	I			X
Blattodea	Kalotermitidae	Cryptotermes_dolei		(Light, 1932)	S	X	X	X	X
Blattodea	Kalotermitidae	Cryptotermes_domesticus		(Haviland, 1898)	P		X	X	X
Blattodea	Kalotermitidae	Glyptotermes_xantholabrum		(Hill, 1926)	P			X	X
Blattodea	Kalotermitidae	Incisitermes_immigrans		(Snyder, 1922)	I			X
Blattodea	Kalotermitidae	Neotermes_connexus		Snyder, 1922	P			X	X
Blattodea	Kalotermitidae	Procryptotermes_rapae		(Light & Zimmerman, 1936)	E	X
Blattodea	Kalotermitidae	Rugitermes_athertoni		(Light, 1932)	E			X	X
Blattodea	Rhinotermitidae	Coptotermes_frenchi		Hill, 1932	I				X
Blattodea	Rhinotermitidae	Coptotermes_gestroi		(Wasmann, 1896)	I			X
Coleoptera	Aderidae	Aderus_marquesanus		(Blair, 1934)	P			X
Coleoptera	Anthicidae	Anthicus_troglodytes		Boheman, 1858	D				X
Coleoptera	Anthicidae	Sapintus_fulvipes		(Laferté, 1849)	Q				X
Coleoptera	Anthicidae	Sapintus_oceanicus		(LaFerté, 1848)	P			X	X
Coleoptera	Anthribidae	Aethessa_adamsoni		Jordan, 1933	E			X
Coleoptera	Anthribidae	Aethessa_mumfordi		Jordan, 1933	E			X
Coleoptera	Anthribidae	Araecerus_fasciculatus		(De Geer, 1775)	P				X
Coleoptera	Anthribidae	Araecerus_lutatus		(Fairmaire, 1849)	P	X	X	X	X	X
Coleoptera	Anthribidae	Araeocerodes_rapaae		(Zimmerman, 1938)	E	X
Coleoptera	Anthribidae	Cisanthribus_convexus		Zimmerman, 1938	E				X
Coleoptera	Anthribidae	Dinema_filicorne		Fairmaire, 1849	P	X	X	X	X
Coleoptera	Anthribidae	Eucorynus_crassicornis		(Fabricius, 1801)	I				X	X
Coleoptera	Anthribidae	Jordanthribus_planifacietus		Zimmerman, 1938	P	X	X		X
Coleoptera	Anthribidae	Mauia_subnotata		(Boheman, 1859)	P	X	X	X	X	X
Coleoptera	Anthribidae	Neseonos_brunneus		Zimmerman, 1938	P	X	X
Coleoptera	Anthribidae	Phloeobius_gigas		horaeus Jordan, 1933	P			X	X
Coleoptera	Anthribidae	Rhinobrachys_asperulus		Fairmaire, 1849	E				X
Coleoptera	Anthribidae	Valenfriesia_cylindrica		(Jordan, 1933)	S	X			X
Coleoptera	Belidae	Proterhinus_adamsoni		Perkins, 1932	E			X
Coleoptera	Belidae	Proterhinus_brevicornis		Zimmerman & Perrault, 1989	E				X
Coleoptera	Belidae	Proterhinus_fimbriatus		Zimmerman & Perrault, 1989	E	X			X
Coleoptera	Belidae	Proterhinus_gourvesi		Zimmerman & Perrault, 1989	E				X
Coleoptera	Belidae	Proterhinus_mumfordi		Perkins, 1932	E			X
Coleoptera	Belidae	Proterhinus_samoae		Perkins, 1907	P				X
Coleoptera	Belidae	Proterhinus_unicolor		Perkins, 1936	E			X
Coleoptera	Bostrichidae	Dinoderus_minutus		(Fabricius, 1775)	P		X	X	X
Coleoptera	Bostrichidae	Dinoderus_nitidus		Lesne, 1897	E			X
Coleoptera	Bostrichidae	Heterobostrychus_aequalis		(Waterhouse, 1884)	P				X
Coleoptera	Bostrichidae	Lyctus_brunneus		(Stephens, 1830)	P			X	X
Coleoptera	Bostrichidae	Rhyzopertha_dominica		(Fabricius, 1792)	P		X		X
Coleoptera	Bostrichidae	Tetrapriocera_oceanina		Lesne, 1901	E			X
Coleoptera	Bostrichidae	Xylopsocus_capucinus		(Fabricius, 1781)	P				X
Coleoptera	Bostrichidae	Xylopsocus_castanopterus		(Fairmaire, 1850)	P				X
Coleoptera	Bostrichidae	Xylothrips_religiosus		(Boisduval, 1835)	P	X	X	X	X
Coleoptera	Brentidae	Brentus_cylindrus		(Fabricius, 1801)	I			X	X
Coleoptera	Brentidae	Cylas_formicarius		(Fabricius, 1798)	I				X
Coleoptera	Brentidae	Kleineella_barbata		(Kleine, 1918)	Q				X
Coleoptera	Buprestidae	Agrilus_humerosus		Fairmaire, 1850	D				X
Coleoptera	Buprestidae	Agrilus_indignus		Fairmaire, 1849	P			X	X
Coleoptera	Buprestidae	Cyphogastra_similis		Kerremans, 1919	E			X	X
Coleoptera	Buprestidae	Cyphogastra_taitina		Kerremans, 1919	E				X
Coleoptera	Buprestidae	Eurythyrea_quercus		(Herbst, 1780)	D				X
Coleoptera	Buprestidae	Pleiona_tayauti		(Guérin-Méneville, 1847)	E			X
Coleoptera	Cantharidae	Caccodes_marquesanus		(Blair, 1932)	P			X
Coleoptera	Cantharidae	Caccodes_oceaniae		(Bourgeois, 1884)	P			X
Coleoptera	Carabidae	Bembidion_tahitiense		Liebherr & Maddison, 2013	E				X
Coleoptera	Carabidae	Blackburnia_corrusca		(Erichson, 1834)	Q				X
Coleoptera	Carabidae	Brasiella_argentata		(Fabricius, 1801)	Q				X
Coleoptera	Carabidae	Calleida_sanguinicollis		Dejean, 1831	Q				X
Coleoptera	Carabidae	Chlaenius_flaviguttatus		Macleay, 1825	P				X
Coleoptera	Carabidae	Colpodes_anachoreta		(Fairmaire, 1849)	E				X
Coleoptera	Carabidae	Colpodes_eremita		(Fairmaire, 1849)	E				X
Coleoptera	Carabidae	Elaphropus_ceylanicus		(Nietner, 1858)	P				X
Coleoptera	Carabidae	Elaphropus_luteus		(Andrewes, 1925)	P				X
Coleoptera	Carabidae	Endynomena_pradieri		(Fairmaire, 1849)	P			X	X
Coleoptera	Carabidae	Gnathaphanus_multipunctatus		(Macleay, 1888)	P		X
Coleoptera	Carabidae	Lebia_analis		Dejean, 1825	Q				X
Coleoptera	Carabidae	Lecanomerus_vestigialis		(Erichson, 1842)	P				X
Coleoptera	Carabidae	Lorostema_bothriophora		(Redtenbacher, 1867)	P	X			X
Coleoptera	Carabidae	Mecyclothorax_aano		Liebherr, 2013	E				X
Coleoptera	Carabidae	Mecyclothorax_acutangulus		Perrault, 1988	E				X
Coleoptera	Carabidae	Mecyclothorax_altiusculoides		Perrault, 1987	E				X
Coleoptera	Carabidae	Mecyclothorax_altiusculus		(Britton, 1938)	E				X
Coleoptera	Carabidae	Mecyclothorax_anaana		Liebherr, 2012	E				X
Coleoptera	Carabidae	Mecyclothorax_angulosus		Perrault, 1989	E				X
Coleoptera	Carabidae	Mecyclothorax_aorai		Perrault, 1978	E				X
Coleoptera	Carabidae	Mecyclothorax_arboricola		Liebherr, 2013	E				X
Coleoptera	Carabidae	Mecyclothorax_ata		Perrault, 1978	E				X
Coleoptera	Carabidae	Mecyclothorax_ataraensis		Perrault, 1989	E				X
Coleoptera	Carabidae	Mecyclothorax_balli		Perrault, 1978	E				X
Coleoptera	Carabidae	Mecyclothorax_ballioides		Perrault, 1978	E				X
Coleoptera	Carabidae	Mecyclothorax_bougainvillei		Perrault, 1986	E				X
Coleoptera	Carabidae	Mecyclothorax_brevipennis		Perrault, 1984	E				X
Coleoptera	Carabidae	Mecyclothorax_brittoni		Perrault, 1978	E				X
Coleoptera	Carabidae	Mecyclothorax_bryobioides		Perrault, 1987	E				X
Coleoptera	Carabidae	Mecyclothorax_bryobius		(Britton, 1938)	E				X
Coleoptera	Carabidae	Mecyclothorax_castaneus		Perrault, 1986	E				X
Coleoptera	Carabidae	Mecyclothorax_claridgeiae		Liebherr, 2013	E				X
Coleoptera	Carabidae	Mecyclothorax_cooki		Perrault, 1986	E				X
Coleoptera	Carabidae	Mecyclothorax_cupreoides		Perrault, 1978	E				X
Coleoptera	Carabidae	Mecyclothorax_cupreus		Perrault, 1978	E				X
Coleoptera	Carabidae	Mecyclothorax_cupripennis		Perrault, 1989	E				X
Coleoptera	Carabidae	Mecyclothorax_curtisi		Liebherr, 2013	E				X
Coleoptera	Carabidae	Mecyclothorax_dannieae		Perrault, 1978	E				X
Coleoptera	Carabidae	Mecyclothorax_ehu		Liebherr, 2013	E				X
Coleoptera	Carabidae	Mecyclothorax_everardi		Liebherr, 2013	E				X
Coleoptera	Carabidae	Mecyclothorax_externestriatus		Perrault, 1989	E				X
Coleoptera	Carabidae	Mecyclothorax_fairmairei		Perrault, 1986	E				X
Coleoptera	Carabidae	Mecyclothorax_fatata		Liebherr, 2012	E				X
Coleoptera	Carabidae	Mecyclothorax_fefemata		Liebherr, 2013	E				X
Coleoptera	Carabidae	Mecyclothorax_ferruginosus		Perrault, 1987	E				X
Coleoptera	Carabidae	Mecyclothorax_fosbergi		Perrault, 1979	E				X
Coleoptera	Carabidae	Mecyclothorax_fosbergioides		Perrault, 1988	E				X
Coleoptera	Carabidae	Mecyclothorax_fuscus		Perrault, 1989	E				X
Coleoptera	Carabidae	Mecyclothorax_georgettae		Perrault, 1978	E				X
Coleoptera	Carabidae	Mecyclothorax_gerardi		Perrault, 1978	E				X
Coleoptera	Carabidae	Mecyclothorax_globosoides		Perrault, 1989	E				X
Coleoptera	Carabidae	Mecyclothorax_globosus		Britton, 1948	E				X
Coleoptera	Carabidae	Mecyclothorax_globulosus		Perrault, 1978	E				X
Coleoptera	Carabidae	Mecyclothorax_gourvesi		Perrault, 1978	E				X
Coleoptera	Carabidae	Mecyclothorax_gourvesioides		Perrault, 1988	E				X
Coleoptera	Carabidae	Mecyclothorax_hamatus		Perrault, 1987	E				X
Coleoptera	Carabidae	Mecyclothorax_hemisphaericus		Perrault, 1989	E				X
Coleoptera	Carabidae	Mecyclothorax_hoeahiti		Liebherr, 2013	E				X
Coleoptera	Carabidae	Mecyclothorax_hunapopoti		Liebherr, 2013	E				X
Coleoptera	Carabidae	Mecyclothorax_jarrigei		Perrault, 1978	E				X
Coleoptera	Carabidae	Mecyclothorax_jeanyvesi		Liebherr, 2013	E				X
Coleoptera	Carabidae	Mecyclothorax_kayballae		Liebherr, 2013	E				X
Coleoptera	Carabidae	Mecyclothorax_kokone		Liebherr, 2013	E				X
Coleoptera	Carabidae	Mecyclothorax_konemata		Liebherr, 2013	E				X
Coleoptera	Carabidae	Mecyclothorax_laevilateralis		Perrault, 1989	E				X
Coleoptera	Carabidae	Mecyclothorax_mahatahi		Liebherr, 2012	E				X
Coleoptera	Carabidae	Mecyclothorax_mahina		Perrault, 1984	E				X
Coleoptera	Carabidae	Mecyclothorax_manina		Liebherr, 2013	E				X
Coleoptera	Carabidae	Mecyclothorax_maninamata		Liebherr, 2013	E				X
Coleoptera	Carabidae	Mecyclothorax_maninapopoti		Liebherr, 2013	E				X
Coleoptera	Carabidae	Mecyclothorax_mapo		Liebherr, 2012	E				X
Coleoptera	Carabidae	Mecyclothorax_mapura		Perrault, 1984	E				X
Coleoptera	Carabidae	Mecyclothorax_marau		Perrault, 1978	E				X
Coleoptera	Carabidae	Mecyclothorax_marginatus		Perrault, 1978	E				X
Coleoptera	Carabidae	Mecyclothorax_menemene		Liebherr, 2012	E				X
Coleoptera	Carabidae	Mecyclothorax_muriauxi		Perrault, 1978	E				X
Coleoptera	Carabidae	Mecyclothorax_negrei		Perrault, 1986	E				X
Coleoptera	Carabidae	Mecyclothorax_niho		Liebherr, 2013	E				X
Coleoptera	Carabidae	Mecyclothorax_ninamu		Liebherr, 2013	E				X
Coleoptera	Carabidae	Mecyclothorax_oaoa		Liebherr, 2013	E				X
Coleoptera	Carabidae	Mecyclothorax_obtusus		Perrault, 1984	E				X
Coleoptera	Carabidae	Mecyclothorax_ovalipennis		Perrault, 1988	E				X
Coleoptera	Carabidae	Mecyclothorax_paahonu		Liebherr, 2013	E				X
Coleoptera	Carabidae	Mecyclothorax_pahere		Liebherr, 2012	E				X
Coleoptera	Carabidae	Mecyclothorax_papau		Liebherr, 2013	E				X
Coleoptera	Carabidae	Mecyclothorax_papuhiti		Liebherr, 2013	E				X
Coleoptera	Carabidae	Mecyclothorax_paraglobosus		Perrault, 1989	E				X
Coleoptera	Carabidae	Mecyclothorax_paraltiusculus		Perrault, 1988	E				X
Coleoptera	Carabidae	Mecyclothorax_parovalipennis		Perrault, 1988	E				X
Coleoptera	Carabidae	Mecyclothorax_perraulti		Liebherr, 2012	E				X
Coleoptera	Carabidae	Mecyclothorax_pirihao		Liebherr, 2012	E				X
Coleoptera	Carabidae	Mecyclothorax_pitohitiensis		Liebherr, 2013	E				X
Coleoptera	Carabidae	Mecyclothorax_pomarei		Perrault, 1986	E				X
Coleoptera	Carabidae	Mecyclothorax_popotioaoa		Liebherr, 2012	E				X
Coleoptera	Carabidae	Mecyclothorax_poria		Liebherr, 2013	E				X
Coleoptera	Carabidae	Mecyclothorax_poro		Liebherr, 2012	E				X
Coleoptera	Carabidae	Mecyclothorax_profondestriatus		Perrault, 1989	E				X
Coleoptera	Carabidae	Mecyclothorax_pseudaltiusculus		Perrault, 1988	E				X
Coleoptera	Carabidae	Mecyclothorax_putaputa		Liebherr, 2012	E				X
Coleoptera	Carabidae	Mecyclothorax_quadraticollis		Perrault, 1984	E				X
Coleoptera	Carabidae	Mecyclothorax_rahimata		Liebherr, 2013	E				X
Coleoptera	Carabidae	Mecyclothorax_ramagei		Liebherr, 2013	E				X
Coleoptera	Carabidae	Mecyclothorax_sabulicola		Britton, 1948	E				X
Coleoptera	Carabidae	Mecyclothorax_sinuatus		Perrault, 1988	E				X
Coleoptera	Carabidae	Mecyclothorax_spinosus		Perrault, 1989	E				X
Coleoptera	Carabidae	Mecyclothorax_striatopunctatus		Perrault, 1986	E				X
Coleoptera	Carabidae	Mecyclothorax_subquadratus		Perrault, 1984	E				X
Coleoptera	Carabidae	Mecyclothorax_taatitore		Liebherr, 2013	E				X
Coleoptera	Carabidae	Mecyclothorax_tahitiensis		Perrault, 1978	E				X
Coleoptera	Carabidae	Mecyclothorax_taiarapu		Perrault, 1989	E				X
Coleoptera	Carabidae	Mecyclothorax_teatara		Perrault, 1986	E				X
Coleoptera	Carabidae	Mecyclothorax_tihotii		Liebherr, 2012	E				X
Coleoptera	Carabidae	Mecyclothorax_toretore		Liebherr, 2012	E				X
Coleoptera	Carabidae	Mecyclothorax_tuberculatus		Perrault, 1988	E				X
Coleoptera	Carabidae	Mecyclothorax_tuea		Liebherr, 2013	E				X
Coleoptera	Carabidae	Mecyclothorax_tutei		Liebherr, 2012	E				X
Coleoptera	Carabidae	Mecyclothorax_vaifaufa		Perrault, 1989	E				X
Coleoptera	Carabidae	Mecyclothorax_villiersi		Perrault, 1986	E				X
Coleoptera	Carabidae	Mecyclothorax_viridis		Perrault, 1978	E				X
Coleoptera	Carabidae	Mecyclothorax_wallisi		Perrault, 1986	E				X
Coleoptera	Carabidae	Mecyclothorax_zimmermani		Perrault, 1978	E				X
Coleoptera	Carabidae	Metacolpodes_monticola		(Fairmaire, 1849)	E	X			X
Coleoptera	Carabidae	Nebria_metallica		Fischer von Waldheim, 1822	Q				X
Coleoptera	Carabidae	Perigona_nigriceps		(Dejean, 1831)	I				X
Coleoptera	Carabidae	Plochionus_pallens		(Fabricius, 1775)	I				X
Coleoptera	Carabidae	Selenophorus_exilis		Dejean, 1831	I				X
Coleoptera	Carabidae	Selenophorus_pyritosus		Dejean, 1829	I			X	X	X
Coleoptera	Carabidae	Somotrichus_unifasciatus		(Dejean, 1831)	I				X
Coleoptera	Carabidae	Stenolophus_smaragdulus		(Fabricius, 1798)	P				X
Coleoptera	Carabidae	Tachys_sexguttatus		Fairmaire, 1849	P				X
Coleoptera	Carabidae	Tachyta_umbrosa		(Motschulsky, 1851)	P				X
Coleoptera	Carabidae	Tetragonoderus_viridis		(Dejean, 1831)	I				X
Coleoptera	Cerambycidae	Acanthoderes_quadrigibba		(Say, 1831)	I			X	X
Coleoptera	Cerambycidae	Ceresium_guttaticolle		(Fairmaire, 1850)	P				X
Coleoptera	Cerambycidae	Ceresium_olidum		(Fairmaire, 1850)	P				X
Coleoptera	Cerambycidae	Ceresium_unicolor		(Fabricius, 1787)	P		X	X	X
Coleoptera	Cerambycidae	Curtomerus_flavus		(Fabricius, 1775)	P			X	X
Coleoptera	Cerambycidae	Gelonaetha_hirta		(Fairmaire, 1850)	P				X
Coleoptera	Cerambycidae	Grammopsoides_tenuicornis		(Casey, 1913)	Q				X
Coleoptera	Cerambycidae	Hippaphesis_punctata		Thomson, 1864	P				X
Coleoptera	Cerambycidae	Lagocheirus_obsoletus		Thomson, 1860	I		X		X
Coleoptera	Cerambycidae	Longipalpus_gynandropsidis		(Fairmaire, 1850)	P			X	X
Coleoptera	Cerambycidae	Mimoopsis_crassepuncta		Breuning, 1942	E				X
Coleoptera	Cerambycidae	Neoclytus_acuminatus		(Fabricius, 1775)	Y				X
Coleoptera	Cerambycidae	Neoptychodes_trilineatus		(Linnaeus, 1771)	I				X
Coleoptera	Cerambycidae	Oopsis_nutator		(Fabricius, 1787)	P	X	X	X	X	X
Coleoptera	Cerambycidae	Oopsis_oblongipennis		Fairmaire, 1850	P	X			X
Coleoptera	Cerambycidae	Oopsis_pseudostriatellus		Breuning, 1964	D				X
Coleoptera	Cerambycidae	Oopsis_striatellus		Fairmaire, 1879	P				X
Coleoptera	Cerambycidae	Placosternus_crinicornis		(Chevrolat, 1860)	I		X	X	X
Coleoptera	Cerambycidae	Placosternus_guttatus		(Chevrolat, 1860)	I			X
Coleoptera	Cerambycidae	Ropica_duboisi		(Fairmaire, 1850)	P	X			X
Coleoptera	Cerambycidae	Stromatium_unicolor		(Olivier, 1795)	I				X
Coleoptera	Cerambycidae	Sybra_cinerascens		Breuning, 1948	E	X
Coleoptera	Cerambycidae	Xystrocera_globosa		(Olivier, 1795)	I		X	X	X
Coleoptera	Cerylonidae	Cerylon_testaceum		Fairmaire, 1850	P				X
Coleoptera	Chrysomelidae	Amblycerus_piurae		(Pierce, 1915)	I			X
Coleoptera	Chrysomelidae	Argopistes_gourvesi		Samuelson, 1979	E				X
Coleoptera	Chrysomelidae	Brontispa_longissima		(Gestro, 1885)	I			X	X
Coleoptera	Chrysomelidae	Caryedon_serratus		(Olivier, 1790)	I				X
Coleoptera	Chrysomelidae	Cassida_compuncta		(Boheman, 1855)	I				X
Coleoptera	Chrysomelidae	Chaetocnema_confinis		Crotch, 1873	I				X
Coleoptera	Chrysomelidae	Crepidodera_bicolor		Boheman, 1859	Q				X
Coleoptera	Chrysomelidae	Crepidodera_puberula		Boheman, 1859	Q				X
Coleoptera	Chrysomelidae	Cryptocephalus_nigroplagiatus		Fairmaire, 1850	Q				X
Coleoptera	Chrysomelidae	Diabrotica_amoenula		Boheman, 1859	Q				X
Coleoptera	Chrysomelidae	Diachus_auratus		(Fabricius, 1801)	I				X
Coleoptera	Chrysomelidae	Epitrix_hirtipennis		(Melsheimer, 1847)	I				X
Coleoptera	Chrysomelidae	Graptodera_verticalis		Boheman, 1859	Q				X
Coleoptera	Chrysomelidae	Luperus_vittipennis		Boheman, 1859	Q				X
Coleoptera	Chrysomelidae	Noda_vagabunda		Boheman, 1859	Q				X
Coleoptera	Chrysomelidae	Pachybrachys_insularis		Boheman, 1859	Q				X
Coleoptera	Chrysomelidae	Pygiopachymerus_lineola		(Chevrolat, 1871)	I				X
Coleoptera	Chrysomelidae	Teinodactyla_insularis		Boheman, 1859	Q				X
Coleoptera	Ciidae	Cis_adamsoni		Blair, 1932	E			X
Coleoptera	Ciidae	Cis_arbustensis		Zimmerman, 1938	E	X
Coleoptera	Ciidae	Cis_bisetosus		Blair, 1934	E			X
Coleoptera	Ciidae	Cis_cheesmanae		Blair, 1927	E			X	X
Coleoptera	Ciidae	Cis_furcicollis		Blair, 1934	E	X		X
Coleoptera	Ciidae	Cis_marquesanus		Blair, 1927	E	X	X	X	X	X
Coleoptera	Ciidae	Cis_montevagus		Zimmerman, 1938	E				X
Coleoptera	Ciidae	Cis_rapaae		Zimmerman, 1938	E	X
Coleoptera	Ciidae	Cis_tahitiensis		Zimmerman, 1938	E				X
Coleoptera	Ciidae	Cis_uapouae		Zimmerman, 1938	E			X
Coleoptera	Ciidae	Orthocis_collenettei		(Blair, 1927)	E	X		X	X
Coleoptera	Ciidae	Polynesicis_hirsutus		Zimmerman, 1938	E	X
Coleoptera	Cleridae	Cylidrus_cyaneus		(Fabricius, 1787)	P			X	X
Coleoptera	Cleridae	Necrobia_ruficollis		(Fabricius, 1775)	P				X
Coleoptera	Cleridae	Necrobia_rufipes		(De Geer, 1775)	P			X	X
Coleoptera	Cleridae	Tarsostenus_univittatus		(Rossi, 1792)	P				X
Coleoptera	Coccinellidae	Apolinus_lividigaster		(Mulsant, 1853)	P	X			X	X
Coleoptera	Coccinellidae	Chilocorus_nigritus		(Fabricius, 1798)	P				X
Coleoptera	Coccinellidae	Coccinella_transversalis		Fabricius, 1781	P		X	X	X	X
Coleoptera	Coccinellidae	Coelophora_inaequalis		(Fabricius, 1775)	P				X
Coleoptera	Coccinellidae	Cryptognatha_nodiceps		Marshall, 1912	I				X
Coleoptera	Coccinellidae	Cryptolaemus_montrouzieri		Mulsant, 1853	I				X
Coleoptera	Coccinellidae	Harmonia_lapeyrousei		(Boisduval, 1835)	D				X
Coleoptera	Coccinellidae	Harmonia_octomaculata		(Fabricius, 1781)	P				X
Coleoptera	Coccinellidae	Henosepilachna_urvillei		(Montrouzier, 1861)	P				X
Coleoptera	Coccinellidae	Henosepilachna_vigintioctopunctata		(Fabricius, 1775)	P				X
Coleoptera	Coccinellidae	Menochilus_sexmaculatus		(Fabricius, 1781)	P				X
Coleoptera	Coccinellidae	Nephus_fijiensis		(Sicard, 1922)	P				X
Coleoptera	Coccinellidae	Olla_v-nigrum		(Mulsant, 1866)	P				X
Coleoptera	Coccinellidae	Pseudoazya_trinitatis		(Marshall, 1912)	P				X
Coleoptera	Coccinellidae	Psyllobora_vigintiduopunctata	vigintipunctata	(Fabricius, 1775)	P				X
Coleoptera	Coccinellidae	Psyllobora_vigintimaculata		(Say, 1824)	D				X
Coleoptera	Coccinellidae	Rhyzobius_fagus		(Broun, 1880)	I				X
Coleoptera	Coccinellidae	Rhyzobius_lophanthae		(Blaisdell, 1892)	I				X	X
Coleoptera	Coccinellidae	Rodolia_cardinalis		(Mulsant, 1850)	I		X		X	X
Coleoptera	Coccinellidae	Rodolia_pumila		Weise, 1892	I				X
Coleoptera	Coccinellidae	Scymnus_insularis		Boheman, 1859	D				X
Coleoptera	Coccinellidae	Scymnus_ocellatus		Sharp, 1885	P				X
Coleoptera	Coccinellidae	Stethorus_siphonulus		Kapur, 1948	P				X
Coleoptera	Coccinellidae	Sticholotis_ruficeps		Weise, 1902	I				X
Coleoptera	Curculionidae	Acalles_samoanus		Marshall, 1931	P	X	X	X	X
Coleoptera	Curculionidae	Acicnemis_apicalis		Chevrolat, 1878	D				X
Coleoptera	Curculionidae	Acicnemis_crassiusculus		Fairmaire, 1878	P				X
Coleoptera	Curculionidae	Acicnemis_variegatus		Fairmaire, 1849	P				X
Coleoptera	Curculionidae	Aeschylus_clathratus		(Fairmaire, 1849)	E				X
Coleoptera	Curculionidae	Aeschylus_sparsus		Zimmerman, 1975	E				X
Coleoptera	Curculionidae	Ampagia_bella		Zimmerman, 1936	E				X
Coleoptera	Curculionidae	Ampagia_brevis		Zimmerman, 1936	E				X
Coleoptera	Curculionidae	Ampagia_cana		Zimmerman, 1936	E			X
Coleoptera	Curculionidae	Ampagia_concinna		Zimmerman, 1936	E			X
Coleoptera	Curculionidae	Ampagia_conspersa		Zimmerman, 1936	E				X
Coleoptera	Curculionidae	Ampagia_debilis		Zimmerman, 1936	E				X
Coleoptera	Curculionidae	Ampagia_infumata		Zimmerman, 1936	E				X
Coleoptera	Curculionidae	Ampagia_maculata	ingens	Zimmerman, 1936	E	X
Coleoptera	Curculionidae	Ampagia_maculata	maculata	Zimmerman, 1936	E	X
Coleoptera	Curculionidae	Ampagia_ovata		Zimmerman, 1936	E				X
Coleoptera	Curculionidae	Ampagia_pallida		Zimmerman, 1936	E				X
Coleoptera	Curculionidae	Ampagia_plumbea		Zimmerman, 1936	E			X
Coleoptera	Curculionidae	Ampagia_pulla		Zimmerman, 1936	E			X
Coleoptera	Curculionidae	Ampagia_pustulata		Zimmerman, 1936	E				X
Coleoptera	Curculionidae	Ampagia_signifera		Zimmerman, 1936	E				X
Coleoptera	Curculionidae	Ampagia_similis		Zimmerman, 1936	E				X
Coleoptera	Curculionidae	Ampagia_tesselata		Zimmerman, 1936	E		X
Coleoptera	Curculionidae	Ampagia_umbrosa		Zimmerman, 1936	E			X
Coleoptera	Curculionidae	Ampagia_vannifera		Zimmerman, 1936	E				X
Coleoptera	Curculionidae	Ampagia_vulgaris		Zimmerman, 1936	E			X
Coleoptera	Curculionidae	Ampagioides_constrictus		Zimmerman, 1936	E	X
Coleoptera	Curculionidae	Ampagioides_discretus		Zimmerman, 1936	E	X
Coleoptera	Curculionidae	Ampagioides_guttatus		Zimmerman, 1936	E	X
Coleoptera	Curculionidae	Ampagioides_lineatus		Zimmerman, 1936	E				X
Coleoptera	Curculionidae	Ampagioides_pulcher		Zimmerman, 1936	E	X
Coleoptera	Curculionidae	Ampagioides_sulcatus		Zimmerman, 1936	E	X
Coleoptera	Curculionidae	Anchonus_duryi		Blatchley, 1916	I		X		X
Coleoptera	Curculionidae	Andracalles_vagus		(Zimmerman, 1936)	P				X
Coleoptera	Curculionidae	Anthonomus_eugenii		Cano, 1894	I				X
Coleoptera	Curculionidae	Anthonomus_gracilipes		Boheman, 1859	Q				X
Coleoptera	Curculionidae	Catolethrus_impressicollis		Fairmaire, 1849	E			X
Coleoptera	Curculionidae	Coccotrypes_cyperi		(Beeson, 1929)	P				X
Coleoptera	Curculionidae	Coccotrypes_tahitensis		(Beeson, 1935)	P				X
Coleoptera	Curculionidae	Cranopoeus_marquesanus		Marshall, 1931	E			X
Coleoptera	Curculionidae	Crossotarsus_externedentatus		(Fairmaire, 1849)	P				X
Coleoptera	Curculionidae	Cryphalus_trypanoides		(Beeson, 1935)	P			X
Coleoptera	Curculionidae	Cryphalus_uapouensis		(Beeson, 1935)	E			X
Coleoptera	Curculionidae	Dryotribodes_denticulatus		Zimmerman, 1942	P			X
Coleoptera	Curculionidae	Dynatopechus_aureopilosus		(Fairmaire, 1849)	P				X
Coleoptera	Curculionidae	Elytroteinus_geophilus		(Lucas, 1861)	P		X		X
Coleoptera	Curculionidae	Eremonyx_reticulatus		Zimmerman, 1936	E	X
Coleoptera	Curculionidae	Euscepes_postfasciatus		(Fairmaire, 1849)	P				X
Coleoptera	Curculionidae	Euwallacea_oparunus		(Beeson, 1940)	E		X
Coleoptera	Curculionidae	Ficicis_despectus		(Walker, 1859)	P				X	X
Coleoptera	Curculionidae	Hypocryphalus_mangiferae		(Stebbing, 1914)	P		X
Coleoptera	Curculionidae	Hypothenemus_areccae		(Hornung, 1842)	P			X	X
Coleoptera	Curculionidae	Hypothenemus_birmanus		(Eichhoff, 1878)	P			X	X
Coleoptera	Curculionidae	Hypothenemus_crudiae		(Panzer, 1791)	P			X
Coleoptera	Curculionidae	Hypothenemus_dipterocarpi		Hopkins, 1915	P		X
Coleoptera	Curculionidae	Hypothenemus_eruditus		Westwood, 1836	P	X		X
Coleoptera	Curculionidae	Hypothenemus_hampei		(Ferrari, 1867)	P				X
Coleoptera	Curculionidae	Islanderia_vittata		Zimmerman, 1936	P	X	X		X
Coleoptera	Curculionidae	Microgonus_oodemaformis		Van Dyke, 1932	E			X
Coleoptera	Curculionidae	Miocalles_abditiceps		(Zimmerman, 1938)	E	X
Coleoptera	Curculionidae	Miocalles_abnormis		(Zimmerman, 1938)	E	X
Coleoptera	Curculionidae	Miocalles_akao		Paulay, 1985	E	X
Coleoptera	Curculionidae	Miocalles_albolineatus		Paulay, 1985	E	X
Coleoptera	Curculionidae	Miocalles_ambiguus		(Zimmerman, 1936)	E				X
Coleoptera	Curculionidae	Miocalles_andersoni		(Zimmerman, 1938)	E	X
Coleoptera	Curculionidae	Miocalles_angustatus		(Zimmerman, 1936)	E				X
Coleoptera	Curculionidae	Miocalles_ater		(Zimmerman, 1938)	E	X
Coleoptera	Curculionidae	Miocalles_benyatsae		Paulay, 1985	E	X
Coleoptera	Curculionidae	Miocalles_bicolor		(Zimmerman, 1938)	E	X
Coleoptera	Curculionidae	Miocalles_bilunatus		Paulay, 1985	E	X
Coleoptera	Curculionidae	Miocalles_brevis		(Zimmerman, 1936)	E				X
Coleoptera	Curculionidae	Miocalles_carinatus		(Zimmerman, 1938)	E	X
Coleoptera	Curculionidae	Miocalles_caudatus		(Zimmerman, 1936)	E				X
Coleoptera	Curculionidae	Miocalles_chaetectetoroides		(Zimmerman, 1938)	E	X
Coleoptera	Curculionidae	Miocalles_collenettei		(Marshall, 1931)	E			X
Coleoptera	Curculionidae	Miocalles_confinis		(Zimmerman, 1936)	E				X
Coleoptera	Curculionidae	Miocalles_convexus		(Zimmerman, 1936)	E				X
Coleoptera	Curculionidae	Miocalles_cookei		(Zimmerman, 1936)	E	X
Coleoptera	Curculionidae	Miocalles_crinitus		(Zimmerman, 1938)	E	X
Coleoptera	Curculionidae	Miocalles_curtus		(Zimmerman, 1938)	E	X
Coleoptera	Curculionidae	Miocalles_curvus		(Zimmerman, 1938)	E	X
Coleoptera	Curculionidae	Miocalles_discretus		(Zimmerman, 1936)	E				X
Coleoptera	Curculionidae	Miocalles_exilis		(Zimmerman, 1936)	E				X
Coleoptera	Curculionidae	Miocalles_fasciatus		(Zimmerman, 1938)	E	X
Coleoptera	Curculionidae	Miocalles_fitchiae		(Zimmerman, 1938)	E	X
Coleoptera	Curculionidae	Miocalles_fosbergi		(Zimmerman, 1936)	E				X
Coleoptera	Curculionidae	Miocalles_foveaventris		(Zimmerman, 1938)	E	X
Coleoptera	Curculionidae	Miocalles_fraudator		(Zimmerman, 1936)	E				X
Coleoptera	Curculionidae	Miocalles_freycinetiae		(Zimmerman, 1936)	E				X
Coleoptera	Curculionidae	Miocalles_fulgidus		(Zimmerman, 1936)	E				X
Coleoptera	Curculionidae	Miocalles_glaber		(Zimmerman, 1938)	E	X
Coleoptera	Curculionidae	Miocalles_gracilis		(Zimmerman, 1936)	E	X
Coleoptera	Curculionidae	Miocalles_hemata		Paulay, 1985	E	X
Coleoptera	Curculionidae	Miocalles_hiri		Paulay, 1985	E	X
Coleoptera	Curculionidae	Miocalles_hirtus		(Zimmerman, 1936)	E	X
Coleoptera	Curculionidae	Miocalles_humeralis		(Zimmerman, 1938)	E	X
Coleoptera	Curculionidae	Miocalles_impressicollis		(Zimmerman, 1938)	E	X
Coleoptera	Curculionidae	Miocalles_impressus		(Zimmerman, 1938)	E	X
Coleoptera	Curculionidae	Miocalles_irregularis		(Zimmerman, 1938)	E	X
Coleoptera	Curculionidae	Miocalles_irroratus		(Zimmerman, 1936)	E				X
Coleoptera	Curculionidae	Miocalles_kakoio		Paulay, 1985	E	X
Coleoptera	Curculionidae	Miocalles_kakumi		Paulay, 1985	E	X
Coleoptera	Curculionidae	Miocalles_kerekere		Paulay, 1985	E	X
Coleoptera	Curculionidae	Miocalles_kirioi		Paulay, 1985	E	X
Coleoptera	Curculionidae	Miocalles_kohlbergeri		Paulay, 1985	E	X
Coleoptera	Curculionidae	Miocalles_longirostris		Paulay, 1985	E	X
Coleoptera	Curculionidae	Miocalles_lucens		(Zimmerman, 1938)	E	X
Coleoptera	Curculionidae	Miocalles_maii		Paulay, 1985	E	X
Coleoptera	Curculionidae	Miocalles_mangaoae		(Zimmerman, 1938)	E	X
Coleoptera	Curculionidae	Miocalles_mangarevae		(Zimmerman, 1936)	E		X
Coleoptera	Curculionidae	Miocalles_mangie		Paulay, 1985	E	X
Coleoptera	Curculionidae	Miocalles_marotiriformis		Paulay, 1985	E	X
Coleoptera	Curculionidae	Miocalles_micrabnormis		Paulay, 1985	E	X
Coleoptera	Curculionidae	Miocalles_minutus		(Zimmerman, 1936)	E				X
Coleoptera	Curculionidae	Miocalles_modicus		(Zimmerman, 1936)	E				X
Coleoptera	Curculionidae	Miocalles_montevagus		(Zimmerman, 1936)	E				X
Coleoptera	Curculionidae	Miocalles_morongotae		(Zimmerman, 1938)	E	X
Coleoptera	Curculionidae	Miocalles_namuere		Paulay, 1985	E	X
Coleoptera	Curculionidae	Miocalles_nitidus		(Zimmerman, 1938)	E	X
Coleoptera	Curculionidae	Miocalles_nui		Paulay, 1985	E	X
Coleoptera	Curculionidae	Miocalles_obesus		(Zimmerman, 1938)	E	X
Coleoptera	Curculionidae	Miocalles_onu		Paulay, 1985	E	X
Coleoptera	Curculionidae	Miocalles_oparuaformis		Paulay, 1985	E	X
Coleoptera	Curculionidae	Miocalles_orbiculus		(Marshall, 1931)	E			X
Coleoptera	Curculionidae	Miocalles_orofenae		(Zimmerman, 1936)	E				X
Coleoptera	Curculionidae	Miocalles_paenulatus		(Zimmerman, 1938)	E	X
Coleoptera	Curculionidae	Miocalles_pallidus		(Zimmerman, 1936)	E				X
Coleoptera	Curculionidae	Miocalles_parvus		(Zimmerman, 1936)	E	X
Coleoptera	Curculionidae	Miocalles_perau		Paulay, 1985	E	X
Coleoptera	Curculionidae	Miocalles_pervisus		(Zimmerman, 1936)	E				X
Coleoptera	Curculionidae	Miocalles_planatus		(Zimmerman, 1936)	E				X
Coleoptera	Curculionidae	Miocalles_planiceps		(Marshall, 1931)	E			X
Coleoptera	Curculionidae	Miocalles_punctipennis		(Zimmerman, 1938)	E	X
Coleoptera	Curculionidae	Miocalles_pusillus		(Zimmerman, 1938)	E	X
Coleoptera	Curculionidae	Miocalles_raivavaensis		(Zimmerman, 1936)	E	X
Coleoptera	Curculionidae	Miocalles_rapacis		Paulay, 1985	E	X
Coleoptera	Curculionidae	Miocalles_reticulatus		(Zimmerman, 1938)	E	X
Coleoptera	Curculionidae	Miocalles_reticulirostris		Paulay, 1985	E	X
Coleoptera	Curculionidae	Miocalles_reticuliventris		Paulay, 1985	E	X
Coleoptera	Curculionidae	Miocalles_rubellus		(Zimmerman, 1936)	E				X
Coleoptera	Curculionidae	Miocalles_rurutuensis		(Zimmerman, 1936)	E	X
Coleoptera	Curculionidae	Miocalles_sanctijohni		(Zimmerman, 1938)	E	X
Coleoptera	Curculionidae	Miocalles_setigerus		Zimmerman, 1957	E	X
Coleoptera	Curculionidae	Miocalles_setulosus		(Zimmerman, 1938)	E	X
Coleoptera	Curculionidae	Miocalles_silvestris		(Zimmerman, 1938)	E	X
Coleoptera	Curculionidae	Miocalles_similis		(Zimmerman, 1936)	E				X
Coleoptera	Curculionidae	Miocalles_spathifer		(Zimmerman, 1938)	E	X
Coleoptera	Curculionidae	Miocalles_squamiventris		Paulay, 1985	E	X
Coleoptera	Curculionidae	Miocalles_squamosus		(Zimmerman, 1938)	E	X
Coleoptera	Curculionidae	Miocalles_sternalis		(Zimmerman, 1938)	E	X
Coleoptera	Curculionidae	Miocalles_superstes		(Zimmerman, 1936)	E	X
Coleoptera	Curculionidae	Miocalles_tahaae		(Zimmerman, 1936)	E				X
Coleoptera	Curculionidae	Miocalles_tenuis		(Zimmerman, 1938)	E	X
Coleoptera	Curculionidae	Miocalles_testaceus		(Zimmerman, 1936)	E	X
Coleoptera	Curculionidae	Miocalles_thoracicus		(Zimmerman, 1938)	E	X
Coleoptera	Curculionidae	Miocalles_tubuaiensis		(Zimmerman, 1936)	E	X
Coleoptera	Curculionidae	Miocalles_tumidus		(Zimmerman, 1938)	E	X
Coleoptera	Curculionidae	Miocalles_vairaatea		Paulay, 1985	E	X
Coleoptera	Curculionidae	Miocalles_vannipes		(Zimmerman, 1938)	E	X
Coleoptera	Curculionidae	Miocalles_varians		(Zimmerman, 1938)	E	X
Coleoptera	Curculionidae	Miocalles_ventralis		(Zimmerman, 1938)	E	X
Coleoptera	Curculionidae	Miocalles_zimmermani		Paulay, 1985	E	X
Coleoptera	Curculionidae	Orochlesis_gibbera		Zimmerman, 1936	E				X
Coleoptera	Curculionidae	Orochlesis_lunata		Zimmerman, 1936	E				X
Coleoptera	Curculionidae	Oxydema_longulum		(Boheman, 1859)	P			X
Coleoptera	Curculionidae	Oxydema_procer		(Boheman, 1838)	P			X	X
Coleoptera	Curculionidae	Pacindonus_pumilio		(Fairmaire, 1849)	E				X
Coleoptera	Curculionidae	Pantomorus_cervinus		(Boheman, 1840)	I	X			X
Coleoptera	Curculionidae	Pentarthrum_halodorum		Perkins, 1926	P			X
Coleoptera	Curculionidae	Phanerostethus_ingens		Zimmerman, 1936	E				X
Coleoptera	Curculionidae	Phanerostethus_pallidiceps		Zimmerman, 1936	E				X
Coleoptera	Curculionidae	Platysimus_insularis		(Boheman, 1843)	P	X			X
Coleoptera	Curculionidae	Ptilopodius_marquesanus		Beeson, 1935	P		X	X
Coleoptera	Curculionidae	Ptilopodius_ramosus		Beeson, 1935	P		X		X
Coleoptera	Curculionidae	Rhyncogonus_adamsoni		Van Dyke, 1932	E			X
Coleoptera	Curculionidae	Rhyncogonus_aeneus		Van Dyke, 1932	E			X
Coleoptera	Curculionidae	Rhyncogonus_albipilis		Van Dyke, 1937	E	X
Coleoptera	Curculionidae	Rhyncogonus_angustus		Van Dyke, 1937	E	X
Coleoptera	Curculionidae	Rhyncogonus_brevis		Van Dyke, 1932	E			X
Coleoptera	Curculionidae	Rhyncogonus_brunneus		Van Dyke, 1932	E			X
Coleoptera	Curculionidae	Rhyncogonus_butaudi		Ramage & Duhamel, 2015	E					X
Coleoptera	Curculionidae	Rhyncogonus_caudatus		Van Dyke, 1937	E				X
Coleoptera	Curculionidae	Rhyncogonus_cinereus		Van Dyke, 1932	E			X
Coleoptera	Curculionidae	Rhyncogonus_coquereli		(Fairmaire, 1849)	E				X
Coleoptera	Curculionidae	Rhyncogonus_cordiformis		Van Dyle, 1937	E				X
Coleoptera	Curculionidae	Rhyncogonus_corvinus		Van Dyke, 1937	E				X
Coleoptera	Curculionidae	Rhyncogonus_corvus		Van Dyke, 1932	E			X
Coleoptera	Curculionidae	Rhyncogonus_cuneatus		Van Dyke, 1932	E			X
Coleoptera	Curculionidae	Rhyncogonus_debilis		Van Dyke, 1937	E	X
Coleoptera	Curculionidae	Rhyncogonus_dispersus		Van Dyke, 1937	E	X
Coleoptera	Curculionidae	Rhyncogonus_duplex		Perkins, 1928	E			X
Coleoptera	Curculionidae	Rhyncogonus_erebus		Van Dyke, 1937	E	X
Coleoptera	Curculionidae	Rhyncogonus_excavatus		Van Dyke, 1937	E	X
Coleoptera	Curculionidae	Rhyncogonus_eximius		Perkins, 1928	E			X
Coleoptera	Curculionidae	Rhyncogonus_expansus		Van Dyke, 1937	E				X
Coleoptera	Curculionidae	Rhyncogonus_fulvus		Van Dyke, 1937	E				X
Coleoptera	Curculionidae	Rhyncogonus_glabrus		Van Dyke, 1937	E				X
Coleoptera	Curculionidae	Rhyncogonus_gracilis		Perkins, 1899	E	X
Coleoptera	Curculionidae	Rhyncogonus_griseus		Van Dyke, 1932	E			X
Coleoptera	Curculionidae	Rhyncogonus_hispidus		Van Dyke, 1937	E	X
Coleoptera	Curculionidae	Rhyncogonus_interstitialis		Van Dyke, 1937	E	X
Coleoptera	Curculionidae	Rhyncogonus_lateralis		Van Dyke, 1932	E			X
Coleoptera	Curculionidae	Rhyncogonus_longulus		Van Dyke, 1937	E	X
Coleoptera	Curculionidae	Rhyncogonus_luctuosus		(Guérin-Méneville, 1838)	E				X
Coleoptera	Curculionidae	Rhyncogonus_lugens		Perkins, 1928	E			X
Coleoptera	Curculionidae	Rhyncogonus_mimus		Perkins, 1928	E			X
Coleoptera	Curculionidae	Rhyncogonus_mumfordi		Van Dyke, 1932	E			X
Coleoptera	Curculionidae	Rhyncogonus_navicularis		Marshall, 1930	E			X
Coleoptera	Curculionidae	Rhyncogonus_nigerrimus		Van Dyke, 1937	E	X
Coleoptera	Curculionidae	Rhyncogonus_nigroaeneus		Van Dyke, 1937	E				X
Coleoptera	Curculionidae	Rhyncogonus_nodosus		Van Dyke, 1937	E	X
Coleoptera	Curculionidae	Rhyncogonus_obscurus		Van Dyke, 1937	E	X
Coleoptera	Curculionidae	Rhyncogonus_ochraceus		Van Dyke, 1932	E			X
Coleoptera	Curculionidae	Rhyncogonus_opacipennis		Van Dyke, 1937	E				X
Coleoptera	Curculionidae	Rhyncogonus_oppositus		Van Dyke, 1932	E			X
Coleoptera	Curculionidae	Rhyncogonus_othello		Van Dyke, 1937	E	X
Coleoptera	Curculionidae	Rhyncogonus_otiorhyncoides		(Fairmaire, 1849)	E			X
Coleoptera	Curculionidae	Rhyncogonus_pectoralis		Van Dyke, 1937	E				X
Coleoptera	Curculionidae	Rhyncogonus_perkinsi		Van Dyke, 1932	E			X
Coleoptera	Curculionidae	Rhyncogonus_planatus		Van Dyke, 1932	E			X
Coleoptera	Curculionidae	Rhyncogonus_pleuralis		Van Dyke, 1937	E	X
Coleoptera	Curculionidae	Rhyncogonus_plumbeus		Van Dyke, 1932	E			X
Coleoptera	Curculionidae	Rhyncogonus_pubipennis		Van Dyke, 1937	E	X
Coleoptera	Curculionidae	Rhyncogonus_pulvereus		Van Dyke, 1937	E				X
Coleoptera	Curculionidae	Rhyncogonus_pygmaeus		Van Dyke, 1932	E			X
Coleoptera	Curculionidae	Rhyncogonus_regularis		Van Dyke, 1937	E	X
Coleoptera	Curculionidae	Rhyncogonus_rufulus		Van Dyke, 1937	E	X
Coleoptera	Curculionidae	Rhyncogonus_sparsus		Van Dyke, 1937	E				X
Coleoptera	Curculionidae	Rhyncogonus_submetallicus		Van Dyke, 1933	E				X
Coleoptera	Curculionidae	Rhyncogonus_tenebrosus		Van Dyke, 1937	E	X
Coleoptera	Curculionidae	Rhyncogonus_testudineus		Van Dyke, 1937	E				X
Coleoptera	Curculionidae	Rhyncogonus_tuberosus		Van Dyke, 1937	E				X
Coleoptera	Curculionidae	Rhyncogonus_uniformis		Van Dyke, 1932	E			X
Coleoptera	Curculionidae	Rhyncogonus_variabilis		Van Dyke, 1937	E	X
Coleoptera	Curculionidae	Rhyncogonus_ventralis		Van Dyke, 1937	E				X
Coleoptera	Curculionidae	Rhyncogonus_viridescens		Van Dyke, 1937	E	X
Coleoptera	Curculionidae	Rhyncogonus_walkeri		Perkins, 1899	E			X
Coleoptera	Curculionidae	Rhyncogonus_zimmermani		Van Dyke, 1937	E	X
Coleoptera	Curculionidae	Rhyncolus_hispidulus		Fairmaire, 1849	E				X
Coleoptera	Curculionidae	Stenotrupis_filum		(Fairmaire, 1849)	P				X
Coleoptera	Curculionidae	Sternochetus_mangiferae		(Fabricius, 1775)	I				X
Coleoptera	Curculionidae	Tamphilus_amplicollis		(Fairmaire, 1849)	P	X		X	X
Coleoptera	Curculionidae	Terminus_marotiriensis		Zimmerman, 1966	E	X
Coleoptera	Curculionidae	Viticis_marquesanus		Zimmerman, 1963	S			X
Coleoptera	Curculionidae	Xyleborinus_exiguus		(Walker, 1859)	P				X
Coleoptera	Curculionidae	Xyleborus_adamsoni		Beeson, 1935	S	X			X
Coleoptera	Curculionidae	Xyleborus_affinis		Eichhoff, 1868	P				X
Coleoptera	Curculionidae	Xyleborus_ferrugineus		(Fabricius, 1801)	P	X		X	X
Coleoptera	Curculionidae	Xyleborus_mumfordi		Beeson, 1935	E			X
Coleoptera	Curculionidae	Xyleborus_perforans		(Wollaston, 1857)	P		X	X	X	X
Coleoptera	Curculionidae	Xyleborus_similis		Ferrari, 1867	P				X
Coleoptera	Curculionidae	Xyleborus_temetiuicus		Beeson, 1935	E			X
Coleoptera	Curculionidae	Xyleborus_volvulus		(Fabricius, 1775)	P			X	X
Coleoptera	Dermestidae	Anthrenus_oceanicus		Fauvel, 1903	P				X
Coleoptera	Dermestidae	Anthrenus_pacificus		Fairmaire, 1850	E				X
Coleoptera	Dermestidae	Anthrenus_sparsutus		Fairmaire, 1850	D				X
Coleoptera	Dermestidae	Attagenus_undulatus		(Motschulsky, 1858)	P				X
Coleoptera	Dermestidae	Dermestes_ater		De Geer, 1774	P				X
Coleoptera	Dermestidae	Dermestes_carnivorus		Fabricius, 1775	P				X
Coleoptera	Dermestidae	Dermestes_maculatus		De Geer, 1774	P				X
Coleoptera	Dermestidae	Orphinus_terminalis		(Sharp in Blackburn & Sharp, 1885)	P				X
Coleoptera	Dermestidae	Trogoderma_anthrenoides		(Sharp, 1902)	P				X
Coleoptera	Dermestidae	Trogoderma_granarium		Everts, 1898	P				X
Coleoptera	Dryophthoridae	Cosmopolites_sordidus		(Germar, 1824)	I		X	X	X
Coleoptera	Dryophthoridae	Diocalandra_taitense		(Guérin-Méneville, 1834)	P		X	X	X	X
Coleoptera	Dryophthoridae	Dryophthorus_perahuae		Zimmerman, 1968	E	X
Coleoptera	Dryophthoridae	Dryophthorus_rapaae		Zimmerman, 1968	E	X
Coleoptera	Dryophthoridae	Polytus_mellerborgii		(Boheman, 1838)	I		X	X	X
Coleoptera	Dryophthoridae	Rhabdoscelus_obscurus		(Boisduval, 1835)	I	X	X	X	X
Coleoptera	Dryophthoridae	Sitophilus_granarius		(Linnaeus, 1758)	I				X
Coleoptera	Dryophthoridae	Sitophilus_linearis		(Herbst, 1797)	I				X
Coleoptera	Dryophthoridae	Sitophilus_oryzae		(Linnaeus, 1763)	I				X
Coleoptera	Dryophthoridae	Sitophilus_zeamais		Motschulsky, 1855	I				X
Coleoptera	Dryophthoridae	Stenommatus_musae		Marshall, 1920	P				X
Coleoptera	Dytiscidae	Rhantus_debilis		Sharp, 1882	E				X
Coleoptera	Dytiscidae	Rhantus_englundi		Balke & Ramsdale, 2006	E	X
Coleoptera	Dytiscidae	Rhantus_intermedius		Balke, 1993	E				X
Coleoptera	Dytiscidae	Rhantus_schereri		Balke, 1990	E				X
Coleoptera	Elateridae	Ampedus_taitensis		(Boheman, 1858)	D				X
Coleoptera	Elateridae	Chalcolepidius_silbermanni		Chevrolat, 1835	I			X	X
Coleoptera	Elateridae	Conoderus_pallipes		(Eschscholtz, 1829)	P	X	X	X	X	X
Coleoptera	Elateridae	Drapetes_plagiatus		(Boheman, 1858)	P				X
Coleoptera	Elateridae	Horistonotus_insularis		(Boheman, 1858)	D				X
Coleoptera	Elateridae	Lacon_modestus		(Boisduval, 1835)	P			X	X
Coleoptera	Elateridae	Melanoxanthus_adamsoni		(Van Zwaluwenburg, 1932)	E			X
Coleoptera	Elateridae	Melanoxanthus_bellus		(Van Zwaluwenburg, 1932)	E			X
Coleoptera	Elateridae	Melanoxanthus_contractus		(Van Zwaluwenburg, 1932)	E			X
Coleoptera	Elateridae	Melanoxanthus_convexus		(Van Zwaluwenburg, 1932)	E			X
Coleoptera	Elateridae	Melanoxanthus_fasciatus		(Van Zwaluwenburg, 1932)	E			X
Coleoptera	Elateridae	Melanoxanthus_gourvesi	gourvesi	Chassain, 2001	E				X
Coleoptera	Elateridae	Melanoxanthus_gourvesi	mahinensis	Chassain, 2001	E				X
Coleoptera	Elateridae	Melanoxanthus_grandis		(Van Zwaluwenburg, 1932)	E			X
Coleoptera	Elateridae	Melanoxanthus_hermosus		(Van Zwaluwenburg, 1943)	E			X
Coleoptera	Elateridae	Melanoxanthus_instabilis		(Fairmaire, 1849)	E			X	X
Coleoptera	Elateridae	Melanoxanthus_insularis		(Van Zwaluwenburg, 1932)	E			X
Coleoptera	Elateridae	Melanoxanthus_melanocephalus		(Fabricius, 1781)	P		X		X
Coleoptera	Elateridae	Melanoxanthus_montanus		(Van Zwaluwenburg, 1932)	E			X
Coleoptera	Elateridae	Melanoxanthus_mumfordi		(Van Zwaluwenburg, 1932)	E			X
Coleoptera	Elateridae	Melanoxanthus_nanus		(Van Zwaluwenburg, 1932)	E			X
Coleoptera	Elateridae	Melanoxanthus_obscurus		(Van Zwaluwenburg, 1932)	E			X
Coleoptera	Elateridae	Melanoxanthus_paeninsularis		Chassain, 2001	E				X
Coleoptera	Elateridae	Melanoxanthus_remotus		(Van Zwaluwenburg, 1932)	E			X
Coleoptera	Elateridae	Melanoxanthus_silvestris		(Van Zwaluwenburg, 1932)	E			X
Coleoptera	Elateridae	Propsephus_aenescens		(Blair, 1927)	E			X
Coleoptera	Elateridae	Simodactylus_cinnamomeus		(Boisduval, 1835)	P	X	X	X	X	X
Coleoptera	Elateridae	Simodactylus_perraulti		Chassain, 2001	E				X
Coleoptera	Endomychidae	Trochoideus_desjardinsi		Guérin-Méneville, 1838	P				X
Coleoptera	Erotylidae	Hapalips_taprobanae		(Grouvelle, 1902)	P				X
Coleoptera	Gyrinidae	Andogyrus_ellipticus		(Brullé, 1838)	Q				X
Coleoptera	Histeridae	Bacanius_gourvesi		Gomy, 1981	P				X
Coleoptera	Histeridae	Carcinops_troglodytes		(Paykull, 1811)	I				X
Coleoptera	Histeridae	Hypocaccus_brasiliensis		(Paykull, 1811)	P				X
Coleoptera	Histeridae	Omalodes_marquisicus		Marseul, 1853	E			X
Coleoptera	Histeridae	Plaesius_javanus		Erichson, 1834	I				X
Coleoptera	Histeridae	Platysoma_urvillei		(Le Guillou, 1844)	P				X
Coleoptera	Hydrophilidae	Cryptopleurum_evansi		Balfour-Browne, 1945	P	X
Coleoptera	Hydrophilidae	Dactylosternum_abdominale		(Fabricius, 1792)	P		X	X	X
Coleoptera	Hydrophilidae	Dactylosternum_subquadratum		(Fairmaire, 1849)	P	X	X		X
Coleoptera	Hydrophilidae	Enochrus_esuriens		(Walker, 1858)	P				X
Coleoptera	Hydrophilidae	Enochrus_fuscipennis		(Thomson, 1884)	Q				X
Coleoptera	Hydrophilidae	Enochrus_tritus		(Broun, 1880)	D	X			X
Coleoptera	Hydrophilidae	Noteropagus_obscurus		d'Orchymont, 1919	P				X
Coleoptera	Hydrophilidae	Omicrus_brevipes		Sharp, 1879	P	X			X
Coleoptera	Hydrophilidae	Paracymus_pygmaeus		(Macleay, 1871)	P				X
Coleoptera	Incertae sedis	Temnorhopalon_scabrosum		Fairmaire, 1850	P				X
Coleoptera	Laemophloeidae	Cryptolestes_pusillus		(Schönherr, 1817)	P				X
Coleoptera	Laemophloeidae	Propalticus_oculatus		Sharp, 1879	P				X
Coleoptera	Lampyridae	Photinus_pauperculus		Boheman, 1858	D				X
Coleoptera	Latridiidae	Mumfordia_monticola		Zimmerman, 1935	E				X
Coleoptera	Latridiidae	Mumfordia_spinata		Van Dyke, 1932	E			X
Coleoptera	Latridiidae	Mumfordia_tuberculata		Van Dyke, 1932	E			X
Coleoptera	Lucanidae	Figulus_foveicollis		(Boisduval, 1835)	P				X
Coleoptera	Monotomidae	Hesperobaenus_capito		(Fairmaire, 1850)	P				X
Coleoptera	Mordellidae	Mordella_argentifera		Fairmaire, 1849	D				X
Coleoptera	Mordellidae	Mordellistena_insularis		(Boheman, 1858)	D				X
Coleoptera	Mycetophagidae	Litargus_vestitus		Sharp, 1879	I				X
Coleoptera	Mycetophagidae	Typhaea_stercorea		(Linnaeus, 1758)	I				X
Coleoptera	Nitidulidae	Carpophilus_dimidiatus		(Fabricius, 1792)	P		X		X
Coleoptera	Nitidulidae	Carpophilus_hemipterus		(Linnaeus, 1758)	P		X		X
Coleoptera	Nitidulidae	Carpophilus_maculatus		Murray, 1864	P	X		X	X	X
Coleoptera	Nitidulidae	Carpophilus_marginellus		Motschulsky, 1858	P				X
Coleoptera	Nitidulidae	Carpophilus_mutabilis		Fairmaire, 1849	E				X
Coleoptera	Nitidulidae	Carpophilus_mutilatus		Erichson, 1843	P				X
Coleoptera	Nitidulidae	Carpophilus_nepos		Murray, 1864	P				X
Coleoptera	Nitidulidae	Carpophilus_oculatus	gilloglyi	Dobson, 1993	P	X			X
Coleoptera	Nitidulidae	Carpophilus_oculatus	oculatus	Murray, 1864	P			X	X
Coleoptera	Nitidulidae	Epuraea_flavida		(Fairmaire, 1849)	E				X
Coleoptera	Nitidulidae	Epuraea_levigata		(Gillogly, 1982)	P				X
Coleoptera	Nitidulidae	Epuraea_luteola		Erichson, 1843	P				X
Coleoptera	Nitidulidae	Epuraea_ocularis		Fairmaire, 1849	P				X
Coleoptera	Nitidulidae	Platyarcha_biguttata		(Motschulsky, 1858)	D				X
Coleoptera	Nitidulidae	Stelidota_nigrovaria		(Fairmaire, 1849)	P				X
Coleoptera	Nitidulidae	Urophorus_humeralis		(Fabricius, 1798)	P		X		X
Coleoptera	Oedemeridae	Eobia_bicolor		(Fairmaire, 1849)	P		X	X	X	X
Coleoptera	Oedemeridae	Eobia_decolor		(Fairmaire, 1849)	P			X	X
Coleoptera	Oedemeridae	Eobia_kanack		(Fairmaire, 1849)	P				X
Coleoptera	Oedemeridae	Sessinia_livida		(Fabricius, 1775)	P		X	X	X	X
Coleoptera	Oedemeridae	Thelyphassa_apicata		(Fairmaire, 1881)	P					X
Coleoptera	Oedemeridae	Thelyphassa_australensis		(Blair, 1927)	E	X
Coleoptera	Oedemeridae	Thelyphassa_lateritia		(Fairmaire, 1849)	P				X
Coleoptera	Ptiliidae	Acrotrichis_africana		Johnson, 1969	P				X
Coleoptera	Ptiliidae	Acrotrichis_discoloroides		Johnson, 1969	P			X	X
Coleoptera	Ptiliidae	Actinopteryx_lancifer		Fauvel, 1891	P				X
Coleoptera	Ptinidae	Dorcatomiella_sericeovariegata		Blair, 1934	E			X	X
Coleoptera	Ptinidae	Lasioderma_serricorne		(Fabricius, 1792)	I				X
Coleoptera	Ptinidae	Nicobium_castaneum		(Olivier, 1790)	I				X
Coleoptera	Ptinidae	Ptinus_insularis		Boheman, 1858	D				X
Coleoptera	Ptinidae	Stegobium_paniceum		(Linnaeus, 1758)	I				X
Coleoptera	Salpingidae	Ocholissa_humeralis		(Fairmaire, 1850)	P			X	X
Coleoptera	Scarabaeidae	Adoretus_sinicus		Burmeister, 1855	I				X
Coleoptera	Scarabaeidae	Adoretus_versutus		Harold, 1869	I				X
Coleoptera	Scarabaeidae	Ataenius_liogaster		Bates, 1887	P				X
Coleoptera	Scarabaeidae	Ataenius_pacificus		(Sharp, 1879)	P				X
Coleoptera	Scarabaeidae	Ataenius_peregrinator		Harold, 1877	P				X
Coleoptera	Scarabaeidae	Glycyphana_stolata		(Fabricius, 1781)	I				X
Coleoptera	Scarabaeidae	Labarrus_lividus		(Olivier, 1789)	P		X		X
Coleoptera	Scarabaeidae	Labarrus_pseudolividus		(Balthasar, 1941)	P				X
Coleoptera	Scarabaeidae	Leucothyreus_insularis		Boheman, 1858	D				X
Coleoptera	Scarabaeidae	Neotrichiorhyssemus_hirsutus		(Clouët, 1901)	P				X
Coleoptera	Scarabaeidae	Onthophagus_insularis		Boheman, 1858	D				X
Coleoptera	Scarabaeidae	Oxyomus_costulatus		(Fairmaire, 1849)	E				X
Coleoptera	Scarabaeidae	Protaetia_fusca		(Herbst, 1790)	I			X	X
Coleoptera	Scarabaeidae	Saprosites_dilutus		(Fairmaire, 1849)	E				X
Coleoptera	Scarabaeidae	Saprosites_pygmaeus		Harold, 1877	P				X
Coleoptera	Silvanidae	Cryptamorpha_brevicornis		(White, 1846)	P				X
Coleoptera	Silvanidae	Cryptamorpha_desjardinsii		(Guérin-Méneville, 1844)	P				X
Coleoptera	Silvanidae	Nausibius_clavicornis		(Kugelann, 1794)	P				X
Coleoptera	Silvanidae	Oryzaephilus_surinamensis		(Linnaeus, 1758)	P				X
Coleoptera	Silvanidae	Psammoecus_pradieri		Grouvelle, 1878	E				X
Coleoptera	Silvanidae	Telephanus_fasciatus		Redtenbacher, 1868	E				X
Coleoptera	Staphylinidae	Acanthoglossa_quadraticeps		Cameron, 1927	P			X	X
Coleoptera	Staphylinidae	Acrotona_termitophila		(Motschulsky, 1859)	P				X
Coleoptera	Staphylinidae	Adamanthea_insularis		(Cameron, 1933)	E			X
Coleoptera	Staphylinidae	Aleochara_obesa		Coiffait, 1980	E				X
Coleoptera	Staphylinidae	Aleochara_puberula		Klug, 1832	P			X	X
Coleoptera	Staphylinidae	Anotylus_glareosus		(Wollaston, 1854)	P				X
Coleoptera	Staphylinidae	Anotylus_insignitus		(Gravenhorst, 1806)	P				X
Coleoptera	Staphylinidae	Anotylus_vinsoni		(Cameron, 1936)	P				X
Coleoptera	Staphylinidae	Aplopalpus_perraulti		Coiffait, 1980	E				X
Coleoptera	Staphylinidae	Aulacothorax_exilis		Boheman, 1858	D				X
Coleoptera	Staphylinidae	Brachyda_pacifica		(Coiffait, 1980)	E				X
Coleoptera	Staphylinidae	Cafius_nauticus		(Fairmaire, 1849)	P	X			X
Coleoptera	Staphylinidae	Carpelimus_denticollis		(Coiffait, 1976)	E				X
Coleoptera	Staphylinidae	Carpelimus_funeralis		(Cameron, 1933)	E			X
Coleoptera	Staphylinidae	Carpelimus_funereus		(Cameron, 1933)	E			X
Coleoptera	Staphylinidae	Carpelimus_gourvesi		(Coiffait, 1980)	E				X
Coleoptera	Staphylinidae	Carpelimus_interruptus		(Coiffait, 1977)	E				X
Coleoptera	Staphylinidae	Carpelimus_mumfordi		(Cameron, 1933)	E			X	X
Coleoptera	Staphylinidae	Carpelimus_nesiotus		Herman, 1970	E			X
Coleoptera	Staphylinidae	Carpelimus_perraulti		(Coiffait, 1976)	E				X
Coleoptera	Staphylinidae	Carpelimus_siamensis		(Fauvel, 1886)	P				X
Coleoptera	Staphylinidae	Carpelimus_tahitiensis		(Coiffait, 1976)	E				X
Coleoptera	Staphylinidae	Clavilispinus_exiguus		(Erichson, 1840)	P			X
Coleoptera	Staphylinidae	Clavilispinus_leai		(Cameron, 1927)	P				X
Coleoptera	Staphylinidae	Clavilispinus_sulcicollis		(Coiffait, 1976)	E				X
Coleoptera	Staphylinidae	Coenonica_affinis		Cameron, 1933	E			X
Coleoptera	Staphylinidae	Coenonica_ferruginea		Cameron, 1933	E			X
Coleoptera	Staphylinidae	Coenonica_insularum		Cameron, 1933	E			X
Coleoptera	Staphylinidae	Coenonica_puncticollis		Kraatz, 1857	P				X
Coleoptera	Staphylinidae	Coproporus_gourvesi		Coiffait, 1976	E				X
Coleoptera	Staphylinidae	Coproporus_perraulti		Coiffait, 1976	E				X
Coleoptera	Staphylinidae	Creophilus_erythrocephalus		(Fabricius, 1775)	P				X
Coleoptera	Staphylinidae	Creophilus_oculatus		(Fabricius, 1775)	P				X
Coleoptera	Staphylinidae	Ctenandropus_nigriceps		Cameron, 1926	P	X			X
Coleoptera	Staphylinidae	Diochus_tahitiensis		Coiffait, 1976	E				X
Coleoptera	Staphylinidae	Eccoptogenia_rufa		Kraatz, 1859	P				X
Coleoptera	Staphylinidae	Eleusis_apicipennis		(Fairmaire, 1849)	P				X
Coleoptera	Staphylinidae	Eleusis_pacifica		Cameron, 1933	E			X	X
Coleoptera	Staphylinidae	Euconnus_transpacificus		Franz, 1971	P	X	X	X
Coleoptera	Staphylinidae	Gabronthus_tahitiensis		Coiffait, 1976	E				X
Coleoptera	Staphylinidae	Gnypeta_insulana		(Fairmaire, 1849)	P	X	X	X	X
Coleoptera	Staphylinidae	Gourvesia_tarsalis		Coiffait, 1976	E				X
Coleoptera	Staphylinidae	Halorabyxis_gourvesi		Besuchet, 1975	E				X
Coleoptera	Staphylinidae	Hesperus_perraulti		Coiffait, 1976	E				X
Coleoptera	Staphylinidae	Holotrochus_recticollis		Cameron, 1936	E				X
Coleoptera	Staphylinidae	Holotrochus_tahitiensis		Herman, 2001	E				X
Coleoptera	Staphylinidae	Hypocyptus_minusculus		Coiffait, 1980	E				X
Coleoptera	Staphylinidae	Hypomedon_debilicornis		(Wollaston, 1857)	P				X
Coleoptera	Staphylinidae	Leptoplectus_perraulti		Besuchet, 1993	P					X
Coleoptera	Staphylinidae	Lispinus_aeneiceps		Cameron, 1925	P				X
Coleoptera	Staphylinidae	Lispinus_impressithorax		Fairmaire, 1849	P				X
Coleoptera	Staphylinidae	Lithocharis_annulosa		Fauvel, 1877	P				X
Coleoptera	Staphylinidae	Lithocharis_ochracea		(Gravenhorst, 1802)	P			X	X	X
Coleoptera	Staphylinidae	Lithocharis_vilis		Kraatz, 1859	P			X	X
Coleoptera	Staphylinidae	Medon_adamsoni		Cameron, 1933	E	X		X
Coleoptera	Staphylinidae	Medon_pacifica		Cameron, 1933	E				X
Coleoptera	Staphylinidae	Medon_papeetensis		Coiffait, 1980	E				X
Coleoptera	Staphylinidae	Medon_tahitiensis		Coiffait, 1976	E				X
Coleoptera	Staphylinidae	Mimacrotona_cingulata		Cameron, 1920	P				X
Coleoptera	Staphylinidae	Mimopaederus_insularis		Cameron, 1936	E	X
Coleoptera	Staphylinidae	Myllaena_curtipes		Sharp, 1880	P			X
Coleoptera	Staphylinidae	Myllaena_gourvesi		Coiffait, 1976	E				X
Coleoptera	Staphylinidae	Myrmecocephalus_concinnus		(Erichson, 1840)	P				X
Coleoptera	Staphylinidae	Nacaeus_subopacus		(Kraatz, 1859)	P			X	X
Coleoptera	Staphylinidae	Neosorius_rufipes		(Motschulsky, 1857)	P				X
Coleoptera	Staphylinidae	Neoxantholinus_tahitiensis		(Coiffait, 1980)	E				X
Coleoptera	Staphylinidae	Oligota_chrysopyga		Kraatz, 1859	P				X
Coleoptera	Staphylinidae	Oligota_parva		Kraatz, 1862	P				X
Coleoptera	Staphylinidae	Oxytelus_incisus		Motschulsky, 1857	P				X
Coleoptera	Staphylinidae	Pachycorynus_punctatus		(Coiffait, 1980)	E				X
Coleoptera	Staphylinidae	Philonthus_discoideus		(Gravenhorst, 1802)	P				X	X
Coleoptera	Staphylinidae	Philonthus_longicornis		Stephens, 1832	P	X	X	X	X
Coleoptera	Staphylinidae	Philonthus_rectangulus		Sharp, 1874	P				X
Coleoptera	Staphylinidae	Philonthus_tahitiensis		Coiffait, 1977	E				X
Coleoptera	Staphylinidae	Philonthus_varians		(Paykull, 1789)	D				X
Coleoptera	Staphylinidae	Phloeopora_pacifica		Cameron, 1933	E			X
Coleoptera	Staphylinidae	Platystethus_spiculus		Erichson, 1840	P				X
Coleoptera	Staphylinidae	Pomariella_tahitiensis		(Coiffait, 1980)	E				X
Coleoptera	Staphylinidae	Pseudobolitocharina_pacifica		Coiffait, 1980	E				X
Coleoptera	Staphylinidae	Reichenbachia_mallicolensis		Raffray, 1896	P				X	X
Coleoptera	Staphylinidae	Remus_corallicola		(Fairmaire, 1849)	P	X			X
Coleoptera	Staphylinidae	Scopaeus_parvipterus		Coiffait, 1980	E				X
Coleoptera	Staphylinidae	Scopaeus_sundaensis		Frisch, 2005	P				X
Coleoptera	Staphylinidae	Scopaeus_tahitiensis		Coiffait, 1977	E				X
Coleoptera	Staphylinidae	Stenus_capucinus		Boheman, 1858	D				X
Coleoptera	Staphylinidae	Stenus_pleuritus		(Coiffait, 1976)	E				X
Coleoptera	Staphylinidae	Tahitia_aoraiensis		Coiffait, 1980	E				X
Coleoptera	Staphylinidae	Tahitia_attenuata		Coiffait, 1980	E				X
Coleoptera	Staphylinidae	Tahitia_brachyptera		(Coiffait, 1976)	E				X
Coleoptera	Staphylinidae	Tahitia_brevipennis		Coiffait, 1980	E				X
Coleoptera	Staphylinidae	Tahitia_gourvesi		Coiffait, 1980	E				X
Coleoptera	Staphylinidae	Tahitia_longelytrata		Coiffait, 1977	E				X
Coleoptera	Staphylinidae	Tahitia_longipalpis		Coiffait, 1976	E				X
Coleoptera	Staphylinidae	Tahitia_major		Coiffait, 1980	E				X
Coleoptera	Staphylinidae	Tahitia_minor		(Coiffait, 1976)	E				X
Coleoptera	Staphylinidae	Tahitia_minuscula		Coiffait, 1980	E				X
Coleoptera	Staphylinidae	Tahitia_nitens		Coiffait, 1980	E				X
Coleoptera	Staphylinidae	Tahitia_rubra		Coiffait, 1980	E				X
Coleoptera	Staphylinidae	Tahitia_signiventris		Coiffait, 1980	E				X
Coleoptera	Staphylinidae	Tahitia_sternalis		Coiffait, 1980	E				X
Coleoptera	Staphylinidae	Tahitia_tahitiensis		(Coiffait, 1976)	E				X
Coleoptera	Staphylinidae	Taxicera_pendleburyi		(Cameron, 1933)	P	X
Coleoptera	Staphylinidae	Thamiaraea_bicincta		(Cameron, 1927)	P			X	X
Coleoptera	Staphylinidae	Thamiaraea_gourvesi		Coiffait, 1980	E				X
Coleoptera	Staphylinidae	Thamiaraea_insigniventris		Fauvel, 1878	P	X			X
Coleoptera	Staphylinidae	Thamiaraea_licornia		Coiffait, 1977	E	X			X
Coleoptera	Staphylinidae	Thamiaraea_perraulti		(Coiffait, 1976)	E				X
Coleoptera	Staphylinidae	Thamiaraea_scapularis		(Fairmaire, 1849)	E				X
Coleoptera	Staphylinidae	Thamiaraea_tahitiensis		Coiffait, 1980	E				X
Coleoptera	Staphylinidae	Thamiaraea_teatarensis		Coiffait, 1980	E				X
Coleoptera	Staphylinidae	Thyreocephalus_taitiensis		(Boheman, 1858)	P				X
Coleoptera	Staphylinidae	Triglotta_pacifica		Coiffait, 1980	E				X
Coleoptera	Staphylinidae	Tropoleptusa_insularis		Cameron, 1936	E	X
Coleoptera	Staphylinidae	Tropoleptusa_major		Cameron, 1936	E	X
Coleoptera	Staphylinidae	Zeoleusis_insularis		(Cameron, 1936)	E	X
Coleoptera	Staphylinidae	Zeoleusis_sororcula		(Cameron, 1936)	E	X
Coleoptera	Tenebrionidae	Acrothymus_tristis		(Montrouzier, 1860)	D			X
Coleoptera	Tenebrionidae	Allecula_palmarum		Montrouzier, 1860	P				X
Coleoptera	Tenebrionidae	Allecula_puncticollis		Boheman, 1858	D				X
Coleoptera	Tenebrionidae	Alphitobius_diaperinus		(Panzer, 1797)	I				X
Coleoptera	Tenebrionidae	Alphitobius_laevigatus		(Fabricius, 1781)	I			X	X
Coleoptera	Tenebrionidae	Bradymerus_tahitiensis		Kaszab, 1985	P				X
Coleoptera	Tenebrionidae	Callismilax_aenea		(Montrouzier, 1860)	D			X
Coleoptera	Tenebrionidae	Gnatocerus_cornutus		(Fabricius, 1798)	I				X
Coleoptera	Tenebrionidae	Gonocephalum_adpressiforme		Kaszab, 1951	I				X
Coleoptera	Tenebrionidae	Iscanus_australensis		(Blair, 1940)	E	X
Coleoptera	Tenebrionidae	Iscanus_rapaensis		(Blair, 1940)	E	X
Coleoptera	Tenebrionidae	Iscanus_tahitiensis		(Blair, 1940)	E				X
Coleoptera	Tenebrionidae	Iscanus_zimmermani		(Blair, 1940)	E	X
Coleoptera	Tenebrionidae	Latheticus_oryzae		Waterhouse, 1880	P				X
Coleoptera	Tenebrionidae	Lyphia_instriata		Pic, 1924	P				X
Coleoptera	Tenebrionidae	Palorus_austrinus		Champion, 1896	P			X
Coleoptera	Tenebrionidae	Palorus_cerylonoides		(Pascoe, 1863)	P			X
Coleoptera	Tenebrionidae	Palorus_subdepressus		(Wollaston, 1864)	P				X
Coleoptera	Tenebrionidae	Platydema_subfascia		(Walker, 1858)	P				X
Coleoptera	Tenebrionidae	Platydema_tahitiense		Kaszab, 1985	E				X
Coleoptera	Tenebrionidae	Sciophagus_pandanicola		(Boisduval, 1835)	P			X	X	X
Coleoptera	Tenebrionidae	Sciophagus_piceus		Kaszab, 1955	P				X
Coleoptera	Tenebrionidae	Tribolium_castaneum		(Herbst, 1797)	I				X
Coleoptera	Tenebrionidae	Uloma_sanguinipes		(Fabricius, 1775)	P				X
Coleoptera	Thanerocleridae	Thaneroclerus_buquet		(Lefèbvre, 1835)	P				X
Coleoptera	Trogossitidae	Egolia_variegata		Erichson, 1842	D				X
Coleoptera	Trogossitidae	Parallelodera_parallelus		(Fairmaire, 1850)	P			X	X
Coleoptera	Trogossitidae	Tenebroides_mauritanicus		(Linnaeus, 1758)	I				X
Coleoptera	Trogossitidae	Tenebroides_punctatolineatus		(Fairmaire, 1850)	E				X
Coleoptera	Zopheridae	Bitoma_discicollis		Sharp, 1899	E	X
Coleoptera	Zopheridae	Bitoma_siccana		(Pascoe, 1863)	P			X
Coleoptera	Zopheridae	Bitoma_terrulenta		(Fairmaire, 1850)	E				X
Coleoptera	Zopheridae	Endeitoma_serraticollis		(Sharp, 1899)	E			X
Coleoptera	Zopheridae	Pycnomerus_sharpi		Hetschko, 1928	P			X
Coleoptera	Zopheridae	Synchita_amoena		(Fairmaire, 1850)	P			X	X
Dermaptera	Anisolabididae	Anisolabis_maritima		(Bonelli, 1832)	I	X			X
Dermaptera	Anisolabididae	Euborellia_annulipes		(Lucas, 1847)	I	X	X	X	X	X
Dermaptera	Chelisochidae	Chelisoches_morio		(Fabricius, 1775)	P	X	X	X	X	X
Dermaptera	Chelisochidae	Hamaxas_nigrorufus		(Burr, 1902)	P				X
Dermaptera	Spongiphoridae	Chaetospania_abortiva		Rehn, 1949	E				X
Dermaptera	Spongiphoridae	Paralabella_curvicauda		(Motschulsky, 1863)	I			X	X
Dermaptera	Spongiphoridae	Sphingolabis_hawaiiensis		(de Bormans, 1882)	P			X	X
Dermaptera	Spongiphoridae	Spirolabia_dubronyi		(Hebard, 1922)	P	X		X		X
Dermaptera	Spongiphoridae	Spirolabia_pilicornis		(Motschulsky, 1863)	P			X	X
Diptera	Agromyzidae	Liriomyza_brassicae		(Riley, 1884)	P	X	X
Diptera	Agromyzidae	Liriomyza_sativae		Blanchard, 1938	P				X
Diptera	Agromyzidae	Ophiomyia_atralis		(Spencer, 1961)	P	X				X
Diptera	Agromyzidae	Ophiomyia_cornuta		de Meijere, 1910	P	X			X	X
Diptera	Agromyzidae	Ophiomyia_lantanae		Froggatt, 1919	P				X
Diptera	Agromyzidae	Ophiomyia_marquesana		(Malloch, 1933)	E			X
Diptera	Agromyzidae	Phytoliriomyza_australensis		Spencer, 1963	P				X
Diptera	Asteiidae	Asteia_atriceps		Malloch, 1932	E			X
Diptera	Asteiidae	Asteia_australis		Sabrosky, 1956	E	X
Diptera	Asteiidae	Asteia_dimorpha		Malloch, 1934	E			X
Diptera	Asteiidae	Asteia_marquesana		Malloch, 1934	E			X
Diptera	Asteiidae	Asteia_minor		Malloch, 1934	E			X
Diptera	Asteiidae	Asteia_societas		Malloch, 1933	E				X
Diptera	Asteiidae	Asteia_tarsalis		Malloch, 1932	E			X
Diptera	Asteiidae	Sigaloessa_insularis		Malloch, 1930	E				X
Diptera	Bombyliidae	Anthrax_semiscitus		Walker, 1857	P				X
Diptera	Bombyliidae	Geron_europacificus		Evenhuis, 1979	E				X
Diptera	Bombyliidae	Geron_fusciscelis		Evenhuis, 1979	E				X
Diptera	Calliphoridae	Calliphora_hilli	tahitiensis	Kurahashi, 1971	E				X
Diptera	Calliphoridae	Calliphora_mumfordi		Malloch, 1932	E			X
Diptera	Calliphoridae	Calliphora_simulata		Malloch, 1932	P			X
Diptera	Calliphoridae	Chrysomya_rufifacies		(Macquart, 1843)	P				X
Diptera	Calliphoridae	Chrysomya_varipes		(Macquart, 1851)	P				X
Diptera	Canacidae	Dasyrhicnoessa_ferruginea		(Lamb, 1914)	P			X
Diptera	Canacidae	Dasyrhicnoessa_insularis		(Aldrich, 1931)	I
Diptera	Canacidae	Nocticanace_peculiaris		Malloch, 1933	P	X	X	X
Diptera	Canacidae	Nocticanace_zimmermani		Wirth, 1951	E	X
Diptera	Cecidomyiidae	Therodiplosis_persicae		Kieffer, 1912	P				X
Diptera	Ceratopogonidae	Atrichopogon_jacobsoni		(de Meijere, 1907)	P			X	X
Diptera	Ceratopogonidae	Atrichopogon_obscuripes		Macfie, 1933	C				X
Diptera	Ceratopogonidae	Atrichopogon_pullatus		Macfie, 1933	E			X
Diptera	Ceratopogonidae	Atrichopogon_rubidus		Macfie, 1933	E			X
Diptera	Ceratopogonidae	Atrichopogon_umbrosus		Macfie, 1933	E			X
Diptera	Ceratopogonidae	Culicoides_belkini		Wirth & Arnaud, 1969	P				X	X
Diptera	Ceratopogonidae	Culicoides_insulanus		Macfie, 1933	P				X
Diptera	Ceratopogonidae	Dasyhelea_fulvicauda		Macfie, 1933	C			X	X
Diptera	Ceratopogonidae	Dasyhelea_pacifica	pacifica	Macfie, 1933	E			X	X
Diptera	Ceratopogonidae	Dasyhelea_pacifica	pallida	Macfie, 1933	E			X
Diptera	Ceratopogonidae	Dasyhelea_russa		Macfie, 1933	E				X
Diptera	Ceratopogonidae	Forcipomyia_fuliginosa		(Meigen, 1818)	P			X	X
Diptera	Ceratopogonidae	Forcipomyia_pacifica		(Macfie, 1933)	E				X
Diptera	Ceratopogonidae	Forcipomyia_sauteri		Kieffer, 1912	P			X
Diptera	Ceratopogonidae	Leptoconops_albiventris		de Meijere, 1915	P			X
Diptera	Ceratopogonidae	Stilobezzia_maculipes		Macfie, 1933	E			X
Diptera	Ceratopogonidae	Stilobezzia_tenebrosa		Macfie, 1933	E			X	X
Diptera	Chironomidae	Chironomus_magnivalva		Kieffer, 1917	P				X
Diptera	Chironomidae	Chironomus_samoensis		Edwards, 1928	P			X
Diptera	Chironomidae	Pseudosmittia_brachydicrana		Edwards, 1927	P				X
Diptera	Chironomidae	Rhagosmittia_maculiventris		(Edwards, 1933)	P			X
Diptera	Chironomidae	Telmatogeton_pusillum		Edwards, 1933	P			X
Diptera	Chironomidae	Thalassomya_africana		Edwards, 1926	P			X
Diptera	Chironomidae	Thalassomya_pilipes		Edwards, 1928	P			X
Diptera	Chironomidae	Yama_tahitiensis		Sublette & Martin, 1980	E				X
Diptera	Chloropidae	Cadrema_nigricornis		(Thomson, 1869)	P			X
Diptera	Chloropidae	Cadrema_pallida	bilineata	(de Meijere, 1904)	I			X	X
Diptera	Chloropidae	Cadrema_samoaensis		Malloch, 1930	P			X	X
Diptera	Chloropidae	Gaurax_bicoloripes		(Malloch, 1933)	P			X
Diptera	Chloropidae	Gaurax_uahukae		(Malloch, 1932)	E			X
Diptera	Chloropidae	Liohippelates_flavipes		(Loew, 1866)	I				X
Diptera	Chloropidae	Siphunculina_ornatifrons		(Loew, 1858)	I				X
Diptera	Chloropidae	Siphunculina_striolata		(Wiedemann, 1830)	I			X	X
Diptera	Chloropidae	Tricimba_adamsoni		Malloch, 1933	S			X
Diptera	Clusiidae	Craspedochaeta_palliseta		(Malloch, 1929)	E			X	X
Diptera	Culicidae	Aedes_aegypti		(Linnaeus in Hasselquist, 1762)	I	X	X	X	X	X
Diptera	Culicidae	Aedes_albopictus		(Skuse, 1894)	Y					X
Diptera	Culicidae	Aedes_edgari		Stone & Rosen, 1952	E	X			X
Diptera	Culicidae	Aedes_nocturnus		(Theobald, 1903)	I				X
Diptera	Culicidae	Aedes_polynesiensis		Marks, 1951	P	X	X	X	X	X
Diptera	Culicidae	Aedes_pseudoscutellaris		(Theobald, 1910)	P	X	X	?	X	X
Diptera	Culicidae	Culex_annulirostris	annulirostris	Skuse, 1889	P	X	X		X	X
Diptera	Culicidae	Culex_atriceps		Edwards, 1926	E				X
Diptera	Culicidae	Culex_kesseli		Belkin, 1962	E				X
Diptera	Culicidae	Culex_marquesensis		Stone & Rosen, 1953	E			X
Diptera	Culicidae	Culex_quinquefasciatus		Say, 1823	I	X	X	X	X	X
Diptera	Culicidae	Culex_roseni		Belkin, 1962	E				X	X
Diptera	Culicidae	Culex_sechani		Brunhes & Boussès, 2009	E				X
Diptera	Culicidae	Culex_sitiens		Wiedemann, 1828	P				X	X
Diptera	Culicidae	Culex_toviiensis		Klein, Rivière & Séchan, 1984	E			X
Diptera	Culicidae	Toxorhynchites_amboinensis		(Doleschall, 1857)	I		X	X	X
Diptera	Culicidae	Toxorhynchites_brevipalpis		Theobald, 1901	D			X	X
Diptera	Culicidae	Wyeomyia_mitchellii		(Theobald, 1905)	I				X
Diptera	Dolichopodidae	Abbemyia_baylaci		Bickel, 2002	P			X	X	X
Diptera	Dolichopodidae	Achradocera_barbata		(Loew, 1861)	I			X	X
Diptera	Dolichopodidae	Amblypsilopus_pallidicornis		(Grimshaw, 1901)	I				X
Diptera	Dolichopodidae	Austrosciapus_connexus		(Walker, 1835)	P	X			X
Diptera	Dolichopodidae	Campsicnemus_aa		Evenhuis, 2009	E			X
Diptera	Dolichopodidae	Campsicnemus_borabora		Evenhuis, 2008	E				X
Diptera	Dolichopodidae	Campsicnemus_cheesmanae		Evenhuis, 2009	E			X
Diptera	Dolichopodidae	Campsicnemus_craigi		Evenhuis, 2013	E				X
Diptera	Dolichopodidae	Campsicnemus_dytei		Evenhuis, 2009	E			X
Diptera	Dolichopodidae	Campsicnemus_ee		Evenhuis, 2009	E			X
Diptera	Dolichopodidae	Campsicnemus_elinae		Evenhuis, 2013	E				X
Diptera	Dolichopodidae	Campsicnemus_englundi		Evenhuis, 2009	E			X
Diptera	Dolichopodidae	Campsicnemus_gladiator		Evenhuis, 2009	E			X
Diptera	Dolichopodidae	Campsicnemus_hihiroa		Evenhuis, 2009	E			X
Diptera	Dolichopodidae	Campsicnemus_ii		Evenhuis, 2009	E			X
Diptera	Dolichopodidae	Campsicnemus_limnobates		Evenhuis, 2000	E			X
Diptera	Dolichopodidae	Campsicnemus_lobatus		Evenhuis, 2008	E				X
Diptera	Dolichopodidae	Campsicnemus_meyeri		Evenhuis, 2013	E				X
Diptera	Dolichopodidae	Campsicnemus_moorea		Evenhuis, 2013	E				X
Diptera	Dolichopodidae	Campsicnemus_mylloseta		Evenhuis, 2008	E				X
Diptera	Dolichopodidae	Campsicnemus_ogradyi		Evenhuis, 2008	E				X
Diptera	Dolichopodidae	Campsicnemus_oo		Evenhuis, 2009	E			X
Diptera	Dolichopodidae	Campsicnemus_ostlinx		Evenhuis, 2008	E				X
Diptera	Dolichopodidae	Campsicnemus_paralobatus		Evenhuis, 2008	E				X
Diptera	Dolichopodidae	Campsicnemus_pectinatus		Evenhuis, 2013	E			X
Diptera	Dolichopodidae	Campsicnemus_plautus		Evenhuis, 2009	E			X
Diptera	Dolichopodidae	Campsicnemus_popeye		Evenhuis, 2013	E				X
Diptera	Dolichopodidae	Campsicnemus_rheocrenus		Evenhuis, 2008	E				X
Diptera	Dolichopodidae	Campsicnemus_scurra		Parent, 1934	E			X
Diptera	Dolichopodidae	Campsicnemus_tahaanus		Evenhuis, 2008	E				X
Diptera	Dolichopodidae	Campsicnemus_taratara		Evenhuis, 2009	E			X
Diptera	Dolichopodidae	Campsicnemus_tunoa		Evenhuis, 2008	E				X
Diptera	Dolichopodidae	Campsicnemus_uncleremus		Evenhuis, 2000	E			X
Diptera	Dolichopodidae	Campsicnemus_uu		Evenhuis, 2009	E			X
Diptera	Dolichopodidae	Campsicnemus_zigzag		Evenhuis, 2008	E				X
Diptera	Dolichopodidae	Chrysosoma_leucopogon		(Wiedemann, 1824)	P				X
Diptera	Dolichopodidae	Chrysosoma_pacificum		Parent, 1930	E				X
Diptera	Dolichopodidae	Chrysosoma_tuberculicorne		(Macquart, 1855)	P			X	X
Diptera	Dolichopodidae	Chrysotus_denticornis		Lamb, 1932	S			X	X
Diptera	Dolichopodidae	Chrysotus_infirmus		Parent, 1933	E				X
Diptera	Dolichopodidae	Chrysotus_inornatus		Parent, 1933	E				X
Diptera	Dolichopodidae	Chrysotus_insularis		(Lamb, 1933)	E				X
Diptera	Dolichopodidae	Chrysotus_verecundus		Parent, 1933	E				X
Diptera	Dolichopodidae	Condylostylus_longicornis		(Fabricius, 1775)	P	X		X	X	X
Diptera	Dolichopodidae	Diaphorus_virescens		Thomson, 1869	E				X
Diptera	Dolichopodidae	Humongochela_englundi		Evenhuis, 2004	E			X
Diptera	Dolichopodidae	Humongochela_hardyi		Evenhuis, 2004	E			X
Diptera	Dolichopodidae	Humongochela_polhemusi		Evenhuis, 2004	E			X
Diptera	Dolichopodidae	Hydrophorus_praecox		(Lehmann, 1822)	P				X
Diptera	Dolichopodidae	Medetera_salomonis		Parent, 1941	P	X		X	X
Diptera	Dolichopodidae	Syntormon_flexibile		Becker, 1922	I				X
Diptera	Drosophilidae	Bunostoma_flavifacies		Malloch, 1932	E			X
Diptera	Drosophilidae	Dicladochaeta_biseriata		Malloch, 1932	E			X
Diptera	Drosophilidae	Drosophila_ananassae		Doleschall, 1858	I			X
Diptera	Drosophilidae	Drosophila_coffeina		Schiner, 1868	E				X
Diptera	Drosophilidae	Drosophila_melanogaster		Meigen, 1830	I			X
Diptera	Drosophilidae	Drosophila_monieri		McEvey & Tsacas in McEvey, David & Tsacas, 1987	E				X
Diptera	Drosophilidae	Marquesia_femoralis		(Malloch, 1933)	E			X	X
Diptera	Drosophilidae	Marquesia_major		Malloch, 1932	E			X
Diptera	Drosophilidae	Mycodrosophila_halterata		Malloch, 1930	E			X	X
Diptera	Drosophilidae	Scaptomyza_biseta		Malloch, 1932	E			X
Diptera	Drosophilidae	Scaptomyza_kaavae		(Malloch, 1934)	E			X
Diptera	Drosophilidae	Scaptomyza_latifrons		Malloch, 1932	E			X
Diptera	Drosophilidae	Scaptomyza_mumfordi		Malloch, 1933	E			X
Diptera	Drosophilidae	Scaptomyza_quadriseriata		Malloch, 1934	E			X
Diptera	Drosophilidae	Zygothrica_samoaensis		Malloch, 1934	P				X
Diptera	Ephydridae	Discomyza_maculipennis		(Wiedemann, 1824)	P				X
Diptera	Ephydridae	Hecamede_inermis		Malloch, 1933	P			X
Diptera	Ephydridae	Hostis_guamensis		Cresson, 1945	P				X
Diptera	Ephydridae	Hyadina_hivaoae		(Malloch, 1933)	P			X		X
Diptera	Ephydridae	Nostima_monticola		(Malloch, 1933)	S			X
Diptera	Ephydridae	Nostima_striata		(Lamb, 1912)	P			X
Diptera	Ephydridae	Orasiopa_mera		(Cresson, 1939)	P				X
Diptera	Ephydridae	Paralimna_lineata		de Meijere, 1908	P			X	X
Diptera	Ephydridae	Placopsidella_marquesana		(Malloch, 1933)	P			X	X
Diptera	Ephydridae	Polytrichophora_brunneifrons		(de Meijere, 1916)	P				X
Diptera	Ephydridae	Polytrichophora_specula		Mathis & Zatwarnicki, 2003	Q				X
Diptera	Ephydridae	Scatella_atra		(Malloch, 1933)	E			X
Diptera	Ephydridae	Scatella_bronneci		(Malloch, 1934)	E			X
Diptera	Ephydridae	Scatella_cheesmanae		(Malloch, 1934)	E				X
Diptera	Ephydridae	Scatella_septempunctata		Malloch, 1933	E			X
Diptera	Ephydridae	Scatella_sexpunctata		Malloch, 1933	E			X
Diptera	Ephydridae	Scatella_stagnalis		(Fallén, 1813)	P			X
Diptera	Ephydridae	Scatella_varipennis		Malloch, 1933	E			X
Diptera	Ephydridae	Zeros_invenatus		(Lamb, 1912)	P				X
Diptera	Hippoboscidae	Hippobosca_equina		Linnaeus, 1758	I				X
Diptera	Hippoboscidae	Olfersia_aenescens		Thomson, 1869	P	X		X	X	X
Diptera	Hippoboscidae	Olfersia_spinifera		(Leach, 1817)	P			X		X
Diptera	Hippoboscidae	Ornithoica_pusilla		(Schiner, 1868)	P				X	X
Diptera	Hippoboscidae	Ornithoica_vicina		(Walker, 1849)	P				X	X
Diptera	Lauxaniidae	Aprochaetops_atricornis		(Malloch, 1934)	E			X
Diptera	Lauxaniidae	Aprochaetops_bivittatus		(Malloch, 1932)	E			X
Diptera	Lauxaniidae	Aprochaetops_fuscus		(Malloch, 1932)	E			X
Diptera	Lauxaniidae	Arnomyia_immaculipennis		Malloch, 1933	E				X
Diptera	Lauxaniidae	Arnomyia_taitensis		(Frauenfeld, 1867)	E				X
Diptera	Lauxaniidae	Chilocryptus_bilineatus		Malloch, 1933	E			X
Diptera	Lauxaniidae	Chilocryptus_crassitarsis		Malloch, 1934	E			X
Diptera	Lauxaniidae	Chilocryptus_quadrilineatus		Malloch, 1933	E			X
Diptera	Lauxaniidae	Homoneura_hawaiiensis		(Grimshaw in Grimshaw & Speiser, 1902)	P		X	X	X	X
Diptera	Lauxaniidae	Homoneura_nubila		Malloch, 1929	E				X
Diptera	Lauxaniidae	Lauxania_capucina		Schiner, 1868	E				X
Diptera	Lauxaniidae	Prochaetopsis_adamsoni		(Malloch, 1932)	E			X	X
Diptera	Lauxaniidae	Prochaetopsis_anthrax		(Malloch, 1932)	E			X
Diptera	Lauxaniidae	Prochaetopsis_armatipes	armatipes	(Malloch, 1932)	E			X
Diptera	Lauxaniidae	Prochaetopsis_armatipes	claripennis	(Malloch, 1932)	E			X
Diptera	Lauxaniidae	Prochaetopsis_armiventris		(Malloch, 1932)	E			X
Diptera	Lauxaniidae	Prochaetopsis_bicolor		(Malloch, 1932)	E			X
Diptera	Lauxaniidae	Prochaetopsis_delicatula		(Malloch, 1934)	E			X
Diptera	Lauxaniidae	Prochaetopsis_immaculipennis		(Malloch, 1934)	E			X
Diptera	Lauxaniidae	Prochaetopsis_nasuta		(Malloch, 1934)	E			X
Diptera	Lauxaniidae	Prochaetopsis_setifemur		(Malloch, 1932)	E			X
Diptera	Lauxaniidae	Prochaetopsis_tahuatae		Malloch, 1932	E			X
Diptera	Lauxaniidae	Prochaetopsis_unipuncta		(Malloch, 1932)	E			X
Diptera	Lauxaniidae	Sapromyza_gibbosa		Thomson, 1869	E				X
Diptera	Lauxaniidae	Sapromyza_griseadorsalis		Malloch, 1926	P				X
Diptera	Lauxaniidae	Sapromyza_insularis		Schiner, 1868	E				X
Diptera	Limoniidae	Dicranomyia_illingworthi		Alexander, 1914	P	X	X	X	X	X
Diptera	Limoniidae	Dicranomyia_sanctigeorgii		Edwards, 1927	E	X
Diptera	Limoniidae	Dicranomyia_sordida		Brunetti, 1912	P			X	X	X
Diptera	Limoniidae	Dicranomyia_tahitiensis		(Alexander, 1921)	E				X
Diptera	Limoniidae	Gonomyia_adamsoni		Alexander, 1932	E			X
Diptera	Limoniidae	Gonomyia_flavidapex		Edwards, 1927	E				X
Diptera	Limoniidae	Gonomyia_fuscoscutellata		Alexander, 1933	E				X
Diptera	Limoniidae	Gonomyia_lyra		Alexander, 1935	E			X	?
Diptera	Limoniidae	Gonomyia_marquesana		Alexander, 1932	E			X
Diptera	Limoniidae	Gonomyia_metallescens		Edwards, 1927	E			X
Diptera	Limoniidae	Gonomyia_mumfordi		Alexander, 1932	E			X
Diptera	Limoniidae	Gonomyia_pacifica		Edwards, 1928	P				X
Diptera	Limoniidae	Gonomyia_punctigera		Alexander, 1933	E				X
Diptera	Limoniidae	Gonomyia_tahitiensis		Alexander, 1933	E				X
Diptera	Limoniidae	Gonomyia_tonnoirella		Alexander, 1933	E				X
Diptera	Limoniidae	Libnotes_orofenaae		(Alexander, 1947)	E				X
Diptera	Limoniidae	Libnotes_perkinsi		(Grimshaw, 1901)	P	X	X	X	X
Diptera	Limoniidae	Limonia_raiateaae		Alexander, 1947	E				X
Diptera	Limoniidae	Styringomyia_didyma		Grimshaw, 1901	P	X		X	X	X
Diptera	Limoniidae	Thrypticomyia_dichromogaster		Edwards, 1927	E				X
Diptera	Limoniidae	Thrypticomyia_sparsiseta		(Alexander, 1947)	E				X
Diptera	Limoniidae	Thrypticomyia_zimmermaniana		(Alexander, 1947)	E	X
Diptera	Milichiidae	Desmometopa_inaurata		Lamb, 1914	I			X
Diptera	Milichiidae	Milichiella_lacteipennis		(Loew, 1866)	I			X	X
Diptera	Milichiidae	Pholeomyia_politifacies		Sabrosky, 1959	I				X
Diptera	Muscidae	Atherigona_orientalis		Schiner, 1868	I			X	X
Diptera	Muscidae	Atherigona_ustipennis		Malloch, 1932	E			X	X
Diptera	Muscidae	Hydrotaea_aenescens		(Wiedemann, 1830)	I			X	X
Diptera	Muscidae	Hydrotaea_chalcogaster		(Wiedemann, 1824)	I			X	X
Diptera	Muscidae	Hydrotaea_spinigera		(Stein, 1910)	P				X
Diptera	Muscidae	Limnophora_brunneicosta		Malloch, 1929	E				X
Diptera	Muscidae	Limnophora_cheesmanae		Malloch, 1929	E				X
Diptera	Muscidae	Limnophora_claripennis		Malloch, 1929	E				X
Diptera	Muscidae	Limnophora_idiina		(Thomson, 1869)	E				X
Diptera	Muscidae	Limnophora_mesolissa		Bezzi, 1928	P				X
Diptera	Muscidae	Limnophora_nigridorsata		Malloch, 1929	E				X
Diptera	Muscidae	Limnophora_nigropolita		Malloch, 1932	E			X
Diptera	Muscidae	Limnophora_sternopleuralis		Malloch, 1929	E				X
Diptera	Muscidae	Limnophora_subpolita		Malloch, 1929	E				X
Diptera	Muscidae	Limnophora_tepunae		Malloch, 1932	E			X
Diptera	Muscidae	Lispe_assimilis		Wiedemann, 1824	P				X
Diptera	Muscidae	Lispe_bengalensis		(Robineau-Desvoidy, 1830)	I			X	X
Diptera	Muscidae	Lispe_erratica		(Malloch, 1932)	E			X
Diptera	Muscidae	Lispe_glabra		Wiedemann, 1824	P				X
Diptera	Muscidae	Lispocephala_pectinata		(Stein, 1900)	P				X
Diptera	Muscidae	Lispocephala_societas		(Malloch, 1929)	E				X
Diptera	Muscidae	Musca_domestica		Linnaeus, 1758	I			X	X
Diptera	Muscidae	Musca_sorbens		Wiedemann, 1830	P			X	X
Diptera	Muscidae	Musca_tahitiensis		Lichtenstein, 1796	P				X
Diptera	Muscidae	Stomoxys_calcitrans		(Linnaeus, 1758)	I				X
Diptera	Muscidae	Synthesiomyia_nudiseta		(Van der Wulp, 1883)	I			X	X
Diptera	Neriidae	Telostylinus_lineolatus		(Wiedemann, 1830)	P	X		X	X
Diptera	Piophilidae	Piophila_casei		(Linnaeus, 1758)	I			X
Diptera	Platystomatidae	Pseudorichardia_flavitarsis		(Macquart, 1855)	P			X	X
Diptera	Platystomatidae	Scholastes_lonchifer		Hendel, 1914	P			X	X
Diptera	Psychodidae	Clogmia_albipunctata		(Williston, 1893)	I				X
Diptera	Rhiniidae	Rhinia_apicalis		(Wiedemann, 1830)	I				X
Diptera	Rhiniidae	Stomorhina_discolor		(Fabricius, 1794)	P			X	X
Diptera	Sarcophagidae	Oxysarcodexia_taitensis		(Schiner, 1868)	P	X		X	X
Diptera	Sarcophagidae	Oxysarcodexia_varia		(Walker, 1836)	P				X
Diptera	Sarcophagidae	Sarcophaga_argyrostoma		(Robineau-Desvoidy, 1830)	I				X
Diptera	Sarcophagidae	Sarcophaga_crassipalpis		Macquart, 1839	I				X
Diptera	Sarcophagidae	Sarcophaga_misera		Walker, 1849	P				X
Diptera	Sarcophagidae	Sarcophaga_peregrina		(Robineau-Desvoidy, 1830)	P				X
Diptera	Sarcophagidae	Sarcophaga_tibialis		Macquart, 1851	I				X
Diptera	Sarcophagidae	Tricharaea_occidua		(Fabricius, 1794)	P			X	X
Diptera	Sciaridae	Bradysia_bishopi		Steffan, 1973	P			X	X
Diptera	Sciaridae	Bradysia_radicum		(Brunetti, 1912)	P			X	X
Diptera	Sciaridae	Cosmosciara_perniciosa		(Edwards, 1922)	I			X	X
Diptera	Simuliidae	Simulium_adamsoni		Edwards, 1932	E			X
Diptera	Simuliidae	Simulium_adelaideae		Craig, 2004	E				X
Diptera	Simuliidae	Simulium_admixum		Craig, 1987	E				X
Diptera	Simuliidae	Simulium_anatolicum		Craig, 1987	E				X
Diptera	Simuliidae	Simulium_arlecchinum		Craig, 1987	E				X
Diptera	Simuliidae	Simulium_bogusium		Craig, 1997	E				X
Diptera	Simuliidae	Simulium_buissoni		Roubaud, 1906	E			X
Diptera	Simuliidae	Simulium_caesariatum		Craig & Joy, 2000	E				X
Diptera	Simuliidae	Simulium_castaneum		Craig, 1987	E				X
Diptera	Simuliidae	Simulium_cataractarum		Craig, 1987	E				X
Diptera	Simuliidae	Simulium_cheesmanae		Edwards, 1927	E				X
Diptera	Simuliidae	Simulium_clibanarium		Craig, 1997	E				X
Diptera	Simuliidae	Simulium_concludium		Craig, 1997	E				X
Diptera	Simuliidae	Simulium_connae		Craig, 1997	E				X
Diptera	Simuliidae	Simulium_dojeycorium		Craig, 1997	E				X
Diptera	Simuliidae	Simulium_dussertorum		Craig, 1997	E				X
Diptera	Simuliidae	Simulium_englundi		Craig, 2004	E			X
Diptera	Simuliidae	Simulium_evenhuisi		Craig, 1997	E				X
Diptera	Simuliidae	Simulium_exasperans		Craig, 1987	E				X
Diptera	Simuliidae	Simulium_fararae		Craig & Joy, 2000	E				X
Diptera	Simuliidae	Simulium_fossatiae		Craig, 1997	E				X
Diptera	Simuliidae	Simulium_gallinum		Edwards, 1932	E			X
Diptera	Simuliidae	Simulium_hirticranioum		Craig & Joy, 2000	E				X
Diptera	Simuliidae	Simulium_hispidum		Craig & Joy, 2000	E				X
Diptera	Simuliidae	Simulium_hukaense		Séchan in Klein et al., 1983	E			X
Diptera	Simuliidae	Simulium_jnabsium		Craig, 1997	E				X
Diptera	Simuliidae	Simulium_joyae		Craig in Craig & Joy, 2000	E				X
Diptera	Simuliidae	Simulium_lonckei		Craig, 1997	E				X
Diptera	Simuliidae	Simulium_lotii		Craig, 1987	E				X
Diptera	Simuliidae	Simulium_malardei		Craig, 1987	E				X
Diptera	Simuliidae	Simulium_maraaense		Craig, 1997	E				X
Diptera	Simuliidae	Simulium_mesodontium		Craig, 1987	E				X
Diptera	Simuliidae	Simulium_middlemissae		Craig, 1997	E				X
Diptera	Simuliidae	Simulium_mumfordi		Edwards, 1932	E			X
Diptera	Simuliidae	Simulium_neoviceps		Craig, 1987	E				X
Diptera	Simuliidae	Simulium_oviceps		Edwards, 1933	E				X
Diptera	Simuliidae	Simulium_pallidicranium		Craig & Joy, 2000	E				X
Diptera	Simuliidae	Simulium_pichoni		Craig, Fossati & Séchan, 1995	E			X
Diptera	Simuliidae	Simulium_proctorae		Craig, 1997	E				X
Diptera	Simuliidae	Simulium_pseudocorium		Craig & Joy, 2000	E				X
Diptera	Simuliidae	Simulium_pufauense		Craig, 1997	E				X
Diptera	Simuliidae	Simulium_rivieri		Craig, Fossati & Séchan, 1995	E			X
Diptera	Simuliidae	Simulium_rurutuense		Craig, 1997	E	X
Diptera	Simuliidae	Simulium_sechani		Craig & Fossati, 1995	E			X
Diptera	Simuliidae	Simulium_shannonae		Craig, 1997	E				X
Diptera	Simuliidae	Simulium_sublonckei		Craig, 2004	E				X
Diptera	Simuliidae	Simulium_tahitiense		Edwards, 1927	E				X
Diptera	Simuliidae	Simulium_uaense		Séchan in Klein et. al., 1983	E			X
Diptera	Stratiomyidae	Chromatopoda_annulipes		(Walker, 1849)	P				X
Diptera	Stratiomyidae	Hermetia_illucens		(Linnaeus, 1758)	P	X			X
Diptera	Syrphidae	Allograpta_amphotera		(Bezzi, 1928)	P			X	X
Diptera	Syrphidae	Allograpta_nigripilosa		(Hull, 1944)	E				X
Diptera	Syrphidae	Ischiodon_scutellaris		(Fabricius, 1805)	P			X	X
Diptera	Syrphidae	Ornidia_obesa		(Fabricius, 1775)	I			X	X
Diptera	Syrphidae	Palpada_vinetorum		(Fabricius, 1798)	I			X	X
Diptera	Syrphidae	Syritta_oceanica		Macquart, 1855	P			X	X
Diptera	Tephritidae	Bactrocera_atra		(Malloch, 1938)	E	X
Diptera	Tephritidae	Bactrocera_dorsalis		(Hendel, 1912)	I	X		X	X	X
Diptera	Tephritidae	Bactrocera_kirki		(Froggatt, 1911)	P	X			X
Diptera	Tephritidae	Bactrocera_luteola		(Malloch, 1931)	E				X	X
Diptera	Tephritidae	Bactrocera_perfusca		(Aubertin in Aubertin & Cheesman, 1929)	E			X
Diptera	Tephritidae	Bactrocera_tryoni		(Froggatt, 1897)	P	X		X	X
Diptera	Tephritidae	Bactrocera_xanthodes		(Broun, 1904)	I	X
Diptera	Tephritidae	Campiglossa_angustipennis		(Malloch, 1938)	E	X
Diptera	Tephritidae	Campiglossa_media		(Malloch, 1938)	E	X
Diptera	Tephritidae	Dioxyna_sororcula		(Wiedemann, 1830)	I	X		X	X
Diptera	Tephritidae	Dirioxa_pornia		(Walker, 1849)	P				?
Diptera	Tephritidae	Spathulina_acroleuca		(Schiner, 1868)	I				X
Diptera	Tephritidae	Trupanea_simplex		Malloch, 1932	E			X
Diptera	Tephritidae	Xanthaciura_immaculata		(Macquart, 1855)	E			X
Diptera	Ulidiidae	Acrosticta_apicalis		(Williston, 1896)	I			X	X
Diptera	Ulidiidae	Euxesta_eluta		Loew, 1868	I			X	X
Diptera	Ulidiidae	Euxesta_hyalipennis		Malloch, 1932	E			X
Diptera	Ulidiidae	Euxesta_pruinosa		Malloch, 1932	E			X
Diptera	Ulidiidae	Heterodoxa_fatuhivae		Malloch, 1932	E			X
Diptera	Ulidiidae	Heterodoxa_hivaoae		Malloch, 1932	E			X
Diptera	Ulidiidae	Heterodoxa_uahukae		Malloch, 1932	E			X
Diptera	Ulidiidae	Heterodoxa_uapouae		Malloch, 1932	E			X
Diptera	Ulidiidae	Perissoneura_diversipennis		Malloch, 1932	S			X
Diptera	Xenasteiidae	Xenasteia_palauensis		Hardy, 1980	P		X		X
Embioptera	Oligotomidae	Aposthonia_oceania		(Ross, 1951)	P	X		X	X
Embioptera	Phasmatidae	Graeffea_crouanii		(Le Guillou, 1841)	P		X	X	X	X
Embioptera	Phasmatidae	Hermarchus_pythonius		(Westwood, 1859)	P				X
Hemiptera	Aleyrodidae	Aleurothrixus_floccosus		(Maskell, 1896)	I				X
Hemiptera	Aleyrodidae	Aleurotrachelus_trachoides		(Back, 1912)	I				X	X
Hemiptera	Aleyrodidae	Bemisia_leakii		(Peal, 1903)	P				X
Hemiptera	Aleyrodidae	Bemisia_tabaci		(Gennadius, 1889)	I				X
Hemiptera	Aleyrodidae	Dialeurodes_kirkaldyi		(Kotinsky, 1907)	I				X	X
Hemiptera	Aleyrodidae	Neomaskellia_bergii		(Signoret, 1868)	I				X	X
Hemiptera	Aleyrodidae	Orchamoplatus_mammaeferus		(Quaintance & Baker, 1917)	I			X	X	X
Hemiptera	Aleyrodidae	Singhius_hibisci		(Kotinsky, 1907)	I				X
Hemiptera	Aleyrodidae	Trialeurodes_vaporariorum		(Westwood, 1856)	I				X
Hemiptera	Aphalaridae	Ctenarytaina_lulla		(Tuthill, 1942)	E				X
Hemiptera	Aphalaridae	Ctenarytaina_remota		Tuthill, 1956	E			X
Hemiptera	Aphididae	Aphis_craccivora		Koch, 1854	I				X
Hemiptera	Aphididae	Aphis_gossypii		Glover, 1877	I		X		X	X
Hemiptera	Aphididae	Aphis_mumfordi		Takahashi, 1934	E			X
Hemiptera	Aphididae	Aphis_nerii		Boyer de Fonscolombe, 1841	I				X
Hemiptera	Aphididae	Brevicoryne_brassicae		(Linnaeus, 1758)	I		X		X	X
Hemiptera	Aphididae	Cerataphis_brasiliensis		(Hempel, 1901)	I				X
Hemiptera	Aphididae	Cerataphis_orchidearum		(Westwood, 1879)	I				X
Hemiptera	Aphididae	Hysteroneura_setariae		(Thomas, 1878)	I				X
Hemiptera	Aphididae	Idiopterus_nephrelepidis		Davis, 1909	I				X
Hemiptera	Aphididae	Ipuka_dispersa		(van der Goot, 1917)	I				X
Hemiptera	Aphididae	Lipaphis_erysimi		(Kaltenbach, 1843)	I				X
Hemiptera	Aphididae	Lipaphis_pseudobrassicae		(Davis, 1914)	I					X
Hemiptera	Aphididae	Myzus_persicae		(Sulzer, 1776)	I				X
Hemiptera	Aphididae	Pentalonia_nigronervosa		Coquerel, 1859	I				X
Hemiptera	Aphididae	Rhopalosiphum_maidis		(Fitch, 1856)	I		X		X
Hemiptera	Aphididae	Rhopalosiphum_nymphaeae		(Linnaeus, 1761)	I				X
Hemiptera	Aphididae	Sitobion_avenae		(Fabricius, 1775)	I		X
Hemiptera	Aphididae	Sitobion_luteum		(Buckton, 1876)	I				X
Hemiptera	Aphididae	Sitobion_miscanthi		(Takahashi, 1921)	I				X
Hemiptera	Aphididae	Toxoptera_aurantii		(Boyer de Fonscolombe, 1841)	I				X
Hemiptera	Aphididae	Toxoptera_citricidus		(Kirkaldy, 1907)	I				X
Hemiptera	Aphrophoridae	Lallemandana_adamsoni		(China, 1933)	E				X
Hemiptera	Aphrophoridae	Lallemandana_australis		Hamilton, 1980	E	X
Hemiptera	Aphrophoridae	Lallemandana_cheesmani		(Lallemand, 1928)	E				X
Hemiptera	Aphrophoridae	Lallemandana_clavata		Hamilton, 1980	E	X
Hemiptera	Aphrophoridae	Lallemandana_conjuncta		Hamilton, 1980	E				X
Hemiptera	Aphrophoridae	Lallemandana_crockeri		(Van Duzee, 1937)	E	X
Hemiptera	Aphrophoridae	Lallemandana_fenestrata		(Fabricius, 1775)	E				X
Hemiptera	Aphrophoridae	Lallemandana_gambierana		Lallemand, 1944	E		X		X
Hemiptera	Aphrophoridae	Lallemandana_gressitti		Hamilton, 1980	E				X
Hemiptera	Aphrophoridae	Lallemandana_huahinensis		Hamilton, 1980	E				X
Hemiptera	Aphrophoridae	Lallemandana_insignis	pallida	(Lallemand, 1928)	E				X
Hemiptera	Aphrophoridae	Lallemandana_insignis	rapana	(Lallemand, 1928)	E	X
Hemiptera	Aphrophoridae	Lallemandana_insulata		Hamilton, 1980	E				X
Hemiptera	Aphrophoridae	Lallemandana_interrupta	cryptica	Hamilton, 1980	E				X
Hemiptera	Aphrophoridae	Lallemandana_interrupta	interrupta	(Lallemand, 1928)	E				X
Hemiptera	Aphrophoridae	Lallemandana_mooreana		(China, 1933)	E				X	X
Hemiptera	Aphrophoridae	Lallemandana_mumfordi		(China, 1933)	E				X
Hemiptera	Aphrophoridae	Lallemandana_pseudorapana		Hamilton, 1980	E				X
Hemiptera	Aphrophoridae	Lallemandana_sociabilis		(Lallemand, 1928)	E				X
Hemiptera	Aphrophoridae	Lallemandana_tahitiensis		(China, 1933)	E				X
Hemiptera	Aphrophoridae	Lallemandana_tubuaii		Hamilton, 1980	E	X
Hemiptera	Aphrophoridae	Lallemandana_tylata		Hamilton, 1980	E				X
Hemiptera	Aradidae	Aneurillodes_tahitianus		Heiss, 1999	E				X
Hemiptera	Aradidae	Arbanatus_minutus		Kormilev, 1971	E	X
Hemiptera	Aradidae	Arbanatus_parallelus		(Van Duzee, 1932)	P	X		X	X
Hemiptera	Aradidae	Arbanatus_tahitiensis		Kormilev, 1971	E				X
Hemiptera	Aradidae	Brachyrhynchus_membranaceus		(Fabricius, 1798)	P				X
Hemiptera	Aradidae	Calisius_brachypterus		Kormilev, 1967	E				X
Hemiptera	Aradidae	Calisius_homalanthi		Kormilev, 1967	E	X
Hemiptera	Asterolecaniidae	Bambusaspis_bambusae		(Boisduval, 1869)	I				X
Hemiptera	Asterolecaniidae	Russellaspis_pustulans	pustulans	(Cockerell, 1892)	I				X
Hemiptera	Carsidaridae	Mesohomotoma_hibisci		(Froggatt, 1901)	I	X	X		X
Hemiptera	Cicadellidae	Agallia_peregrinans		(Stål, 1859)	P				X
Hemiptera	Cicadellidae	Balclutha_incisa		(Matsumura, 1902)	P	X	X	X
Hemiptera	Cicadellidae	Balclutha_lucida		(Butler, 1877)	I			X
Hemiptera	Cicadellidae	Balclutha_rosea		(Scott, 1876)	I			X	X
Hemiptera	Cicadellidae	Balclutha_saltuella		(Kirschbaum, 1868)	I	X
Hemiptera	Cicadellidae	Balclutha_viridinervis		Matsumura, 1914	I				X
Hemiptera	Cicadellidae	Batracomorphus_chlorophana		(Melichar, 1903)	D			X
Hemiptera	Cicadellidae	Batracomorphus_collinus		(Osborn, 1934)	E			X
Hemiptera	Cicadellidae	Batracomorphus_maculatus		(Osborn, 1934)	E			X
Hemiptera	Cicadellidae	Bythoscopus_viduus		Stål, 1859	P				X
Hemiptera	Cicadellidae	Cicadabara_dorsalis		(Osborn, 1934)	E			X
Hemiptera	Cicadellidae	Cicadabara_minuta		(Osborn, 1934)	E			X
Hemiptera	Cicadellidae	Cicadabara_tintorella		(Osborn, 1934)	E			X
Hemiptera	Cicadellidae	Cicadula_colorata		Osborn, 1934	E			X
Hemiptera	Cicadellidae	Cicaduloida_monticola		Osborn, 1934	E			X
Hemiptera	Cicadellidae	Cicaduloida_pacifica		Osborn, 1934	E			X
Hemiptera	Cicadellidae	Colladonus_luctuosus		(Stål, 1859)	D				X
Hemiptera	Cicadellidae	Dryadomorpha_metrosideri		(Osborn, 1934)	P			X
Hemiptera	Cicadellidae	Dryadomorpha_viridia		Osborn, 1934	E			X
Hemiptera	Cicadellidae	Empoasca_marquesana		Osborn, 1934	E			X
Hemiptera	Cicadellidae	Empoasca_nesolina		Osborn, 1934	E			X
Hemiptera	Cicadellidae	Empoasca_uapouensis		Osborn, 1934	E			X
Hemiptera	Cicadellidae	Exitianus_capicola		(Stål, 1855)	I				X
Hemiptera	Cicadellidae	Exitianus_plebeius		(Kirkaldy, 1906)	P				X
Hemiptera	Cicadellidae	Homalodisca_vitripennis		(Germar, 1821)	I	X		X	X
Hemiptera	Cicadellidae	Marquesitettix_atra		(Osborn, 1934)	E			X
Hemiptera	Cicadellidae	Nesophyla_breviata		Osborn, 1934	E			X
Hemiptera	Cicadellidae	Nesophyla_flavida	bimaculata	Osborn, 1934	E			X
Hemiptera	Cicadellidae	Nesophyla_flavida	flavida	Osborn, 1934	E			X
Hemiptera	Cicadellidae	Nesophyla_nigrifrons		Osborn, 1934	E			X
Hemiptera	Cicadellidae	Nesophyla_picta		Osborn, 1934	E			X
Hemiptera	Cicadellidae	Nesophyla_sordida		Osborn, 1934	E			X
Hemiptera	Cicadellidae	Nesophyla_testacea		Osborn, 1934	E			X
Hemiptera	Cicadellidae	Nesophyla_uapouana		Osborn, 1934	E			X
Hemiptera	Cicadellidae	Nesophyla_variata		Osborn, 1934	E			X
Hemiptera	Cicadellidae	Nesoriella_maculata		Osborn, 1934	E			X
Hemiptera	Cicadellidae	Neurotettix_horishanus		Matsumura, 1914	P			X
Hemiptera	Cicadellidae	Paracicadula_coniceps		Osborn, 1934	E			X
Hemiptera	Cicadellidae	Scaphoidulina_obliqua		Osborn, 1934	E			X
Hemiptera	Cicadellidae	Scaphosteles_nukahiva		Knight & Webb, 1993	E			X
Hemiptera	Cicadellidae	Solanasca_solana		(DeLong, 1931)	I				X
Hemiptera	Cicadellidae	Sophonia_orientalis		(Matsumura, 1912)	I	X		X	X
Hemiptera	Cicadellidae	Tharra_nitida		Nielson, 1975	E				X
Hemiptera	Cicadellidae	Tharra_tahitiensis		(Osborn, 1934)	S	X			X
Hemiptera	Cicadidae	Raiateana_oulietea		Boulard, 1979	E				X
Hemiptera	Cimicidae	Cimex_hemipterus		(Fabricius, 1803)	I				X
Hemiptera	Cimicidae	Cimex_lectularius		Linnaeus, 1758	I				X
Hemiptera	Cixiidae	Manurevana_draconarius		(Fennah, 1958)	E	X
Hemiptera	Cixiidae	Oliarus_amyntor		Fennah, 1958	E			X
Hemiptera	Cixiidae	Oliarus_anthedon		Fennah, 1958	E			X
Hemiptera	Cixiidae	Oliarus_atlas		Fennah, 1958	E			X
Hemiptera	Cixiidae	Oliarus_clyte		Fennah, 1958	E			X
Hemiptera	Cixiidae	Oliarus_coronis		Fennah, 1958	E			X
Hemiptera	Cixiidae	Oliarus_dido		Fennah, 1958	E			X
Hemiptera	Cixiidae	Oliarus_helxine	helxine	Fennah, 1958	E			X
Hemiptera	Cixiidae	Oliarus_helxine	tahuatensis	Fennah, 1958	E			X
Hemiptera	Cixiidae	Oliarus_iliona		Fennah, 1958	E			X
Hemiptera	Cixiidae	Oliarus_maia		Fennah, 1958	E			X
Hemiptera	Cixiidae	Oliarus_parasanga		Fennah, 1958	E			X
Hemiptera	Cixiidae	Oliarus_plancina		Fennah, 1958	E			X
Hemiptera	Cixiidae	Oliarus_sutrinus		Fennah, 1958	E			X
Hemiptera	Cixiidae	Oliarus_symmysta		Fennah, 1958	E			X
Hemiptera	Cixiidae	Oliarus_telagonus		Fennah, 1958	E			X
Hemiptera	Cixiidae	Oliarus_thamyras		Fennah, 1958	E			X
Hemiptera	Cixiidae	Oliarus_vafer		Fennah, 1949	E			X
Hemiptera	Cixiidae	Oliarus_vindex		Fennah, 1958	E			X
Hemiptera	Cixiidae	Oliarus_zancha		Fennah, 1958	E			X
Hemiptera	Cixiidae	Oteana_aimeho		Hoch, 2006	E				X
Hemiptera	Cixiidae	Oteana_aorai		Hoch, 2006	E				X
Hemiptera	Cixiidae	Oteana_ata		Hoch, 2006	E				X
Hemiptera	Cixiidae	Oteana_euphranor		(Fennah, 1958)	E				X
Hemiptera	Cixiidae	Oteana_eurynome		(Fennah, 1958)	E				X
Hemiptera	Cixiidae	Oteana_iaorana		Hoch, 2006	E				X
Hemiptera	Cixiidae	Oteana_mato		Hoch, 2006	E				X
Hemiptera	Cixiidae	Oteana_moana		Hoch, 2006	E				X
Hemiptera	Cixiidae	Oteana_omai		Hoch, 2006	E				X
Hemiptera	Cixiidae	Oteana_pouvana		Hoch, 2006	E				X
Hemiptera	Cixiidae	Oteana_temehani		Hoch, 2006	E				X
Hemiptera	Cixiidae	Oteana_tiare		Hoch, 2006	E				X
Hemiptera	Coccidae	Ceroplastes_rubens		Maskell, 1893	I				X	X
Hemiptera	Coccidae	Coccus_hesperidum	hesperidum	Linnaeus, 1758	I				X
Hemiptera	Coccidae	Coccus_longulus		(Douglas, 1887)	I				X
Hemiptera	Coccidae	Coccus_viridis		(Green, 1889)	I		X		X
Hemiptera	Coccidae	Eucalymnatus_tessellatus		(Signoret, 1873)	I				X	X
Hemiptera	Coccidae	Kilifia_acuminata		(Signoret, 1873)	I				X
Hemiptera	Coccidae	Milviscutulus_mangiferae		(Green, 1889)	I				X
Hemiptera	Coccidae	Parasaissetia_nigra		(Nietner, 1861)	I		X	X
Hemiptera	Coccidae	Parthenolecanium_persicae	persicae	(Fabricius, 1776)	I				X
Hemiptera	Coccidae	Prococcus_acutissimus		(Green, 1896)	I				X
Hemiptera	Coccidae	Protopulvinaria_longivalvata		Green, 1909	I				X
Hemiptera	Coccidae	Pulvinaria_psidii		Maskell, 1893	I				X	X
Hemiptera	Coccidae	Saissetia_coffeae		(Walker, 1852)	I			X		X
Hemiptera	Coccidae	Saissetia_miranda		(Cockerell & Parrott in Cockerell, 1899)	I				X
Hemiptera	Coccidae	Saissetia_oleae		(Olivier, 1791)	I			X		X
Hemiptera	Conchaspididae	Conchaspis_angraeci		Cockerell, 1893	I				X
Hemiptera	Coreidae	Leptoglossus_gonagra		(Fabricius, 1775)	I				X
Hemiptera	Cydnidae	Fromundus_pygmaeus		(Dallas, 1851)	I		X	X	X
Hemiptera	Cymidae	Ashlockia_longicorialis		Hamid, 1975	E	X
Hemiptera	Cymidae	Neocymus_insularis		Van Duzee, 1932	E			X
Hemiptera	Delphacidae	Aloha_lycurgus		Fennah, 1958	E			X
Hemiptera	Delphacidae	Aloha_majuma		Fennah, 1958	E			X
Hemiptera	Delphacidae	Coronacella_sinhalana		(Kirkaldy, 1906)	P				X
Hemiptera	Delphacidae	Delphacodes_choroebus		Fennah, 1958	E		X
Hemiptera	Delphacidae	Delphacodes_muirella		Metcalf, 1943	P	X			X	X
Hemiptera	Delphacidae	Ilburnia_cheesmani		Muir, 1927	E			X
Hemiptera	Delphacidae	Latistria_eupompe		(Kirkaldy, 1907)	P	X			X
Hemiptera	Delphacidae	Leialoha_cajeta		Fennah, 1958	E			X
Hemiptera	Delphacidae	Marquedryas_acamas		Asche, 1998	E			X
Hemiptera	Delphacidae	Marquedryas_laodice		Asche, 1998	E			X
Hemiptera	Delphacidae	Marquedryas_oenone		(Fennah, 1958)	E			X
Hemiptera	Delphacidae	Nesosydne_acastus		Fennah, 1958	E			X
Hemiptera	Delphacidae	Nesosydne_agenor		Fennah, 1958	E			X
Hemiptera	Delphacidae	Nesosydne_cheesmanae		(Muir, 1927)	E			X
Hemiptera	Delphacidae	Nesosydne_cleanthes		Fennah, 1958	E			X
Hemiptera	Delphacidae	Nesosydne_clitarchus		Fennah, 1958	E			X
Hemiptera	Delphacidae	Nesosydne_cyane		Fennah, 1958	E			X
Hemiptera	Delphacidae	Nesosydne_dinomache		Fennah, 1958	E			X
Hemiptera	Delphacidae	Nesosydne_elatus		Fennah, 1958	E			X
Hemiptera	Delphacidae	Nesosydne_helicaon		Fennah, 1958	E			X
Hemiptera	Delphacidae	Nesosydne_lanista		Fennah, 1958	E			X
Hemiptera	Delphacidae	Nesosydne_laocoon		(Fennah, 1958)	E			X
Hemiptera	Delphacidae	Nesosydne_latona		Fennah, 1958	E			X
Hemiptera	Delphacidae	Nesosydne_linus		Fennah, 1958	E			X
Hemiptera	Delphacidae	Nesosydne_melampus		Fennah, 1958	E			X
Hemiptera	Delphacidae	Nesosydne_oroanda		Fennah, 1958	E			X
Hemiptera	Delphacidae	Nesosydne_orphne		Fennah, 1958	E			X
Hemiptera	Delphacidae	Nesosydne_otus		Fennah, 1958	E	X
Hemiptera	Delphacidae	Nesosydne_ozomene		Fennah, 1958	E	X
Hemiptera	Delphacidae	Nesosydne_panthus		Fennah, 1958	E	X
Hemiptera	Delphacidae	Nesosydne_remmius		Fennah, 1958	E				X
Hemiptera	Delphacidae	Nesosydne_satyrion		Fennah, 1958	E	X
Hemiptera	Delphacidae	Nesosydne_scorpinaea		Fennah, 1958	E				X
Hemiptera	Delphacidae	Nesosydne_siderion		Fennah, 1958	E			X
Hemiptera	Delphacidae	Nesosydne_sophonisba		Fennah, 1958	E	X
Hemiptera	Delphacidae	Nesosydne_soracte		Fennah, 1958	E	X
Hemiptera	Delphacidae	Nesosydne_sorix		Fennah, 1958	E			X
Hemiptera	Delphacidae	Opiconsiva_paludum		(Kirkaldy, 1910)	P	X	X		X
Hemiptera	Delphacidae	Peregrinus_maidis		(Ashmead, 1890)	I				X
Hemiptera	Delphacidae	Sardia_pluto		(Kirkaldy, 1906)	P				X
Hemiptera	Delphacidae	Sogatella_furcifera		(Horváth, 1899)	I				X
Hemiptera	Delphacidae	Sogatella_kolophon		(Kirkaldy, 1907)	I		X	X	X
Hemiptera	Delphacidae	Sogatodes_placitus		(Van Duzee, 1937)	P	X
Hemiptera	Delphacidae	Tarophagus_proserpina		(Kirkaldy, 1907)	P				X
Hemiptera	Delphacidae	Toya_dryope		(Kirkaldy, 1907)	P	X	X		X
Hemiptera	Delphacidae	Toya_lazulis		(Kirkaldy, 1907)	P	X
Hemiptera	Delphacidae	Ugyops_almo		Fennah, 1958	E	X
Hemiptera	Delphacidae	Ugyops_haliacmon		Fennah, 1958	E				X
Hemiptera	Derbidae	Lamenia_caliginea		(Stål, 1854)	P	X			X	X
Hemiptera	Derbidae	Paralyricen_tephrias		Fennah, 1958	S				X
Hemiptera	Derbidae	Swezeyia_lyricen		Kirkaldy, 1906	S				X
Hemiptera	Derbidae	Swezeyia_pero		Fennah, 1971	P				X
Hemiptera	Diaspididae	Abgrallaspis_cyanophylli		(Signoret, 1869)	I				X
Hemiptera	Diaspididae	Aonidiella_aurantii		(Maskell, 1879)	I				X
Hemiptera	Diaspididae	Aspidiotus_destructor		Signoret, 1869	I			X		X
Hemiptera	Diaspididae	Aulacaspis_rosarum		Borchsenius, 1958	I		X		X
Hemiptera	Diaspididae	Chrysomphalus_aonidum		(Linnaeus, 1758)	I				X
Hemiptera	Diaspididae	Chrysomphalus_dictyospermi		(Morgan, 1889)	I				X	X
Hemiptera	Diaspididae	Clavaspis_herculeana		(Cockerell & Hadden in Doane & Hadden, 1909)	I				X
Hemiptera	Diaspididae	Diaspis_boisduvalii		Signoret, 1869	I				X
Hemiptera	Diaspididae	Diaspis_bromeliae		(Kerner, 1778)	I				X
Hemiptera	Diaspididae	Diaspis_echinocacti		(Bouché, 1833)	I				X
Hemiptera	Diaspididae	Fiorinia_fioriniae		(Targioni Tozzetti, 1867)	I				X
Hemiptera	Diaspididae	Fiorinia_phantasma		Cockerell & Robinson, 1915	I				?
Hemiptera	Diaspididae	Fiorinia_proboscidaria		Green, 1900	I				X
Hemiptera	Diaspididae	Furcaspis_biformis		(Cockerell, 1893)	I				X
Hemiptera	Diaspididae	Hemiberlesia_lataniae		(Signoret, 1869)	I			X
Hemiptera	Diaspididae	Hemiberlesia_rapax		(Comstock, 1881)	I				X
Hemiptera	Diaspididae	Howardia_biclavis		(Comstock, 1883)	I				X
Hemiptera	Diaspididae	Ischnaspis_longirostris		(Signoret, 1882)	I				X
Hemiptera	Diaspididae	Lepidosaphes_beckii		(Newman, 1869)	I		X		X	X
Hemiptera	Diaspididae	Lepidosaphes_gloverii		(Packard, 1869)	I				X
Hemiptera	Diaspididae	Lepidosaphes_marginata		Ferris, 1935	E			X
Hemiptera	Diaspididae	Morganella_longispina		(Morgan, 1889)	I				X	X
Hemiptera	Diaspididae	Oceanaspidiotus_araucariae		(Adachi & Fullaway, 1953)	P				X
Hemiptera	Diaspididae	Odonaspis_ruthae		Kotinsky, 1915	I				X
Hemiptera	Diaspididae	Parlatoria_cinerea		Hadden in Doane & Hadden, 1909	I				X
Hemiptera	Diaspididae	Parlatoria_crotonis		Douglas, 1887	I				X	X
Hemiptera	Diaspididae	Parlatoria_pseudaspidiotus		Lindinger, 1905	I				X
Hemiptera	Diaspididae	Pinnaspis_aspidistrae	aspidistrae	(Signoret, 1869)	I		X		X	X
Hemiptera	Diaspididae	Pinnaspis_buxi		(Bouché, 1851)	I				X
Hemiptera	Diaspididae	Pinnaspis_strachani		(Cooley, 1899)	I				X	X
Hemiptera	Dictyopharidae	Nesolyncides_io		Fennah, 1958	E		X
Hemiptera	Eriococcidae	Acanthococcus_araucariae	araucariae	(Maskell, 1879)	I				X
Hemiptera	Geocoridae	Germalus_costalis		Van Duzee, 1932	E			X
Hemiptera	Geocoridae	Germalus_fuliginosus		Van Duzee, 1932	E			X
Hemiptera	Geocoridae	Germalus_infans		Van Duzee, 1932	E			X
Hemiptera	Geocoridae	Germalus_lateralis		Van Duzee, 1932	E			X
Hemiptera	Geocoridae	Germalus_maculatus		Van Duzee, 1932	E			X
Hemiptera	Geocoridae	Germalus_robustus		Van Duzee, 1934	E			X
Hemiptera	Geocoridae	Germalus_unicolor		(Montandon, 1907)	P			X
Hemiptera	Gerridae	Halobates_hawaiiensis		Usinger, 1938	P			X	X	X
Hemiptera	Gerridae	Halobates_micans		Eschscholtz, 1822	P			X
Hemiptera	Gerridae	Halobates_sericeus		Eschscholtz, 1822	P			X		X
Hemiptera	Gerridae	Limnogonus_cheesmani		Lundblad, 1934	E				X
Hemiptera	Gerridae	Limnogonus_luctuosus		(Montrousier, 1864)	P				X
Hemiptera	Hermatobatidae	Hermatobates_haddonii		Carpenter, 1891	D			X
Hemiptera	Hermatobatidae	Hermatobates_tiarae		Herring, 1965	E			X	X	X
Hemiptera	Hydrometridae	Dolichocephalometra_pacifica		(Van Duzee, 1934)	E			X
Hemiptera	Hydrometridae	Hydrometra_gagnei		Polhemus & Polhemus, 1995	E				X
Hemiptera	Hydrometridae	Hydrometra_ribesci		Hungerford, 1938	P				X
Hemiptera	Hydrometridae	Trichometra_robusta		Hungerford, 1939	E			X
Hemiptera	Liviidae	Syntomoza_tahuata		(Klyver, 1932)	E			X
Hemiptera	Lygaeidae	Graptostethus_nigriceps		Stål, 1874	P				X
Hemiptera	Lygaeidae	Neocrompus_kellersi		China, 1930	P	X
Hemiptera	Lygaeidae	Neocrompus_pallax		Ashlock & Scudder, 1966	E				X
Hemiptera	Lygaeidae	Neocrompus_zimmermani		Ashlock & Scudder, 1966	E	X
Hemiptera	Meenoplidae	Suva_metagon		Fennah, 1958	E				X
Hemiptera	Membracidae	Ilithucia_nasuta		(Stål, 1859)	D				X
Hemiptera	Miridae	Campylomma_breviata		Knight, 1938	E			X
Hemiptera	Miridae	Campylomma_collina		(Van Duzee, 1934)	E			X
Hemiptera	Miridae	Campylomma_cuneolata		Knight, 1938	E			X
Hemiptera	Miridae	Campylomma_fusca		Knight, 1938	E			X
Hemiptera	Miridae	Campylomma_hivaoae		Knight, 1938	E			X
Hemiptera	Miridae	Campylomma_kraussi		Schuh, 1984	E				X
Hemiptera	Miridae	Campylomma_longirostris		Knight, 1938	E			X
Hemiptera	Miridae	Campylomma_marquesana		Knight, 1938	E			X
Hemiptera	Miridae	Campylomma_minuenda		Knight, 1938	E			X
Hemiptera	Miridae	Campylomma_rapae		Schuh, 1984	E	X
Hemiptera	Miridae	Campylomma_rubrotincta		Knight, 1938	E			X
Hemiptera	Miridae	Campylomma_tahitica		Knight, 1938	E				X
Hemiptera	Miridae	Campylomma_tinctipennis		Knight, 1938	E			X
Hemiptera	Miridae	Coridromius_tahitiensis		Tatarnic & Cassis, 2008	E				X
Hemiptera	Miridae	Coridromius_taravao		Tatarnic & Cassis, 2013	E				X
Hemiptera	Miridae	Creontiades_insularis		Poppius, 1911	P	X	X	X	X
Hemiptera	Miridae	Creontiades_pacificus		(Stål, 1859)	P		X		X
Hemiptera	Miridae	Cyrtorhinus_fulvus		Knight, 1935	I				X
Hemiptera	Miridae	Engytatus_acuminatus		(Knight, 1938)	E			X
Hemiptera	Miridae	Engytatus_marquesanus		(Knight, 1938)	E			X
Hemiptera	Miridae	Engytatus_minutus		(Knight, 1938)	E			X
Hemiptera	Miridae	Engytatus_seorsus		(Van Duzee, 1934)	E			X
Hemiptera	Miridae	Engytatus_tuberculatus		(Knight, 1938)	E			X
Hemiptera	Miridae	Filicicoris_huahine		Namyatova & Cassis, 2016	E				X
Hemiptera	Miridae	Filicicoris_meyeri		Namyatova & Cassis, 2016	E				X
Hemiptera	Miridae	Filicicoris_raiatea		Namyatova & Cassis, 2016	E				X
Hemiptera	Miridae	Filicicoris_rubramaculus		Namyatova & Cassis, 2016	E				X
Hemiptera	Miridae	Filicicoris_tatarnici		Namyatova & Cassis, 2016	E				X
Hemiptera	Miridae	Filicicoris_viridis		Namyatova & Cassis, 2016	E				X
Hemiptera	Miridae	Hyalopelinus_samoanus		(Knight, 1935)	P				X
Hemiptera	Miridae	Hyalopeplus_marquesanus		Carvalho, 1979	E			X
Hemiptera	Miridae	Hyalopeplus_pellucidus		(Stål, 1859)	P			X	X
Hemiptera	Miridae	Lygus_taiticus		(Stål, 1859)	E				X
Hemiptera	Miridae	Nesidiocoris_tenuis		(Reuter, 1895)	I				X
Hemiptera	Miridae	Paramixia_singalensis		(Distant, 1904)	P				X
Hemiptera	Miridae	Pseudoloxops_adamsoni		(Knight, 1937)	E				X
Hemiptera	Miridae	Pseudoloxops_flavus		(Knight, 1937)	E				X
Hemiptera	Miridae	Pseudoloxops_nigribasicornis		(Knight, 1937)	E				X
Hemiptera	Miridae	Pseudoloxops_rubroclavus		(Knight, 1937)	E				X
Hemiptera	Miridae	Pseudoloxops_rubrocuneatus		(Knight, 1937)	E				X
Hemiptera	Miridae	Pseudoloxops_tahiticus		(Knight, 1937)	E				X
Hemiptera	Miridae	Sthenaridea_piceonigra		(Motschulsky, 1863)	P				X
Hemiptera	Miridae	Tinginotum_knowlesi		(Kirkaldy, 1908)	P		X		X
Hemiptera	Miridae	Tytthus_chinensis		(Stål, 1860)	P	X			X
Hemiptera	Monophlebidae	Icerya_aegyptiaca		(Douglas, 1890)	I				X
Hemiptera	Monophlebidae	Icerya_purchasi		Maskell, 1879	I				X
Hemiptera	Monophlebidae	Icerya_seychellarum		(Westwood, 1855)	I		X		X	X
Hemiptera	Nabidae	Nabis_ancora		Van Duzee, 1934	E			X
Hemiptera	Nabidae	Nabis_capsiformis		Germar, 1838	P	X	X	X	X
Hemiptera	Nabidae	Nabis_kinbergii		Reuter, 1872	P				X
Hemiptera	Nabidae	Nabis_longipes		Van Duzee, 1932	E			X
Hemiptera	Nabidae	Nabis_mooreana		Polhemus, 2010	E				X
Hemiptera	Nabidae	Nabis_mumfordi		Van Duzee, 1932	E			X
Hemiptera	Nabidae	Nabis_nukuhiva		Polhemus, 2002	E			X
Hemiptera	Nabidae	Nabis_orohena		Polhemus, 2010	E				X
Hemiptera	Nabidae	Nabis_plicatulus		Van Duzee, 1932	E			X
Hemiptera	Nabidae	Nabis_polynesica		Polhemus, 2010	E				X
Hemiptera	Nabidae	Nabis_raiateana		Polhemus, 2010	E				X
Hemiptera	Nabidae	Nabis_tahitiensis		Polhemus, 2010	E				X
Hemiptera	Nabidae	Nabis_tangaroa		Polhemus, 2010	E				X
Hemiptera	Nabidae	Nabis_tiki		Polhemus, 2010	E				X
Hemiptera	Nabidae	Nabis_toheia		Polhemus, 2010	E				X
Hemiptera	Nogodinidae	Atylana_astydamia		Fennah, 1958	E		X
Hemiptera	Nogodinidae	Atylana_intrusa		(Melichar, 1906)	P	X
Hemiptera	Nogodinidae	Atylana_melissa		Fennah, 1958	E				X
Hemiptera	Nogodinidae	Atylana_palanto		Fennah, 1958	E				X
Hemiptera	Nogodinidae	Atylana_parmenides		Fennah, 1958	E	X
Hemiptera	Nogodinidae	Atylana_phoebe		Fennah, 1958	E				X
Hemiptera	Nogodinidae	Atylana_phorcynis		Fennah, 1958	E				X
Hemiptera	Nogodinidae	Atylana_sagmaria		Fennah, 1958	E	X
Hemiptera	Nogodinidae	Atylana_torcular		Fennah, 1958	E				X
Hemiptera	Nogodinidae	Atylana_tormina		Fennah, 1958	E	X
Hemiptera	Nogodinidae	Atylana_urania		Fennah, 1958	E	X
Hemiptera	Nogodinidae	Atylana_vesontio		Fennah, 1958	E	X
Hemiptera	Nogodinidae	Atylana_volumna		Fennah, 1958	E	X
Hemiptera	Notonectidae	Anisops_tahitiensis		Lundblad, 1934	P				X
Hemiptera	Orsillidae	Neortholomus_jamaicensis		(Dallas, 1852)	D				X
Hemiptera	Orsillidae	Xyonysius_californicus		(Stål, 1859)	D				X
Hemiptera	Pentatomidae	Andrallus_spinidens		(Fabricius, 1787)	P				X
Hemiptera	Pentatomidae	Catacanthus_viridicatus		Distant, 1881	P				X
Hemiptera	Pentatomidae	Glaucias_marcidus		(Cheesman, 1927)	E					X
Hemiptera	Pentatomidae	Glaucias_venustus		Van Duzee, 1934	E			X
Hemiptera	Pentatomidae	Montrouzieriellus_falleni		(Guérin-Méneville, 1831)	P	X			X
Hemiptera	Pentatomidae	Nezara_viridula		(Linnaeus, 1758)	I	X	X		X	X
Hemiptera	Pentatomidae	Oechalia_schellenbergii		(Guérin-Méneville, 1831)	P	X	X	X	X	X
Hemiptera	Pentatomidae	Piezodorus_oceanicus		(Montrouzier, 1865)	P	X			X
Hemiptera	Pentatomidae	Podisus_nigrispinus		(Dallas, 1851)	D				X
Hemiptera	Pentatomidae	Tahitocoris_cheesmanae		Yang, 1935	E				X
Hemiptera	Plataspidae	Brachyplatys_capito		Montandon, 1894	E				X
Hemiptera	Pseudococcidae	Antonina_graminis		(Maskell, 1897)	I				X	X
Hemiptera	Pseudococcidae	Chaetococcus_bambusae		(Maskell, 1893)	I				X
Hemiptera	Pseudococcidae	Dysmicoccus_brevipes		(Cockerell, 1893)	I			X
Hemiptera	Pseudococcidae	Dysmicoccus_cocotis		(Maskell, 1890)	I		X		X
Hemiptera	Pseudococcidae	Ferrisia_virgata		(Cockerell, 1893)	I			X		X
Hemiptera	Pseudococcidae	Laminicoccus_pandani		(Cockerell, 1895)	P			X	X
Hemiptera	Pseudococcidae	Palmicultor_palmarum		(Ehrhorn, 1916)	I		X		X	X
Hemiptera	Pseudococcidae	Planococcus_citri		(Risso, 1813)	I			X		X
Hemiptera	Pseudococcidae	Planococcus_minor		(Maskell, 1897)	I	X			X
Hemiptera	Pseudococcidae	Pseudococcus_jackbeardsleyi		Gimpel & Miller, 1996	I			X
Hemiptera	Pseudococcidae	Pseudococcus_kraussi		Williams & Watson, 1988	E	X
Hemiptera	Pseudococcidae	Pseudococcus_longispinus		(Targioni Tozzetti, 1867)	I				X	X
Hemiptera	Pseudococcidae	Pseudococcus_maritimus		(Ehrhorn, 1900)	D				X
Hemiptera	Pseudococcidae	Pseudococcus_perforatus		Ferris, 1935	E				X
Hemiptera	Pseudococcidae	Pseudococcus_swezeyi		Ehrhorn, 1916	Q			X
Hemiptera	Pseudococcidae	Saccharicoccus_sacchari		(Cockerell, 1895)	I				X	X
Hemiptera	Psyllidae	Heteropsylla_cubana		Crawford, 1914	I	X			X
Hemiptera	Reduviidae	Empicoris_rubromaculatus		(Blackburn, 1889)	I		X
Hemiptera	Reduviidae	Pelmatomesa_sarophora		Wygodzinsky, 1966	E	X
Hemiptera	Reduviidae	Peregrinator_biannulipes		(Montrouzier & Signoret, 1861)	I			X	X
Hemiptera	Reduviidae	Ploiaria_assimulatus		Van Duzee, 1934	E			X
Hemiptera	Reduviidae	Ploiaria_insolida		(White, 1877)	P			X
Hemiptera	Reduviidae	Ploiaria_macrophthalma		(Dohrn, 1860)	P				X
Hemiptera	Reduviidae	Taitaia_zimmermani		Wygodzinsky, 1966	E	X
Hemiptera	Reduviidae	Tubuataita_galatea		Wygodzinsky, 1966	E	X
Hemiptera	Reduviidae	Zelus_renardii		Kolenati, 1857	I					X
Hemiptera	Rhopalidae	Leptocoris_marquesensis		Cheesman, 1926	E			X
Hemiptera	Rhopalidae	Leptocoris_rufomarginatus		(Fabricius, 1794)	P				X
Hemiptera	Rhopalidae	Leptocoris_tagalicus		Burmeister, 1834	P				X
Hemiptera	Rhopalidae	Liorhyssus_hyalinus		(Fabricius, 1794)	P	X		X	X
Hemiptera	Rhopalidae	Niesthrea_sidae		(Fabricius, 1794)	D				X
Hemiptera	Rhyparochromidae	Clerada_apicicornis		Signoret, 1862	P				X
Hemiptera	Rhyparochromidae	Neocnemodus_mumfordi		(Van Duzee, 1935)	E			X
Hemiptera	Rhyparochromidae	Pachybrachius_bilobatus		(Say, 1831)	D				X
Hemiptera	Rhyparochromidae	Pachybrachius_vinctus		(Say, 1831)	D				X
Hemiptera	Rhyparochromidae	Pamerarma_ventralis		(China, 1930)	P	X	X
Hemiptera	Rhyparochromidae	Paromius_gracilis		(Rambur, 1839)	P	X	X	X
Hemiptera	Rhyparochromidae	Pseudopachybrachius_guttus		(Dallas, 1852)	P	X	X		X
Hemiptera	Rhyparochromidae	Remaudiereana_castanea		(Van Duzee, 1932)	E			X
Hemiptera	Rhyparochromidae	Remaudiereana_nigriceps		(Dallas, 1852)	P				X
Hemiptera	Saldidae	Saldula_tahitiensis		Cobben, 1961	E				X
Hemiptera	Scutelleridae	Coleotichus_adamsoni		Van Duzee, 1932	E			X	X
Hemiptera	Scutelleridae	Coleotichus_artensis		(Montrouzier, 1858)	P			X	X
Hemiptera	Tingidae	Teleonemia_scrupulosa		Stål, 1873	I				X
Hemiptera	Triozidae	Anomocephala_unica		Tuthill, 1942	E	X
Hemiptera	Triozidae	Trioza_alifumosa		Klyver, 1932	E			X
Hemiptera	Triozidae	Trioza_alipellucida		Klyver, 1932	E			X
Hemiptera	Triozidae	Trioza_bimaculata		Tuthill, 1942	E				X
Hemiptera	Triozidae	Trioza_significans		Tuthill, 1956	E			X
Hemiptera	Triozidae	Trioza_vitiensis		Kirkaldy, 1907	P			X	X
Hemiptera	Triozidae	Trioza_zimmermani		Tuthill, 1942	E	X
Hemiptera	Tropiduchidae	Kallitaxila_sinica		(Walker, 1851)	I	X
Hemiptera	Veliidae	Microvelia_prompta		Cheesman, 1926	E				X
Hemiptera	Veliidae	Paravelia_taipiense		(Cheesman, 1926)	E			X
Hemiptera	Veliidae	Tubuaivelia_michaili		Polhemus & Polhemus, 2008	E	X
Hymenoptera	Agaonidae	Platyscapa_innumerabilis		(Fullaway, 1913)	P			X
Hymenoptera	Aphelinidae	Aphytis_chrysomphali		(Mercet, 1912)	I				X
Hymenoptera	Aphelinidae	Encarsia_brasiliensis		(Hempel, 1904)	I				X
Hymenoptera	Aphelinidae	Encarsia_citrina		(Craw, 1891)	I				X
Hymenoptera	Aphelinidae	Encarsia_formosa		Gahan, 1924	I				X
Hymenoptera	Aphelinidae	Encarsia_guadeloupae		Viggiani, 1987	I				X
Hymenoptera	Aphelinidae	Encarsia_nigricephala		Dozier, 1937	I				X
Hymenoptera	Aphelinidae	Encarsia_protransvena		Viggiani, 1985	I				X
Hymenoptera	Aphelinidae	Encarsia_sophia		(Girault & Dodd, 1915)	I				X
Hymenoptera	Aphelinidae	Eutrichosomella_insularis		Timberlake, 1941	E			X
Hymenoptera	Apidae	Amegilla_pulchra		(Smith, 1854)	I				X
Hymenoptera	Apidae	Apis_mellifera	ligustica	Spinola, 1806	I				X
Hymenoptera	Apidae	Braunsapis_puangensis		(Cockerell, 1929)	I				X
Hymenoptera	Apidae	Ceratina_dentipes		Friese, 1914	I				X
Hymenoptera	Apidae	Xylocopa_sonorina		Smith, 1874	I				X
Hymenoptera	Bethylidae	Bethylopsis_fullawayi		Fouts, 1935	E			X
Hymenoptera	Bethylidae	Cephalonomia_unicolor		Fouts, 1935	E			X
Hymenoptera	Bethylidae	Sierola_adamsoni		Fullaway, 1934	E			X
Hymenoptera	Bethylidae	Sierola_bryani		Fullaway, 1934	E			X
Hymenoptera	Bethylidae	Sierola_cookei		Fullaway, 1934	E			X
Hymenoptera	Bethylidae	Sierola_depressa	marquisensis	Fullaway, 1934	E			X
Hymenoptera	Bethylidae	Sierola_freycinetiae	freycinetiae	Fullaway, 1934	E			X
Hymenoptera	Bethylidae	Sierola_freycinetiae	matauunaiana	Fullaway, 1934	E			X
Hymenoptera	Bethylidae	Sierola_gregoryi		Fullaway, 1934	E			X
Hymenoptera	Bethylidae	Sierola_hivaoaensis		Fullaway, 1934	E			X
Hymenoptera	Bethylidae	Sierola_lebronnecii		Fullaway, 1934	E			X
Hymenoptera	Bethylidae	Sierola_mumfordi		Fullaway, 1934	E			X
Hymenoptera	Bethylidae	Sierola_ooumuana		Fullaway, 1934	E			X
Hymenoptera	Bethylidae	Sierola_tahuataensis		Fullaway, 1934	E			X
Hymenoptera	Bethylidae	Sierola_tauraaiana	pukokiana	Fullaway, 1934	E			X
Hymenoptera	Bethylidae	Sierola_tauraaiana	tauraaiana	Fullaway, 1934	E			X
Hymenoptera	Braconidae	Agathis_tautirae		(Cheesman, 1928)	P				X
Hymenoptera	Braconidae	Apanteles_taiticus		(Holmgren, 1868)	E				X
Hymenoptera	Braconidae	Austrozele_filicornis		(Cameron, 1903)	P				X
Hymenoptera	Braconidae	Austrozele_longipes		(Holmgren, 1868)	P				X
Hymenoptera	Braconidae	Bracon_taiticus		Holmgren, 1868	E				X
Hymenoptera	Braconidae	Bracon_unicarinatus		Holmgren, 1868	E				X
Hymenoptera	Braconidae	Chelonus_fraterculus		Holmgren, 1868	E				X
Hymenoptera	Braconidae	Fopius_arisanus		(Sonan, 1932)	I				X
Hymenoptera	Braconidae	Lysiphlebus_testaceipes		(Cresson, 1880)	I				X
Hymenoptera	Braconidae	Parallorhogas_pallidiceps		(Perkins 1910)	P				X
Hymenoptera	Ceraphronidae	Ceraphron_obscurus		(Fouts, 1935)	E			X
Hymenoptera	Ceraphronidae	Ceraphron_robustus		(Fouts, 1935)	E			X
Hymenoptera	Chrysididae	Chrysis_angolensis		Radoszkowski, 1881	I			X	X
Hymenoptera	Colletidae	Hylaeus_tuamotuensis		Michener, 1965	E					X
Hymenoptera	Crabronidae	Oxybelus_uturoae		Cheesman, 1928	E				X
Hymenoptera	Crabronidae	Pison_hospes		Smith, 1879	P			X	X
Hymenoptera	Crabronidae	Pison_ignavum		Turner, 1908	P			X	X
Hymenoptera	Crabronidae	Pison_impunctatum		Turner, 1912	P			X	X
Hymenoptera	Crabronidae	Pison_insulare		Smith, 1869	P				X
Hymenoptera	Crabronidae	Pison_iridipenne		Smith, 1879	P			X	X	X
Hymenoptera	Crabronidae	Pison_spinolae		Shuckard, 1838	P		X
Hymenoptera	Crabronidae	Pison_tahitense		de Saussure, 1867	P			X	X
Hymenoptera	Crabronidae	Tachysphex_fanuiensis	fanuiensis	Cheesman, 1928	P			X	X	X
Hymenoptera	Crabronidae	Trypoxylon_nitidum	mooreaense	Tsuneki, 1981	E				X
Hymenoptera	Diapriidae	Trichopria_insulana		(Fouts, 1935)	E				X
Hymenoptera	Diapriidae	Trichopria_lebronnecii		(Fouts, 1935)	E			X
Hymenoptera	Dryinidae	Anteon_dubius		Fouts, 1935	E			X	X
Hymenoptera	Dryinidae	Gonatopus_perraulti		Olmi, Marletta & Guglielmino, 2014	E				X
Hymenoptera	Dryinidae	Gonatopus_rufus		(Fouts, 1935)	E			X
Hymenoptera	Dryinidae	Gonatopus_tahitianus		(Olmi, 1991)	E				X
Hymenoptera	Dryinidae	Haplogonatopus_vitiensis		Perkins, 1906	I				X
Hymenoptera	Encyrtidae	Anagyrus_adamsoni		Timberlake, 1941	E				X
Hymenoptera	Encyrtidae	Anagyrus_flaviceps		Timberlake, 1941	E			X
Hymenoptera	Encyrtidae	Anagyrus_marquesanus		Timberlake, 1941	E			X
Hymenoptera	Encyrtidae	Anagyrus_mumfordi		Timberlake, 1941	E			X
Hymenoptera	Encyrtidae	Anagyrus_orbitalis		Timberlake, 1941	E			X
Hymenoptera	Encyrtidae	Anagyrus_punctifrons		Timberlake, 1941	E			X
Hymenoptera	Encyrtidae	Coccidoxenoides_perminutus		Girault, 1915	I			X
Hymenoptera	Encyrtidae	Copidosoma_insulare		(Timberlake, 1941)	E				X
Hymenoptera	Encyrtidae	Diversinervus_cervantesi		(Girault, 1933)	I				X
Hymenoptera	Encyrtidae	Encyrtus_aurantii		(Geoffroy, 1785)	I			X	X
Hymenoptera	Encyrtidae	Encyrtus_infelix		(Embleton, 1902)	I			X	X
Hymenoptera	Encyrtidae	Ooencyrtus_sphingidarum		Timberlake, 1941	E			X
Hymenoptera	Encyrtidae	Syrphophagus_aphidivorus		(Mayr, 1876)	I				X
Hymenoptera	Encyrtidae	Tachinaephagus_zealandicus		Ashmead, 1904	I			X	X
Hymenoptera	Eulophidae	Aprostocetus_hagenowii		(Ratzeburg , 1852)	I				X
Hymenoptera	Eulophidae	Aprostocetus_megameli		(Fullaway, 1940)	I				X
Hymenoptera	Eulophidae	Ceranisus_menes		(Walker, 1839)	I				X
Hymenoptera	Eulophidae	Quadrastichus_erythrinae		Kim, 2004	I				X
Hymenoptera	Eulophidae	Tetrastichus_brontispae		(Ferrière, 1933)	I				X
Hymenoptera	Eurytomidae	Philolema_latrodecti		(Fullaway, 1953)	I				X
Hymenoptera	Evaniidae	Evania_appendigaster		(Linnaeus, 1758)	I		X		X
Hymenoptera	Evaniidae	Szepligetella_sericea		(Cameron, 1883)	P				X
Hymenoptera	Figitidae	Ditanyomeria_marquesiana		(Kinsey, 1938)	E			X
Hymenoptera	Figitidae	Ditanyomeria_mellosa		(Kinsey, 1938)	E			X
Hymenoptera	Figitidae	Ditanyomeria_negatrix		(Kinsey, 1938)	P			X
Hymenoptera	Figitidae	Ditanyomeria_orta		(Kinsey, 1938)	E			X
Hymenoptera	Figitidae	Eucoilidea_rufula		Yoshimoto, 1962	P				X
Hymenoptera	Figitidae	Hexacola_tahitiensis		Yoshimoto, 1963	E				X
Hymenoptera	Figitidae	Pseudeucoila_gressitti		Yoshimoto, 1962	P				X
Hymenoptera	Formicidae	Anochetus_graeffei		Mayr, 1870	I				X
Hymenoptera	Formicidae	Anoplolepis_gracilipes		(Smith, 1857)	I	X	X	X	X	X
Hymenoptera	Formicidae	Cardiocondyla_emeryi		Forel, 1881	I	X	X	X	X	X
Hymenoptera	Formicidae	Cardiocondyla_minutior		Forel, 1899	I	X		X	X	X
Hymenoptera	Formicidae	Cardiocondyla_obscurior		Wheeler, 1929	I				X
Hymenoptera	Formicidae	Cardiocondyla_wroughtonii		(Forel, 1890)	I	X	X	X	X	X
Hymenoptera	Formicidae	Carebara_tahitiensis		(Wheeler, 1936)	E				X
Hymenoptera	Formicidae	Hypoponera_opaciceps		(Mayr, 1887)	I	X		X	X	X
Hymenoptera	Formicidae	Hypoponera_punctatissima		(Roger, 1859)	I	X		X	X	X
Hymenoptera	Formicidae	Iridomyrmex_anceps		(Roger, 1863)	I				X
Hymenoptera	Formicidae	Monomorium_antarcticum		(Smith, 1858)	C	X
Hymenoptera	Formicidae	Monomorium_floricola		(Jerdon, 1851)	I	X	X	X	X	X
Hymenoptera	Formicidae	Monomorium_liliuokalanii		Forel, 1899	C	X		X	X	X
Hymenoptera	Formicidae	Monomorium_pharaonis		(Linnaeus, 1758)	I	X		X	X	X
Hymenoptera	Formicidae	Nylanderia_bourbonica		(Forel, 1886)	I	X	X	X	X	X
Hymenoptera	Formicidae	Nylanderia_vaga		(Forel, 1901)	C	X	X	X	X	X
Hymenoptera	Formicidae	Odontomachus_simillimus		Smith, 1858	I				X
Hymenoptera	Formicidae	Paratrechina_longicornis		(Latreille, 1802)	I	X	X	X	X	X
Hymenoptera	Formicidae	Pheidole_fervens		Smith, 1858	C	X	X	X	X	X
Hymenoptera	Formicidae	Pheidole_megacephala		(Fabricius, 1793)	I	X	X	X	X	X
Hymenoptera	Formicidae	Pheidole_oceanica		Mayr, 1866	C			X	X	X
Hymenoptera	Formicidae	Pheidole_sexspinosa		Mayr, 1870	C			X	X	X
Hymenoptera	Formicidae	Pheidole_umbonata		Mayr, 1870	C	X		X	X	X
Hymenoptera	Formicidae	Plagiolepis_alluaudi		Emery, 1894	I	X	X	X	X	X
Hymenoptera	Formicidae	Platythyrea_parallela		(Smith, 1859)	I				X
Hymenoptera	Formicidae	Ponera_bableti		Perrault, 1993	I				X	X
Hymenoptera	Formicidae	Ponera_swezeyi		(Wheeler, 1933)	I				X
Hymenoptera	Formicidae	Rogeria_stigmatica		Emery, 1897	C	X			X
Hymenoptera	Formicidae	Solenopsis_geminata		(Fabricius, 1804)	I	X	X	X	X	X
Hymenoptera	Formicidae	Solenopsis_globularia		(Smith, 1858)	I				X
Hymenoptera	Formicidae	Solenopsis_papuana		Emery, 1900	C	X			X
Hymenoptera	Formicidae	Strumigenys_emmae		(Emery, 1890)	I				X	X
Hymenoptera	Formicidae	Strumigenys_godeffroyi		Mayr, 1866	I	X	X	X	X	X
Hymenoptera	Formicidae	Strumigenys_insula		(Bolton, 2000)	E				X
Hymenoptera	Formicidae	Strumigenys_membranifera		Emery, 1869	I				X
Hymenoptera	Formicidae	Strumigenys_mumfordi		Wheeler, 1932	E			X
Hymenoptera	Formicidae	Strumigenys_rogeri		Emery, 1890	I	X	X		X
Hymenoptera	Formicidae	Syllophopsis_australica		(Forel, 1907)	C	X			X
Hymenoptera	Formicidae	Tapinoma_melanocephalum		(Fabricius, 1793)	I	X	X	X	X	X
Hymenoptera	Formicidae	Tapinoma_minutum		Mayr, 1862	C			X	X
Hymenoptera	Formicidae	Technomyrmex_vitiensis		Mann, 1921	I	X	X	X	X	X
Hymenoptera	Formicidae	Tetramorium_bicarinatum		(Nylander, 1846)	I	X	X	X	X	X
Hymenoptera	Formicidae	Tetramorium_caldarium		(Roger, 1857)	I	X	X	X	X	X
Hymenoptera	Formicidae	Tetramorium_lanuginosum		Mayr, 1870	I			X		X
Hymenoptera	Formicidae	Tetramorium_pacificum		Mayr, 1870	I	X	X	X	X	X
Hymenoptera	Formicidae	Tetramorium_simillimum		(Smith, 1851)	I	X	X	X	X	X
Hymenoptera	Formicidae	Tetramorium_tonganum		Mayr, 1870	C	X		X	X
Hymenoptera	Formicidae	Trichomyrmex_destructor		(Jerdon, 1851)	I				X	X
Hymenoptera	Formicidae	Wasmannia_auropunctata		(Roger, 1863)	I				X
Hymenoptera	Ichneumonidae	Brachycyrtus_taitensis		(Cheesman, 1928)	E				X
Hymenoptera	Ichneumonidae	Diadegma_insulare		(Cresson, 1865)	P				X
Hymenoptera	Ichneumonidae	Diplazon_laetatorius		(Fabricius, 1781)	I				X
Hymenoptera	Ichneumonidae	Echthromorpha_agrestoria		(Swederus, 1787)	P	X			X
Hymenoptera	Ichneumonidae	Echthromorpha_marquisensis	marquisensis	Cheesman, 1928	E			X
Hymenoptera	Ichneumonidae	Echthromorpha_marquisensis	uapou	Perkins, 1952	E			X
Hymenoptera	Ichneumonidae	Echthromorpha_nukuhivae		Perkins, 1952	E			X
Hymenoptera	Ichneumonidae	Echthromorpha_walkeri		Cameron, 1886	E			X	X
Hymenoptera	Ichneumonidae	Enicospilus_dolosus		(Tosquinet, 1896)	P				X
Hymenoptera	Ichneumonidae	Enicospilus_melanocarpus		Cameron, 1905	P				X
Hymenoptera	Ichneumonidae	Enicospilus_moea		(Cheesman, 1928)	E			X
Hymenoptera	Ichneumonidae	Ichneumon_bicoloranus		(Cushman, 1938)	E				X
Hymenoptera	Ichneumonidae	Ichneumon_brunneicauda		(Cushman, 1938)	E				X
Hymenoptera	Ichneumonidae	Ichneumon_veo		(Cheesman, 1928)	E			X
Hymenoptera	Ichneumonidae	Microcharops_taiticus		(Holmgren, 1868)	D				X
Hymenoptera	Ichneumonidae	Pimpla_sordidella		Holmgren, 1868	E				X
Hymenoptera	Ichneumonidae	Venturia_canescens		(Gravenhorst, 1829)	P				X
Hymenoptera	Leucospidae	Leucospis_antiqua		Walker, 1862	D				X
Hymenoptera	Megachilidae	Chalicodoma_umbripenne		(Smith, 1853)	P				X
Hymenoptera	Megachilidae	Lithurgus_scabrosus		(Smith, 1859)	P			X	X
Hymenoptera	Megachilidae	Megachile_diligens		Smith, 1879	P				X	X
Hymenoptera	Megachilidae	Megachile_laticeps		Smith, 1853	P				X
Hymenoptera	Mymaridae	Anagrus_baeri		Girault, 1912	P				X
Hymenoptera	Mymaridae	Anagrus_frequens		Perkins, 1905	I				X
Hymenoptera	Mymaridae	Anagrus_iti		Triapitsyn, 2013	P				X
Hymenoptera	Mymaridae	Gonatocerus_ashmeadi		Girault, 1915	I	X		X	X
Hymenoptera	Mymaridae	Gonatocerus_dolichocerus		Ashmead, 1887	I				X
Hymenoptera	Mymaridae	Stephanodes_reduvioli		(Perkins, 1905)	I				X
Hymenoptera	Platygastridae	Platygaster_compressus		Fouts, 1934	E			X
Hymenoptera	Platygastridae	Platygaster_insularis		(Fouts, 1934)	E			X
Hymenoptera	Platygastridae	Platygaster_mumfordi		Fouts, 1934	E			X
Hymenoptera	Platygastridae	Platygaster_venustus		(Fouts, 1934)	E			X
Hymenoptera	Platygastridae	Synopeas_levis		Fouts, 1934	E			X
Hymenoptera	Pompilidae	Anoplius_toluca		(Cameron, 1893)	I				X
Hymenoptera	Pteromalidae	Moranila_californica		(Howard, 1881)	I				X
Hymenoptera	Scelionidae	Anteromorpha_dubiosa		(Perkins, 1910)	P			X	X
Hymenoptera	Scelionidae	Telenomus_mataieaensis		Fouts, 1935	E			X	X
Hymenoptera	Scelionidae	Telenomus_mumfordi		Fouts, 1935	E			X
Hymenoptera	Scelionidae	Trissolcus_personatus		Johnson, 1991	P				X
Hymenoptera	Scoliidae	Micromeriella_marginella	modesta	(Smith, 1855)	I				X
Hymenoptera	Sphecidae	Chalybion_bengalense		(Dahlbom, 1845)	I				X
Hymenoptera	Sphecidae	Sceliphron_caementarium		(Drury, 1770)	I	X	X	X	X	X
Hymenoptera	Sphecidae	Sceliphron_curvatum		(Smith, 1870)	I				X
Hymenoptera	Sphecidae	Sceliphron_laetum		(Smith, 1856)	I				X
Hymenoptera	Torymidae	Bootania_moorea		Desjardins & Grissell, 2002	E				X
Hymenoptera	Vespidae	Anterhynchium_rufipes		(Fabricius, 1775)	P		X	X	X
Hymenoptera	Vespidae	Eumenes_mediterraneus		Kriechbaumer, 1879	I				X
Hymenoptera	Vespidae	Pachodynerus_nasidens		(Latreille, 1817)	I				X
Hymenoptera	Vespidae	Parodynerus_bicinctus		(Fabricius, 1781)	P	X	X	X	X	X
Hymenoptera	Vespidae	Parodynerus_quodi	quodi	(Vachal, 1907)	P				X
Hymenoptera	Vespidae	Polistes_aurifer		de Saussure, 1853	I				X
Hymenoptera	Vespidae	Polistes_humilis	synoecus	de Saussure, 1853	I				X
Hymenoptera	Vespidae	Polistes_jokahamae		Radoszkowski, 1887	I				X	X
Hymenoptera	Vespidae	Polistes_olivaceus		(De Geer, 1773)	I		X	X	X	X
Hymenoptera	Vespidae	Polistes_stigma	bernardii	Le Guillou, 1841	P				X
Hymenoptera	Vespidae	Rhynchium_quinquecinctum	tahitense	de Saussure, 1867	P		X		X
Lepidoptera	Alucitidae	Alucita_pselioxantha		(Meyrick, 1929)	E					X
Lepidoptera	Alucitidae	Neoxychirota_isolata		Clarke, 1986	E			X
Lepidoptera	Alucitidae	Orneodes_pterochroma		Clarke, 1986	E			X
Lepidoptera	Alucitidae	Orneodes_xanthozona		Clarke, 1986	E			X
Lepidoptera	Batrachedridae	Batrachedra_monophthalma		Clarke, 1971	E	X
Lepidoptera	Blastobasidae	Blastobasis_inana		(Butler, 1881)	P			X
Lepidoptera	Carposinidae	Carposina_apousia		Clarke, 1971	E	X
Lepidoptera	Carposinidae	Carposina_brevinotata		Medeiros & Oboyski, 2016	E				X
Lepidoptera	Carposinidae	Carposina_longignathosa		Medeiros & Oboyski, 2016	E				X
Lepidoptera	Carposinidae	Carposina_paracrinifera		Clarke, 1971	E	X
Lepidoptera	Carposinidae	Peragrarchis_pelograpta		(Meyrick, 1929)	E	X
Lepidoptera	Choreutidae	Choreutis_chalcotoxa		(Meyrick, 1886)	P	X			X
Lepidoptera	Choreutidae	Choreutis_chelaspis	chelaspis	(Meyrick, 1929)	E			X
Lepidoptera	Choreutidae	Choreutis_chelaspis	euthenia	(Clarke, 1986)	E			X
Lepidoptera	Choreutidae	Choreutis_orthogona		(Meyrick, 1886)	P				X
Lepidoptera	Choreutidae	Tebenna_bradleyi		Clarke, 1971	P	X
Lepidoptera	Copromorphidae	Dryanassa_erebactis		Meyrick, 1936	E				X
Lepidoptera	Cosmopterigidae	Acanthophlebia_argentea		Clarke, 1986	E			X
Lepidoptera	Cosmopterigidae	Adeana_leucoxantha		(Meyrick, 1927)	P			X	X
Lepidoptera	Cosmopterigidae	Anatrachyntis_cyma		(Bradley, 1953)	P			X
Lepidoptera	Cosmopterigidae	Anatrachyntis_incertulella		(Walker, 1864)	P	X		X	X
Lepidoptera	Cosmopterigidae	Anatrachyntis_lunulifera		(Meyrick, 1934)	P	X		X
Lepidoptera	Cosmopterigidae	Anatrachyntis_megacentra		(Meyrick, 1923)	P	X		X
Lepidoptera	Cosmopterigidae	Asymphorodes_acerba		Meyrick, 1929	E			X
Lepidoptera	Cosmopterigidae	Asymphorodes_acritopterus		Clarke, 1986	E			X
Lepidoptera	Cosmopterigidae	Asymphorodes_acrophrictis		Meyrick, 1934	E			X
Lepidoptera	Cosmopterigidae	Asymphorodes_admiranda		Meyrick, 1934	E			X
Lepidoptera	Cosmopterigidae	Asymphorodes_adynatus		Clarke, 1986	E			X
Lepidoptera	Cosmopterigidae	Asymphorodes_aenigma		Clarke, 1986	E			X
Lepidoptera	Cosmopterigidae	Asymphorodes_albicoma		Clarke, 1986	E			X
Lepidoptera	Cosmopterigidae	Asymphorodes_amblysoma		Clarke, 1986	E			X
Lepidoptera	Cosmopterigidae	Asymphorodes_aporia		Clarke, 1986	E			X
Lepidoptera	Cosmopterigidae	Asymphorodes_astathopis		(Meyrick, 1934)	E			X
Lepidoptera	Cosmopterigidae	Asymphorodes_balanotis		Meyrick, 1934	E			X
Lepidoptera	Cosmopterigidae	Asymphorodes_bipunctatus		Clarke, 1986	E			X
Lepidoptera	Cosmopterigidae	Asymphorodes_brevimacula		Clarke, 1986	E			X
Lepidoptera	Cosmopterigidae	Asymphorodes_canicoma		Clarke, 1986	E			X
Lepidoptera	Cosmopterigidae	Asymphorodes_chalcocoma		Clarke, 1986	E			X
Lepidoptera	Cosmopterigidae	Asymphorodes_chalcopterus		Clarke, 1986	E			X
Lepidoptera	Cosmopterigidae	Asymphorodes_chalcosoma		Clarke, 1986	E			X
Lepidoptera	Cosmopterigidae	Asymphorodes_chalcozona		Meyrick, 1934	E				X
Lepidoptera	Cosmopterigidae	Asymphorodes_chrysophanes		Clarke, 1986	E			X
Lepidoptera	Cosmopterigidae	Asymphorodes_cicatricula		Clarke, 1986	E			X
Lepidoptera	Cosmopterigidae	Asymphorodes_circopis		Meyrick, 1929	E			X
Lepidoptera	Cosmopterigidae	Asymphorodes_cirsodes		Meyrick, 1929	E			X
Lepidoptera	Cosmopterigidae	Asymphorodes_coesyrias		Meyrick, 1929	E			X
Lepidoptera	Cosmopterigidae	Asymphorodes_culminis		Clarke, 1986	E			X
Lepidoptera	Cosmopterigidae	Asymphorodes_cuneatus		Clarke, 1986	E			X
Lepidoptera	Cosmopterigidae	Asymphorodes_diamphidius		Clarke, 1986	E			X
Lepidoptera	Cosmopterigidae	Asymphorodes_didyma		Clarke, 1986	E			X
Lepidoptera	Cosmopterigidae	Asymphorodes_diffidentia		Clarke, 1986	E			X
Lepidoptera	Cosmopterigidae	Asymphorodes_emphereia		Clarke, 1986	E			X
Lepidoptera	Cosmopterigidae	Asymphorodes_ergodes		Meyrick, 1934	E			X
Lepidoptera	Cosmopterigidae	Asymphorodes_favilla		Clarke, 1986	E			X
Lepidoptera	Cosmopterigidae	Asymphorodes_fractura		Clarke, 1986	E			X
Lepidoptera	Cosmopterigidae	Asymphorodes_hemileucus		Clarke, 1986	E			X
Lepidoptera	Cosmopterigidae	Asymphorodes_holoporphyra		Meyrick, 1934	E			X
Lepidoptera	Cosmopterigidae	Asymphorodes_homosoma		Clarke, 1986	E			X
Lepidoptera	Cosmopterigidae	Asymphorodes_honoria		Clarke, 1986	E			X
Lepidoptera	Cosmopterigidae	Asymphorodes_hypostema		Clarke, 1986	E			X
Lepidoptera	Cosmopterigidae	Asymphorodes_ingravescens		Meyrick, 1934	E			X
Lepidoptera	Cosmopterigidae	Asymphorodes_interstincta		Meyrick, 1929	E					X
Lepidoptera	Cosmopterigidae	Asymphorodes_lenticula		Clarke, 1986	E			X
Lepidoptera	Cosmopterigidae	Asymphorodes_leptotes		Clarke, 1986	E			X
Lepidoptera	Cosmopterigidae	Asymphorodes_leucoloma		Clarke, 1986	E			X
Lepidoptera	Cosmopterigidae	Asymphorodes_leucoterna		Meyrick, 1929	E			X
Lepidoptera	Cosmopterigidae	Asymphorodes_lucerna		Clarke, 1986	E			X
Lepidoptera	Cosmopterigidae	Asymphorodes_lucidus		Clarke, 1986	E			X
Lepidoptera	Cosmopterigidae	Asymphorodes_macrogramma		Clarke, 1986	E			X
Lepidoptera	Cosmopterigidae	Asymphorodes_mediostriatus		Clarke, 1986	E			X
Lepidoptera	Cosmopterigidae	Asymphorodes_melanosoma		Clarke, 1986	E			X
Lepidoptera	Cosmopterigidae	Asymphorodes_mesoxanthus		Clarke, 1986	E			X
Lepidoptera	Cosmopterigidae	Asymphorodes_monoxesta		Meyrick, 1929	E				X
Lepidoptera	Cosmopterigidae	Asymphorodes_montgomeryi		Clarke, 1986	E			X
Lepidoptera	Cosmopterigidae	Asymphorodes_myronota		Meyrick, 1929	E			X
Lepidoptera	Cosmopterigidae	Asymphorodes_nebrias		Clarke, 1986	E			X
Lepidoptera	Cosmopterigidae	Asymphorodes_nephocirca		Meyrick, 1929	E			X
Lepidoptera	Cosmopterigidae	Asymphorodes_nigricornis		Clarke, 1986	E			X
Lepidoptera	Cosmopterigidae	Asymphorodes_nuciferae		Clarke, 1986	E			X
Lepidoptera	Cosmopterigidae	Asymphorodes_ochrogramma		Clarke, 1986	E			X
Lepidoptera	Cosmopterigidae	Asymphorodes_oculisignis		Meyrick, 1934	E			X
Lepidoptera	Cosmopterigidae	Asymphorodes_paraporia		Clarke, 1986	E			X
Lepidoptera	Cosmopterigidae	Asymphorodes_phaeochorda		Meyrick, 1929	E			X
Lepidoptera	Cosmopterigidae	Asymphorodes_phaeodelta		Clarke, 1986	E			X
Lepidoptera	Cosmopterigidae	Asymphorodes_phalarogramma		Clarke, 1986	E			X
Lepidoptera	Cosmopterigidae	Asymphorodes_plectographa		Meyrick, 1929	E			X
[truncated: 639 more rows]
