# Supplementary material for: Categorization of species as native or nonnative using DNA sequence signatures without a complete reference library
Source: Ecol Appl. 2019 Jun 12;29(5):e01914. doi: 10.1002/eap.1914 (PMC7079013; doi:10.1002/eap.1914)
Supplement: Supplementary file 3 [file EAP-29-e01914-s003.zip › SummaryGeneticInformation.csv]

Num	Order	Order_Group	Updated_Species_ID	Final_Species_ID	Ramage_Classification	Ramage_Simple	avg_Percent_Similarity	avg_win_sp_distance	Root_Branch_Length	avg_Patristic_Distance	something	glmm.predict	glm.predict	GLMM Status
1	Araneae	Araneae_Group_1	Scytodes_fusca	Scytodes_fusca	NA	NA	NA	NA	0.1826	0.299	a	NA	NA	NA
2	Araneae	Araneae_Group_10	Zosis_geniculata	Zosis_geniculata	I	0	99.89133333	0.004	0.0859	0.004	a	0.571748222	0.341272625	GLMM - Native
3	Araneae	Araneae_Group_11	Tetragnatha_maxillosa	Tetragnatha_maxillosa	P	NA	99.93709091	0.00325974	0.072	0.00325974	a	0.573433877	0.343224327	GLMM - Native
4	Araneae	Araneae_Group_12	Glenognatha_sp	Glenognatha_sp	NA	NA	99.9025	0.0029	0.0506	0.0029	a	0.574252432	0.344174707	GLMM - Native
5	Araneae	Araneae_Group_13	Dyschiriognatha_sp	Dyschiriognatha_sp	NA	NA	NA	NA	0.0393	0.082	a	NA	NA	NA
6	Araneae	Araneae_Group_14	Dyschiriognatha_sp	Dyschiriognatha_sp	NA	NA	NA	NA	0.0423	0.082	a	NA	NA	NA
7	Araneae	Araneae_Group_15	Neonesiotes_remiformis	Neonesiotes_remiformis	P	NA	NA	NA	0.0832	0.166	a	NA	NA	NA
8	Araneae	Araneae_Group_16	Heteropoda_nobilis	Heteropoda_nobilis	P	NA	98.909	0.012	0.0903	0.012	a	0.553432893	0.320533049	GLMM - Native
9	Araneae	Araneae_Group_17	Salticidae_sp	Salticidae_sp	NA	NA	100	0	0.0788	0	a	0.58083589	0.351881162	GLMM - Native
10	Araneae	Araneae_Group_18	Flacillula_minuta	Flacillula_minuta	P	NA	96.23221429	0.039357143	0.0612	0.039357143	a	0.490002379	0.255074801	GLMM - Native
11	Araneae	Araneae_Group_19	Menemerus_bivittatus	Menemerus_bivittatus	I	0	99.848	0.002	0.0805	0.002	a	0.576298507	0.346557829	GLMM - Native
12	Araneae	Araneae_Group_2	Physocyclus_globosus	Physocyclus_globosus	I	0	99.94633333	0.003666667	0.1308	0.003666667	a	0.572507467	0.3421508	GLMM - Native
13	Araneae	Araneae_Group_20	Cheiracanthium_sp	Sandalodes_sp	NA	NA	100	0.002666667	0.0796	0.002666667	a	0.574783142	0.344791806	GLMM - Native
14	Araneae	Araneae_Group_21	Thorelliola_ensifera	Thorelliola_ensifera	P	NA	99.53297222	0.006333333	0.0732	0.006333333	a	0.566424231	0.335156109	GLMM - Native
15	Araneae	Araneae_Group_22	Plexippus_paykulli	Plexippus_paykulli	P	NA	100	0	0.0561	0	a	0.58083589	0.351881162	GLMM - Native
16	Araneae	Araneae_Group_23	Salticidae_sp	Salticidae_sp	NA	NA	NA	NA	0.0703	0.114	a	NA	NA	NA
17	Araneae	Araneae_Group_24	Salticidae_sp	Salticidae_sp	NA	NA	99.829	0.003	0.0418	0.003	a	0.574024932	0.343910396	GLMM - Native
18	Araneae	Araneae_Group_25	Cosmophasis_lami	Cosmophasis_lami	P	NA	99.63028571	0.007952381	0.0458	0.007952381	a	0.562720924	0.330944141	GLMM - Native
19	Araneae	Araneae_Group_26	Frigga_crocuta	Frigga_crocuta	P	NA	99.81927273	0.002163636	0.0524	0.002163636	a	0.575926687	0.346123958	GLMM - Native
20	Araneae	Araneae_Group_27	Dictynidae_sp	Leucauge_sp	NA	NA	98.498	0.015	0.0996	0.015	a	0.546524301	0.312929525	GLMM - Native
21	Araneae	Araneae_Group_28	Rhomphaea_cometes	Rhomphaea_cometes	P	NA	99.67	0.005	0.077	0.005	a	0.569468471	0.338644642	GLMM - Native
22	Araneae	Araneae_Group_29	Misumenops_temihana	Misumenops_temihana	E	1	NA	NA	0.033	0.064	a	NA	NA	NA
23	Araneae	Araneae_Group_3	Pholcus_ancoralis	Pholcus_ancoralis	P	NA	99.97945714	0.009914286	0.1117	0.009914286	a	0.558224039	0.325876345	GLMM - Native
24	Araneae	Araneae_Group_30	Clubiona_samoensis	Clubiona_samoensis	P	NA	NA	NA	0.0923	0.145083333	a	NA	NA	NA
25	Araneae	Araneae_Group_31	Clubiona_samoensis	Clubiona_samoensis	P	NA	99.82592424	0.008454545	0.0448	0.008454545	a	0.561570864	0.329643203	GLMM - Native
26	Araneae	Araneae_Group_32	Australaena_zimmermani	Australaena_zimmermani	E	1	NA	NA	0.0396	0.095666667	a	NA	NA	NA
27	Araneae	Araneae_Group_33	Australaena_zimmermani	Australaena_zimmermani	E	1	99.572	0.004666667	0.0522	0.004666667	a	0.570228719	0.33951954	GLMM - Native
28	Araneae	Araneae_Group_34	Argyrodes_samoensis	Argyrodes_samoensis	P	NA	98.287	0.018666667	0.0619	0.018666667	a	0.538056332	0.303771433	GLMM - Native
29	Araneae	Araneae_Group_35	Thelacantha_brevispina	Thelacantha_brevispina	P	NA	99.95967273	0.000927273	0.0809	0.000927273	a	0.578733845	0.349408397	GLMM - Native
30	Araneae	Araneae_Group_36	Theridion_sp	Theridion_sp	NA	NA	NA	NA	0.0884	0.1336875	a	NA	NA	NA
31	Araneae	Araneae_Group_37	Cyclosa_sp	Cyclosa_sp	NA	NA	NA	NA	0.0512	0.09	a	NA	NA	NA
32	Araneae	Araneae_Group_38	Cyclosa_tauraai	Cyclosa_tauraai	E	1	99.24270667	0.007893333	0.0314	0.007893333	a	0.562856112	0.331097285	GLMM - Native
33	Araneae	Araneae_Group_39	Keijia_mneon	Keijia_mneon	P	NA	NA	NA	0.0712	0.127	a	NA	NA	NA
34	Araneae	Araneae_Group_4	Tetragnatha_nitens	Tetragnatha_nitens	P	NA	NA	NA	0.0751	0.173571429	a	NA	NA	NA
35	Araneae	Araneae_Group_40	Theridion_sp	Theridion_sp	NA	NA	99.898	0.001333333	0.0474	0.001333333	a	0.577812439	0.34832809	GLMM - Native
36	Araneae	Araneae_Group_41	Theridion_societatis	Theridion_societatis	E	1	99.89666667	0.001333333	0.0093	0.001333333	a	0.577812439	0.34832809	GLMM - Native
37	Araneae	Araneae_Group_42	Nesticodes_rufipes	Nesticodes_rufipes	I	0	99.696	0.003	0.0494	0.003	a	0.574024932	0.343910396	GLMM - Native
38	Araneae	Araneae_Group_43	Theridion_melanostictum	Theridion_melanostictum	I	0	100	0.002	0.0548	0.002	a	0.576298507	0.346557829	GLMM - Native
39	Araneae	Araneae_Group_44	Coleosoma_floridanum	Coleosoma_floridanum	I	0	98.84491667	0.015266667	0.0351	0.015266667	a	0.545909295	0.312258421	GLMM - Native
40	Araneae	Araneae_Group_45	Araneidae_sp	Araneidae_sp	NA	NA	99.835	0.003	0.0518	0.003	a	0.574024932	0.343910396	GLMM - Native
41	Araneae	Araneae_Group_46	Neoscona_theisi	Neoscona_theisi	P	NA	99.92771429	0.004714286	0.0238	0.004714286	a	0.570120133	0.339394487	GLMM - Native
42	Araneae	Araneae_Group_47	Tetragnatha_macilenta	Tetragnatha_macilenta	P	NA	100	0.00247619	0.0119	0.00247619	a	0.57521625	0.345295951	GLMM - Native
43	Araneae	Araneae_Group_48	Tetragnatha_macilenta	Tetragnatha_macilenta	P	NA	99.55616667	0.0075	0.0157	0.0075	a	0.563756394	0.332118326	GLMM - Native
44	Araneae	Araneae_Group_49	Misumenops_melloleitaoi	Misumenops_melloleitaoi	E	1	NA	NA	0.0121	0.03025	a	NA	NA	NA
45	Araneae	Araneae_Group_5	Tetragnatha_rava	Tetragnatha_rava	E	1	99.60090476	0.004571429	0.0945	0.004571429	a	0.570445873	0.339769713	GLMM - Native
46	Araneae	Araneae_Group_50	Misumenops_melloleitaoi	Misumenops_melloleitaoi	E	1	99.8215	0.0035	0.0158	0.0035	a	0.572886963	0.342590295	GLMM - Native
47	Araneae	Araneae_Group_51	Theridion_societatis	Theridion_societatis	E	1	99.63133333	0.003333333	0.0149	0.003333333	a	0.573266373	0.34303006	GLMM - Native
48	Araneae	Araneae_Group_52	Neoscona_theisi	Neoscona_theisi	P	NA	98.27733333	0.017333333	0.0083	0.017333333	a	0.541138396	0.307084182	GLMM - Native
49	Araneae	Araneae_Group_6	Tetragnatha_macilenta	Tetragnatha_macilenta	P	NA	99.43285455	0.007945455	0.0414	0.007945455	a	0.562736781	0.330962102	GLMM - Native
50	Araneae	Araneae_Group_7	Tetragnatha_macilenta	Tetragnatha_macilenta	P	NA	NA	NA	0.0242	0.044571429	a	NA	NA	NA
51	Araneae	Araneae_Group_8	Leucauge_granulata	Leucauge_granulata	P	NA	99.82828758	0.008875817	0.0974	0.008875817	a	0.560605553	0.328553837	GLMM - Native
52	Araneae	Araneae_Group_9	Tangaroa_tahitiensis	Tangaroa_tahitiensis	E	1	97.04033333	0.031	0.0948	0.031	a	0.509439844	0.274113969	GLMM - Native
53	Blattodea	Blattodea_Group_1	Ectobiidae_sp	Ectobiidae_sp	NA	NA	100	0	0.1152	0.194	a	0.140841659	0.351881162	GLMM - Non-Native
54	Blattodea	Blattodea_Group_2	Pycnoscelus_surinamensis	Pycnoscelus_surinamensis	I	0	97.27333333	0.029	0.0953	0.190333333	a	0.152035034	0.278799302	GLMM - Non-Native
55	Blattodea	Blattodea_Group_3	Lobopterella_dimidiatipes	Lobopterella_dimidiatipes	P	NA	100	0.001	0.1073	0.19	a	0.146463998	0.349214795	GLMM - Non-Native
56	Blattodea	Blattodea_Group_4	Blattella_lituricollis	Blattella_lituricollis	NA	NA	NA	NA	0.0748	0.166	a	NA	NA	NA
57	Blattodea	Blattodea_Group_5	Balta_notulata	Balta_notulata	P	NA	99.81609524	0.002066667	0.0654	0.149986667	a	0.210728088	0.346381035	GLMM - Non-Native
58	Blattodea	Blattodea_Group_6	Ectobiidae_sp	Ectobiidae_sp	NA	NA	97.674	0.025	0.0566	0.149986667	a	0.2172782	0.288315827	GLMM - Non-Native
59	Blattodea	Blattodea_Group_7	Polyzosteriinae_sp	Polyzosteriinae_sp	NA	NA	NA	NA	0.0508	0.119	a	NA	NA	NA
60	Blattodea	Blattodea_Group_8	Melanozosteria_soror	Melanozosteria_soror	P	NA	NA	NA	0.0679	0.119	a	NA	NA	NA
61	Coleoptera	Coleoptera_Group_1	Curculionidae_sp	Curculionidae_sp	NA	NA	100	0.007	0.1461	0.28	a	0.060502421	0.333418541	GLMM - Non-Native
62	Coleoptera	Coleoptera_Group_100	Conoderus_pallipes	Conoderus_pallipes	P	NA	99.81183333	0.002166667	0.0841	0.201875	a	0.131098146	0.346115924	GLMM - Non-Native
63	Coleoptera	Coleoptera_Group_101	Staphylinidae_sp	Cantharidae_sp	NA	NA	NA	NA	0.0801	0.120833333	a	NA	NA	NA
64	Coleoptera	Coleoptera_Group_102	Endomychidae_sp	Endomychidae_sp	NA	NA	98.47986667	0.016466667	0.0178	0.120833333	a	0.273820559	0.309248216	GLMM - Non-Native
65	Coleoptera	Coleoptera_Group_103	Tenebrionidae_sp	Zopheridae_sp	NA	NA	NA	NA	0.1015	0.191454545	a	NA	NA	NA
66	Coleoptera	Coleoptera_Group_104	Staphylinidae_sp	Staphylinidae_sp	NA	NA	NA	NA	0.1099	0.1855	a	NA	NA	NA
67	Coleoptera	Coleoptera_Group_105	Hydrophilidae_sp	Hydrophilidae_sp	NA	NA	100	0.007	0.0895	0.1885	a	0.149832508	0.333418541	GLMM - Non-Native
68	Coleoptera	Coleoptera_Group_106	Staphylinidae_sp	Staphylinidae_sp	NA	NA	NA	NA	0.0815	0.1885	a	NA	NA	NA
69	Coleoptera	Coleoptera_Group_107	Staphylinidae_sp	Staphylinidae_sp	NA	NA	97.55883333	0.025333333	0.0665	0.19025	a	0.15135179	0.287515437	GLMM - Non-Native
70	Coleoptera	Coleoptera_Group_108	Simodactylus_cinnamomeus	Simodactylus_cinnamomeus	P	NA	99.50233333	0.007833333	0.0974	0.203375	a	0.130316267	0.331252935	GLMM - Non-Native
71	Coleoptera	Coleoptera_Group_109	Hesperobaenus_capito	Hesperobaenus_capito	P	NA	99.89866667	0.001333333	0.0926	0.183333333	a	0.155948099	0.34832809	GLMM - Non-Native
72	Coleoptera	Coleoptera_Group_11	Diachus_auratus	Diachus_auratus	I	0	99.793	0	0.1393	0.24075	a	0.0892609	0.351881162	GLMM - Non-Native
73	Coleoptera	Coleoptera_Group_110	Latridiidae_sp	Latridiidae_sp	NA	NA	NA	NA	0.0966	0.183	a	NA	NA	NA
74	Coleoptera	Coleoptera_Group_111	Euxestus_sp	Euxestus_sp	NA	NA	NA	NA	0.095	0.169	a	NA	NA	NA
75	Coleoptera	Coleoptera_Group_112	Chrysomelidae_sp	Chrysomelidae_sp	NA	NA	NA	NA	0.0642	0.132	a	NA	NA	NA
76	Coleoptera	Coleoptera_Group_113	Latridiidae_sp	Endomychidae_sp	NA	NA	99.69533333	0.002666667	0.0645	0.132	a	0.245710617	0.344791806	GLMM - Non-Native
77	Coleoptera	Coleoptera_Group_114	Carabidae_sp	Staphylinidae_sp	NA	NA	NA	NA	0.102	0.181	a	NA	NA	NA
78	Coleoptera	Coleoptera_Group_115	Cerambycidae_sp	Sybra_sp	NA	NA	100	0.0252	0.0943	0.2224	a	0.111253474	0.287835434	GLMM - Non-Native
79	Coleoptera	Coleoptera_Group_117	Anthicidae_sp	Anthicidae_sp	NA	NA	NA	NA	0.0812	0.167	a	NA	NA	NA
80	Coleoptera	Coleoptera_Group_118	Staphylinidae_sp	Ptilodactylidae_sp	NA	NA	100	0.0018	0.0962	0.1914	a	0.14471687	0.347088464	GLMM - Non-Native
81	Coleoptera	Coleoptera_Group_119	Hydrophilidae_sp	Hydrophilidae_sp	NA	NA	NA	NA	0.0976	0.194	a	NA	NA	NA
82	Coleoptera	Coleoptera_Group_12	Dermestidae_sp	Dermestidae_sp	NA	NA	NA	NA	0.1316	0.262	a	NA	NA	NA
83	Coleoptera	Coleoptera_Group_121	Carpophilus_oculatus	Carpophilus_oculatus	P	NA	NA	NA	0.1004	0.184	a	NA	NA	NA
84	Coleoptera	Coleoptera_Group_122	Nitidulidae_sp	Nitidulidae_sp	NA	NA	NA	NA	0.0814	0.179	a	NA	NA	NA
85	Coleoptera	Coleoptera_Group_123	Nitidulidae_sp	Nitidulidae_sp	NA	NA	100	0	0.079	0.1525	a	0.205591741	0.351881162	GLMM - Non-Native
86	Coleoptera	Coleoptera_Group_124	Nitidulidae_sp	Nitidulidae_sp	NA	NA	NA	NA	0.053	0.106125	a	NA	NA	NA
87	Coleoptera	Coleoptera_Group_125	Epuraea_ocularis	Epuraea_ocularis	P	NA	99.79689286	0.003	0.0492	0.106125	a	0.302301785	0.343910396	GLMM - Undet
88	Coleoptera	Coleoptera_Group_129	Phenolia_sp	Phenolia_sp	NA	NA	98.858	0.011333333	0.0822	0.184333333	a	0.156736656	0.322235928	GLMM - Non-Native
89	Coleoptera	Coleoptera_Group_13	Anthribidae_sp	Araecerus_sp	NA	NA	100	0	0.1102	0.213833333	a	0.116444734	0.351881162	GLMM - Non-Native
90	Coleoptera	Coleoptera_Group_130	Oedemeridae_sp	Oedemeridae_sp	NA	NA	NA	NA	0.086	0.192	a	NA	NA	NA
91	Coleoptera	Coleoptera_Group_131	Chrysomelidae_sp	Nitidulidae_sp	NA	NA	NA	NA	0.076848	0.179	a	NA	NA	NA
92	Coleoptera	Coleoptera_Group_133	Lithocharis_nigriceps	Lithocharis_nigriceps	NA	NA	NA	NA	0.0618	0.156	a	NA	NA	NA
93	Coleoptera	Coleoptera_Group_134	Staphylinidae_sp	Hydrophilidae_sp	NA	NA	NA	NA	0.0775	0.18	a	NA	NA	NA
94	Coleoptera	Coleoptera_Group_135	Ananca_kanack	Ananca_kanack	NA	NA	99.70909091	0.005581818	0.0823	0.191454545	a	0.145438952	0.337120189	GLMM - Non-Native
95	Coleoptera	Coleoptera_Group_136	Tenebrionidae_sp	Brachypeplus_sp	NA	NA	NA	NA	0.0839	0.181	a	NA	NA	NA
96	Coleoptera	Coleoptera_Group_137	Calymmaderus_incisus	Calymmaderus_incisus	NA	NA	98.45666667	0.016	0.0904	0.192	a	0.146897869	0.310416949	GLMM - Non-Native
97	Coleoptera	Coleoptera_Group_138	Carabidae_sp	Carabidae_sp	NA	NA	NA	NA	0.1104	0.162666667	a	NA	NA	NA
98	Coleoptera	Coleoptera_Group_139	Neotrichiorhyssemus_hirsutus	Neotrichiorhyssemus_hirsutus	P	NA	100	0.002333333	0.0471	0.162666667	a	0.18852796	0.345674287	GLMM - Non-Native
99	Coleoptera	Coleoptera_Group_14	Cerambycidae_sp	Araecerus_sp	NA	NA	98.799	0.011933333	0.0847	0.213833333	a	0.118545883	0.320703124	GLMM - Non-Native
100	Coleoptera	Coleoptera_Group_140	Buprestidae_sp	Agrilus_indignus	P	NA	99.4645	0.018	0.0964	0.192133333	a	0.147139801	0.305425291	GLMM - Non-Native
101	Coleoptera	Coleoptera_Group_141	Mochtherus_tetraspilotus	Mochtherus_tetraspilotus	NA	NA	NA	NA	0.0653	0.13	a	NA	NA	NA
102	Coleoptera	Coleoptera_Group_142	Cratacanthus_sp	Mecyclothorax_sp	NA	NA	97.20933333	0.028666667	0.0516	0.132333333	a	0.253290702	0.27958495	GLMM - Non-Native
103	Coleoptera	Coleoptera_Group_143	Perigona_nigriceps	Perigona_nigriceps	I	0	100	0.011666667	0.0641	0.13725	a	0.237922605	0.321383894	GLMM - Non-Native
104	Coleoptera	Coleoptera_Group_144	Chlaenius_sp	Chlaenius_sp	NA	NA	NA	NA	0.0574	0.112	a	NA	NA	NA
105	Coleoptera	Coleoptera_Group_145	Acupalpus_sp	Acupalpus_sp	NA	NA	NA	NA	0.0541	0.112	a	NA	NA	NA
106	Coleoptera	Coleoptera_Group_146	Carabidae_sp	Colpodes_sp	NA	NA	98.28327778	0.027416667	0.0288	0.126222222	a	0.265802978	0.282543162	GLMM - Non-Native
107	Coleoptera	Coleoptera_Group_147	Litargus_vestitus	Litargus_vestitus	I	0	100	0.006	0.0847	0.162875	a	0.189130574	0.336026573	GLMM - Non-Native
108	Coleoptera	Coleoptera_Group_148	Staphylinidae_sp	Staphylinidae_sp	NA	NA	100	0.001	0.0871	0.1905	a	0.145777599	0.349214795	GLMM - Non-Native
109	Coleoptera	Coleoptera_Group_149	Dytiscidae_sp	Caccodes_sp	NA	NA	100	0.001833333	0.0717	0.162875	a	0.188047861	0.346999999	GLMM - Non-Native
110	Coleoptera	Coleoptera_Group_150	Atheta_sp	Atheta_sp	NA	NA	NA	NA	0.0572	0.112	a	NA	NA	NA
111	Coleoptera	Coleoptera_Group_151	Staphylinidae_sp	Staphylinidae_sp	NA	NA	98.927	0.011	0.0468	0.112	a	0.291643211	0.323089144	GLMM - Undet
112	Coleoptera	Coleoptera_Group_152	Staphylinidae_sp	Staphylinidae_sp	NA	NA	NA	NA	0.076	0.141	a	NA	NA	NA
113	Coleoptera	Coleoptera_Group_153	Carpelimus_sp	Carpelimus_sp	NA	NA	100	0	0.0587	0.129	a	0.251027113	0.351881162	GLMM - Non-Native
114	Coleoptera	Coleoptera_Group_154	Carpelimus_sp	Carpelimus_sp	NA	NA	99.97828571	0	0.0644	0.129	a	0.251027113	0.351881162	GLMM - Non-Native
115	Coleoptera	Coleoptera_Group_16	Caryedon_sp	Caryedon_sp	NA	NA	NA	NA	0.1345	0.244	a	NA	NA	NA
116	Coleoptera	Coleoptera_Group_17	Curculionidae_sp	Curculionidae_sp	NA	NA	91.781	0.089	0.0847	0.2435	a	0.099587363	0.160685224	GLMM - Non-Native
117	Coleoptera	Coleoptera_Group_18	Curculionidae_sp	Curculionidae_sp	NA	NA	NA	NA	0.0841	0.168	a	NA	NA	NA
118	Coleoptera	Coleoptera_Group_19	Curculionidae_sp	Curculionidae_sp	NA	NA	NA	NA	0.0787	0.168	a	NA	NA	NA
119	Coleoptera	Coleoptera_Group_2	Scarabaeidae_sp	Curculionidae_sp	NA	NA	100	0.000666667	0.1628	0.278333333	a	0.060934897	0.350102545	GLMM - Non-Native
120	Coleoptera	Coleoptera_Group_20	Cylas_formicarius	Cylas_formicarius	I	0	NA	NA	0.1371	0.232	a	NA	NA	NA
121	Coleoptera	Coleoptera_Group_22	Curculionidae_sp	Curculionidae_sp	NA	NA	NA	NA	0.0913	0.205	a	NA	NA	NA
122	Coleoptera	Coleoptera_Group_23	Curculionidae_sp	Curculionidae_sp	NA	NA	99.379	0.0065	0.1015	0.205	a	0.128050272	0.334721295	GLMM - Non-Native
123	Coleoptera	Coleoptera_Group_24	Nezara_viridula	Nezara_viridula	I	0	NA	NA	0.1118	0.243	a	NA	NA	NA
124	Coleoptera	Coleoptera_Group_25	Curculionidae_sp	Euplatypus_sp	NA	NA	100	0.0076	0.1249	0.2508	a	0.081632939	0.331858589	GLMM - Non-Native
125	Coleoptera	Coleoptera_Group_26	Coccotrypes_cyperi	Coccotrypes_cyperi	P	NA	99.79633333	0.002333333	0.099	0.187333333	a	0.15045928	0.345674287	GLMM - Non-Native
126	Coleoptera	Coleoptera_Group_27	Curculionidae_sp	Curculionidae_sp	NA	NA	NA	NA	0.0827	0.178666667	a	NA	NA	NA
127	Coleoptera	Coleoptera_Group_28	Xylosandrus_sp	Xylosandrus_sp	NA	NA	NA	NA	0.0976	0.184	a	NA	NA	NA
128	Coleoptera	Coleoptera_Group_29	Xylosandrus_compactus	Xylosandrus_compactus	NA	NA	NA	NA	0.0807	0.176	a	NA	NA	NA
129	Coleoptera	Coleoptera_Group_30	Xyleborinus_sp	Xyleborinus_sp	NA	NA	100	0	0.073	0.1525	a	0.205591741	0.351881162	GLMM - Non-Native
130	Coleoptera	Coleoptera_Group_31	Xylosandrus_crassiusculus	Xylosandrus_crassiusculus	NA	NA	99.96628571	0.002607143	0.0729	0.1525	a	0.206315756	0.344949314	GLMM - Non-Native
131	Coleoptera	Coleoptera_Group_32	Xyleborus_perforans	Xyleborus_perforans	P	NA	99.847	0.002	0.0885	0.178666667	a	0.162981053	0.346557829	GLMM - Non-Native
132	Coleoptera	Coleoptera_Group_33	Xyleborus_volvulus	Xyleborus_volvulus	P	NA	NA	NA	0.0811	0.176	a	NA	NA	NA
133	Coleoptera	Coleoptera_Group_34	Xyleborus_ferrugineus	Xyleborus_ferrugineus	P	NA	98.57933333	0.014666667	0.0724	0.178666667	a	0.165936651	0.313769506	GLMM - Non-Native
134	Coleoptera	Coleoptera_Group_35	Coccinellidae_sp	Coccinellidae_sp	NA	NA	100	0	0.1349	0.236	a	0.093601714	0.351881162	GLMM - Non-Native
135	Coleoptera	Coleoptera_Group_36	Trochoideus_desjardinsi	Trochoideus_desjardinsi	P	NA	100	0.007333333	0.1124	0.236	a	0.09466358	0.332551449	GLMM - Non-Native
136	Coleoptera	Coleoptera_Group_37	Cassida_compuncta	Cassida_compuncta	I	0	NA	NA	0.1055	0.201	a	NA	NA	NA
137	Coleoptera	Coleoptera_Group_38	Rodolia_sp	Rodolia_sp	NA	NA	99.9788	0.012355556	0.1072	0.2127	a	0.119930744	0.319626793	GLMM - Non-Native
138	Coleoptera	Coleoptera_Group_39	Endomychidae_sp	Corylophidae_sp	NA	NA	NA	NA	0.0925	0.173	a	NA	NA	NA
139	Coleoptera	Coleoptera_Group_4	Staphylinidae_sp	Staphylinidae_sp	NA	NA	NA	NA	0.1551	0.271	a	NA	NA	NA
140	Coleoptera	Coleoptera_Group_40	Haliplidae_sp	Haliplidae_sp	NA	NA	NA	NA	0.08	0.173	a	NA	NA	NA
141	Coleoptera	Coleoptera_Group_41	Naupactus_cervinus	Naupactus_cervinus	NA	NA	100	0.001	0.1057	0.2095	a	0.121621844	0.349214795	GLMM - Non-Native
142	Coleoptera	Coleoptera_Group_42	Coccinellidae_sp	Coccinellidae_sp	NA	NA	100	0.0045	0.0918	0.190338462	a	0.146741671	0.339957402	GLMM - Non-Native
143	Coleoptera	Coleoptera_Group_43	Sericoderus_sp	Sericoderus_sp	NA	NA	99.696	0.003	0.0929	0.1805	a	0.160476597	0.343910396	GLMM - Non-Native
144	Coleoptera	Coleoptera_Group_44	Coccinella_transversalis	Coccinella_transversalis	P	NA	99.96011111	0.006694444	0.0972	0.189375	a	0.148544641	0.334214369	GLMM - Non-Native
145	Coleoptera	Coleoptera_Group_45	Coelophora_inaequalis	Coelophora_inaequalis	P	NA	99.16225	0.021642857	0.0674	0.18784375	a	0.153965771	0.296450234	GLMM - Non-Native
146	Coleoptera	Coleoptera_Group_46	Olla_v-nigrum	Olla_v-nigrum	P	NA	99.924	0.001	0.0948	0.18784375	a	0.149454805	0.349214795	GLMM - Non-Native
147	Coleoptera	Coleoptera_Group_47	Psammoecus_pradieri	Psammoecus_pradieri	E	1	100	0.002	0.099	0.172166667	a	0.172973943	0.346557829	GLMM - Non-Native
148	Coleoptera	Coleoptera_Group_48	Coccinellidae_sp	Coccinellidae_sp	NA	NA	100	0.002025641	0.0859	0.190338462	a	0.146216356	0.346489827	GLMM - Non-Native
149	Coleoptera	Coleoptera_Group_49	Cryptamorpha_desjardinsii	Cryptamorpha_desjardinsii	P	NA	99.721	0.002	0.0648	0.172166667	a	0.172973943	0.346557829	GLMM - Non-Native
150	Coleoptera	Coleoptera_Group_5	Curculionidae_sp	Curculionidae_sp	NA	NA	NA	NA	0.1493	0.257	a	NA	NA	NA
151	Coleoptera	Coleoptera_Group_51	Chilocorus_nigritus	Chilocorus_nigritus	P	NA	100	0	0.0649	0.139	a	0.230911989	0.351881162	GLMM - Non-Native
152	Coleoptera	Coleoptera_Group_52	Coccinellidae_sp	Coccinellidae_sp	NA	NA	NA	NA	0.0637	0.139	a	NA	NA	NA
153	Coleoptera	Coleoptera_Group_53	Cerambycidae_sp	Cerambycidae_sp	NA	NA	100	0	0.0921	0.2128	a	0.117619595	0.351881162	GLMM - Non-Native
154	Coleoptera	Coleoptera_Group_54	Placosternus_crinicomis	Placosternus_crinicornis	I	0	96.9286	0.0304	0.0863	0.2128	a	0.123083926	0.275514413	GLMM - Non-Native
155	Coleoptera	Coleoptera_Group_55	Curculionidae_sp	Curculionidae_sp	NA	NA	NA	NA	0.124	0.222363636	a	NA	NA	NA
156	Coleoptera	Coleoptera_Group_56	Eucorynus_crassicornis	Eucorynus_crassicornis	I	0	95.15666667	0.053333333	0.0924	0.248666667	a	0.089542706	0.225235163	GLMM - Non-Native
157	Coleoptera	Coleoptera_Group_57	Curculionidae_sp	Curculionidae_sp	NA	NA	NA	NA	0.0878	0.181	a	NA	NA	NA
158	Coleoptera	Coleoptera_Group_58	Curculionidae_sp	Curculionidae_sp	NA	NA	NA	NA	0.0699	0.145	a	NA	NA	NA
159	Coleoptera	Coleoptera_Group_59	Curculionidae_sp	Miocalles_sp	NA	NA	NA	NA	0.0723	0.145	a	NA	NA	NA
160	Coleoptera	Coleoptera_Group_6	Curculionidae_sp	Curculionidae_sp	NA	NA	NA	NA	0.085	0.233	a	NA	NA	NA
161	Coleoptera	Coleoptera_Group_60	Cerambycidae_sp	Pterolophia_lateripicta	NA	NA	99.9088	8.00E-04	0.0967	0.2139	a	0.116509051	0.349747321	GLMM - Non-Native
162	Coleoptera	Coleoptera_Group_61	Cerambycidae_sp	Cerambycidae_sp	NA	NA	99.696	0.003	0.0422	0.11325	a	0.286027795	0.343910396	GLMM - Non-Native
163	Coleoptera	Coleoptera_Group_62	Oopsis_nutator	Oopsis_nutator	P	NA	98.356	0.019	0.0682	0.11325	a	0.291608417	0.302946401	GLMM - Undet
164	Coleoptera	Coleoptera_Group_63	Curtomerus_flavus	Curtomerus_flavus	P	NA	99.91133333	0	0.1217	0.215242424	a	0.114859082	0.351881162	GLMM - Non-Native
165	Coleoptera	Coleoptera_Group_64	Chrysomelidae_sp	Chrysomelidae_sp	NA	NA	100	0	0.1004	0.21	a	0.120854818	0.351881162	GLMM - Non-Native
166	Coleoptera	Coleoptera_Group_65	Tenebrionidae_sp	Tenebrionidae_sp	NA	NA	NA	NA	0.1135	0.225	a	NA	NA	NA
167	Coleoptera	Coleoptera_Group_66	Curculionidae_sp	Curculionidae_sp	NA	NA	97.12087273	0.030818182	0.0728	0.222363636	a	0.112240151	0.274537878	GLMM - Non-Native
168	Coleoptera	Coleoptera_Group_67	Curculionidae_sp	Miocalles_sp	NA	NA	98.79153333	0.018533333	0.104	0.231666667	a	0.100536285	0.304101802	GLMM - Non-Native
169	Coleoptera	Coleoptera_Group_68	Dytiscidae_sp	Staphylinidae_sp	NA	NA	NA	NA	0.1122	0.2065	a	NA	NA	NA
170	Coleoptera	Coleoptera_Group_69	Chalcolepidius_silbermanni	Chalcolepidius_silbermanni	I	0	99.845	0.002	0.1118	0.214333333	a	0.116228324	0.346557829	GLMM - Non-Native
171	Coleoptera	Coleoptera_Group_7	Monotoma_sp	Monotoma_sp	NA	NA	NA	NA	0.169934	0.246	a	NA	NA	NA
172	Coleoptera	Coleoptera_Group_70	Merobruchus_insolitus	Merobruchus_insolitus	NA	NA	99.239	0.008	0.1003	0.21	a	0.122305654	0.330820665	GLMM - Non-Native
173	Coleoptera	Coleoptera_Group_71	Tribolium_castaneum	Tribolium_castaneum	I	0	100	0	0.1108	0.236	a	0.093601714	0.351881162	GLMM - Non-Native
174	Coleoptera	Coleoptera_Group_72	Staphylinidae_sp	Histeridae_sp	NA	NA	NA	NA	0.1095	0.207	a	NA	NA	NA
175	Coleoptera	Coleoptera_Group_73	Curculionidae_sp	Curculionidae_sp	NA	NA	NA	NA	0.1132	0.2055	a	NA	NA	NA
176	Coleoptera	Coleoptera_Group_74	Latridiidae_sp	Latridiidae_sp	NA	NA	NA	NA	0.1116	0.205	a	NA	NA	NA
177	Coleoptera	Coleoptera_Group_75	Elateridae_sp	Staphylinidae_sp	NA	NA	NA	NA	0.1042	0.2065	a	NA	NA	NA
178	Coleoptera	Coleoptera_Group_76	Chrysomelidae_sp	Chrysomelidae_sp	NA	NA	100	0	0.0991	0.21	a	0.120854818	0.351881162	GLMM - Non-Native
179	Coleoptera	Coleoptera_Group_77	Aderidae_sp	Aderidae_sp	NA	NA	100	0	0.1016	0.200181818	a	0.13281057	0.351881162	GLMM - Non-Native
180	Coleoptera	Coleoptera_Group_78	Chrysomelidae_sp	Chrysomelidae_sp	NA	NA	NA	NA	0.1066	0.21	a	NA	NA	NA
181	Coleoptera	Coleoptera_Group_79	Elateridae_sp	Elateridae_sp	NA	NA	NA	NA	0.1037	0.21375	a	NA	NA	NA
182	Coleoptera	Coleoptera_Group_8	Curculionidae_sp	Curculionidae_sp	NA	NA	NA	NA	0.1325	0.265	a	NA	NA	NA
183	Coleoptera	Coleoptera_Group_80	Lagocheirus_araneiformis	Lagocheirus_araneiformis	NA	NA	99.6354	0.015	0.1039	0.2262	a	0.10553983	0.312929525	GLMM - Non-Native
184	Coleoptera	Coleoptera_Group_81	Curculionidae_sp	Curculionidae_sp	NA	NA	100	0	0.0965	0.187	a	0.150421613	0.351881162	GLMM - Non-Native
185	Coleoptera	Coleoptera_Group_82	Sternochetus_mangiferae	Sternochetus_mangiferae	I	0	NA	NA	0.0874	0.187	a	NA	NA	NA
186	Coleoptera	Coleoptera_Group_83	Brachyceridae_sp	Cranopoeus_sp	NA	NA	95.00953333	0.051533333	0.0531	0.2005	a	0.142787931	0.228935252	GLMM - Non-Native
187	Coleoptera	Coleoptera_Group_84	Scarabaeidae_sp	Scarabaeidae_sp	NA	NA	99.239	0.008	0.0929	0.2065	a	0.126500013	0.330820665	GLMM - Non-Native
188	Coleoptera	Coleoptera_Group_85	Staphylinidae_sp	Jordanthribus_sp	NA	NA	NA	NA	0.0902	0.195	a	NA	NA	NA
189	Coleoptera	Coleoptera_Group_86	Dinema_filicornis	Dinema_filicornis	NA	NA	99.658	0.004666667	0.0901	0.196	a	0.139146404	0.33951954	GLMM - Non-Native
190	Coleoptera	Coleoptera_Group_87	Lacon_modestus	Lacon_modestus	P	NA	99.574	0.004	0.0945	0.201875	a	0.131453184	0.341272625	GLMM - Non-Native
191	Coleoptera	Coleoptera_Group_88	Laemophloeidae_sp	Anthribidae_sp	NA	NA	99.29466667	0.007333333	0.1036	0.208333333	a	0.124164674	0.332551449	GLMM - Non-Native
192	Coleoptera	Coleoptera_Group_9	Ciidae_sp	Cerambycidae_sp	NA	NA	99.772	0.002	0.1404	0.267	a	0.068617821	0.346557829	GLMM - Non-Native
193	Coleoptera	Coleoptera_Group_90	Rhyncogonus_nigerrimus	Rhyncogonus_nigerrimus	E	1	96.48786667	0.0376	0.0598	0.166166667	a	0.1918202	0.259004809	GLMM - Non-Native
194	Coleoptera	Coleoptera_Group_91	Staphylinidae_sp	Rhyncogonus_sp	NA	NA	92.998	0.075	0.0398	0.166166667	a	0.201858896	0.184046027	GLMM - Non-Native
195	Coleoptera	Coleoptera_Group_92	Laemophloeidae_sp	Laemophloeidae_sp	NA	NA	NA	NA	0.0975	0.194	a	NA	NA	NA
196	Coleoptera	Coleoptera_Group_93	Attelabidae_sp	Oedemeridae_sp	NA	NA	99.91983333	0.001333333	0.0896	0.18775	a	0.149657995	0.34832809	GLMM - Non-Native
197	Coleoptera	Coleoptera_Group_94	Eobia_bicolor	Eobia_bicolor	P	NA	99.79216667	0.002333333	0.0871	0.18775	a	0.149874227	0.345674287	GLMM - Non-Native
198	Coleoptera	Coleoptera_Group_95	Cerambycidae_sp	Anthribidae_sp	NA	NA	NA	NA	0.0882	0.195	a	NA	NA	NA
199	Coleoptera	Coleoptera_Group_96	Melyridae_sp	Staphylinidae_sp	NA	NA	NA	NA	0.1015	0.19	a	NA	NA	NA
200	Coleoptera	Coleoptera_Group_97	Curculionidae_sp	Curculionidae_sp	NA	NA	94.216	0.061	0.0658	0.206333333	a	0.137000246	0.209953511	GLMM - Non-Native
201	Coleoptera	Coleoptera_Group_99	Tenebrionidae_sp	Tenebrionidae_sp	NA	NA	99.848	0.002	0.096	0.205	a	0.127199491	0.346557829	GLMM - Non-Native
202	Diptera	Diptera_Group_1	Phoridae_sp	Phoridae_sp	NA	NA	NA	NA	0.0946	0.224	a	NA	NA	NA
203	Diptera	Diptera_Group_10	Chironomus_calligraphus	Chironomus_calligraphus	NA	NA	NA	NA	0.0775	0.15	a	NA	NA	NA
204	Diptera	Diptera_Group_100	Syntormon_flexibile	Syntormon_flexibile	I	0	NA	NA	0.0582	0.138	a	NA	NA	NA
205	Diptera	Diptera_Group_101	Telostylinus_lineolatus	Telostylinus_lineolatus	P	NA	99.95824176	0.001010989	0.0629	0.131725	a	0.24575032	0.349185546	GLMM - Non-Native
206	Diptera	Diptera_Group_102	Spelobia_bifrons	Spelobia_bifrons	NA	NA	98.02	0.02	0.0353	0.095	a	0.33512669	0.300478926	GLMM - Undet
207	Diptera	Diptera_Group_103	Leptocera_sp	Leptocera_sp	NA	NA	NA	NA	0.0204	0.049	a	NA	NA	NA
208	Diptera	Diptera_Group_104	Leptocera_sp	Leptocera_sp	NA	NA	NA	NA	0.0281	0.049	a	NA	NA	NA
209	Diptera	Diptera_Group_105	Trichopoda_pennipes	Trichopoda_pennipes	NA	NA	NA	NA	0.0634	0.113	a	NA	NA	NA
210	Diptera	Diptera_Group_106	Anthomyiidae_sp	Anthomyiidae_sp	NA	NA	99.92944444	0.001638889	0.069	0.134055556	a	0.24122347	0.347516196	GLMM - Non-Native
211	Diptera	Diptera_Group_107	Oxysarcodexia_sp	Oxysarcodexia_sp	NA	NA	99.92944444	0.004777778	0.069	0.111083333	a	0.291544005	0.339227785	GLMM - Undet
212	Diptera	Diptera_Group_108	Peckia_volucris	Peckia_volucris	NA	NA	99.89636364	0.001515152	0.044	0.094875	a	0.328472471	0.347844872	GLMM - Undet
213	Diptera	Diptera_Group_109	Blaesoxipha_plinthopyga	Blaesoxipha_plinthopyga	NA	NA	99.7	0.003	0.0477	0.094875	a	0.329028888	0.343910396	GLMM - Undet
214	Diptera	Diptera_Group_11	Chironomus_sp	Chironomus_sp	NA	NA	NA	NA	0.0624	0.12225	a	NA	NA	NA
215	Diptera	Diptera_Group_110	Pegomya_sp	Pegomya_sp	NA	NA	100	0.007333333	0.0389	0.080291667	a	0.367079572	0.332551449	GLMM - Native
216	Diptera	Diptera_Group_111	Anthomyiidae_sp	Tethinidae_sp	NA	NA	99.01892857	0.010357143	0.0272	0.080291667	a	0.368273359	0.324737958	GLMM - Native
217	Diptera	Diptera_Group_112	Dolichopodidae_sp	Dolichopodidae_sp	NA	NA	NA	NA	0.0518	0.116333333	a	NA	NA	NA
218	Diptera	Diptera_Group_113	Chrysotus_sp	Chrysotus_sp	NA	NA	NA	NA	0.0575	0.120666667	a	NA	NA	NA
219	Diptera	Diptera_Group_114	Orchisia_sp	Orchisia_sp	NA	NA	99.4	0.005333333	0.0327	0.061555556	a	0.41532019	0.337770846	GLMM - Native
220	Diptera	Diptera_Group_115	Orchisia_sp	Orchisia_sp	NA	NA	99.85	0.002	0.0272	0.053833333	a	0.434697713	0.346557829	GLMM - Native
221	Diptera	Diptera_Group_116	Orchisia_sp	Orchisia_sp	NA	NA	99.34666667	0.007	0.0221	0.053833333	a	0.436785298	0.333418541	GLMM - Native
222	Diptera	Diptera_Group_117	Coenosia_sp	Coenosia_sp	NA	NA	99.54	0.005	0.0377	0.0725	a	0.386274617	0.338644642	GLMM - Native
223	Diptera	Diptera_Group_118	Hydrotaea_sp	Hydrotaea_sp	NA	NA	NA	NA	0.0586	0.111	a	NA	NA	NA
224	Diptera	Diptera_Group_119	Liriomyza_sp	Liriomyza_sp	NA	NA	NA	NA	0.0617	0.115	a	NA	NA	NA
225	Diptera	Diptera_Group_12	Chironomidae_sp	Chironomidae_sp	NA	NA	99.785	0.0055	0.0527	0.12225	a	0.267071058	0.337334361	GLMM - Non-Native
226	Diptera	Diptera_Group_120	Tachinidae_sp	Tachinidae_sp	NA	NA	NA	NA	0.0217	0.048	a	NA	NA	NA
227	Diptera	Diptera_Group_121	Tachinidae_sp	Tachinidae_sp	NA	NA	NA	NA	0.026	0.048	a	NA	NA	NA
228	Diptera	Diptera_Group_122	Chrysotus_sp	Chrysotus_sp	NA	NA	97.77333333	0.021666667	0.0344	0.109	a	0.30231559	0.296392076	GLMM - Undet
229	Diptera	Diptera_Group_123	Chrysotus_sp	Chrysotus_sp	NA	NA	NA	NA	0.0453	0.087	a	NA	NA	NA
230	Diptera	Diptera_Group_124	Chrysotus_sp	Chrysotus_sp	NA	NA	NA	NA	0.0334	0.07125	a	NA	NA	NA
231	Diptera	Diptera_Group_125	Dolichopodidae_sp	Dolichopodidae_sp	NA	NA	NA	NA	0.0361	0.06025	a	NA	NA	NA
232	Diptera	Diptera_Group_126	Chrysotus_sp	Chrysotus_sp	NA	NA	99.92166667	0.001	0.0235	0.06025	a	0.417022485	0.349214795	GLMM - Native
233	Diptera	Diptera_Group_127	Anthomyiidae_sp	Anthomyiidae_sp	NA	NA	NA	NA	0.0617	0.12435	a	NA	NA	NA
234	Diptera	Diptera_Group_128	Drosophila_kikkawai	Drosophila_kikkawai	NA	NA	99.85	0.002	0.0517	0.0975	a	0.322313368	0.346557829	GLMM - Undet
235	Diptera	Diptera_Group_129	Scatella_sp	Scatella_sp	NA	NA	99.925	0.001	0.0428	0.080361111	a	0.364407501	0.349214795	GLMM - Native
236	Diptera	Diptera_Group_13	Bactrocera_perfusca	Bactrocera_perfusca	E	1	97.11	0.029	0.0272	0.0975	a	0.332408562	0.278799302	GLMM - Undet
237	Diptera	Diptera_Group_130	Scatella_sp	Scatella_sp	NA	NA	99.5825	0.005083333	0.0288	0.080361111	a	0.366015017	0.33842609	GLMM - Native
238	Diptera	Diptera_Group_131	Anopheles_sp	Anopheles_sp	NA	NA	NA	NA	0.0278	0.058	a	NA	NA	NA
239	Diptera	Diptera_Group_132	Toxonevra_sp	Toxonevra_sp	NA	NA	NA	NA	0.0239	0.051	a	NA	NA	NA
240	Diptera	Diptera_Group_133	Tabanidae_sp	Limoniidae_sp	NA	NA	NA	NA	0.0273	0.051	a	NA	NA	NA
241	Diptera	Diptera_Group_134	Potamia_sp	Potamia_sp	NA	NA	98.78	0.012	0.0445	0.111833333	a	0.292373394	0.320533049	GLMM - Undet
242	Diptera	Diptera_Group_135	Anopheles_sp	Anopheles_sp	NA	NA	97.45666667	0.026333333	0.0104	0.074	a	0.390960512	0.285122237	GLMM - Native
243	Diptera	Diptera_Group_136	Synthesiomyia_nudiseta	Synthesiomyia_nudiseta	I	0	99.63	0.004	0.0578	0.1195	a	0.272530059	0.341272625	GLMM - Non-Native
244	Diptera	Diptera_Group_137	Drosophilidae_sp	Drosophilidae_sp	NA	NA	99.563	0.0062	0.0489	0.1245	a	0.26248328	0.33550416	GLMM - Non-Native
245	Diptera	Diptera_Group_138	Styringomyia_didyma	Styringomyia_didyma	P	NA	99.91288889	0.001688889	0.055	0.1135	a	0.285012477	0.347383425	GLMM - Non-Native
246	Diptera	Diptera_Group_139	Anthomyiidae_sp	Limoniidae_sp	NA	NA	100	0.001333333	0.0544	0.098611111	a	0.319402719	0.34832809	GLMM - Undet
247	Diptera	Diptera_Group_14	Chloropidae_sp	Chloropidae_sp	NA	NA	NA	NA	NA	0.21	a	NA	NA	NA
248	Diptera	Diptera_Group_140	Chrysomya_sp	Chrysomya_sp	NA	NA	99.8	0.002333333	0.0257	0.051277778	a	0.441759143	0.345674287	GLMM - Native
249	Diptera	Diptera_Group_141	Drosophila_sp	Drosophila_sp	NA	NA	97.01266667	0.03	0.0034	0.051277778	a	0.453374743	0.276450502	GLMM - Native
250	Diptera	Diptera_Group_142	Allotrichoma_sp	Allotrichoma_sp	NA	NA	NA	NA	0.0484	0.0915	a	NA	NA	NA
251	Diptera	Diptera_Group_143	Phortica_sp	Phortica_sp	NA	NA	96.76	0.032	0.0278	0.0915	a	0.348372441	0.271789766	GLMM - Native
252	Diptera	Diptera_Group_144	Musca_sorbens	Musca_sorbens	P	NA	100	0.002	0.0326	0.074	a	0.381167104	0.346557829	GLMM - Native
253	Diptera	Diptera_Group_145	Haematobia_sp	Haematobia_sp	NA	NA	98.3037479	0.020394958	0.0485	0.1152	a	0.287681411	0.299507541	GLMM - Undet
254	Diptera	Diptera_Group_146	Chloropidae_sp	Gaurax_sp	NA	NA	98.04923077	0.026512821	0.024	0.107794872	a	0.306867228	0.284693955	GLMM - Undet
255	Diptera	Diptera_Group_147	Atherigona_sp	Atherigona_sp	NA	NA	99.96638889	0.000638889	0.0281	0.064365079	a	0.405910174	0.350176572	GLMM - Native
256	Diptera	Diptera_Group_148	Tachinidae_sp	Homoneura_sp	NA	NA	100	0	0.0266	0.053	a	0.436116795	0.351881162	GLMM - Native
257	Diptera	Diptera_Group_149	Tachinidae_sp	Tachinidae_sp	NA	NA	NA	NA	0.02	0.042	a	NA	NA	NA
258	Diptera	Diptera_Group_15	Psychoda_alternata	Psychoda_alternata	NA	NA	NA	NA	0.0514	0.107	a	NA	NA	NA
259	Diptera	Diptera_Group_150	Tachinidae_sp	Tachinidae_sp	NA	NA	NA	NA	0.0221	0.042	a	NA	NA	NA
260	Diptera	Diptera_Group_151	Chloropidae_sp	Chloropidae_sp	NA	NA	99.54	0.001	0.0602	0.1265	a	0.256557812	0.349214795	GLMM - Non-Native
261	Diptera	Diptera_Group_152	Chrysomya_megacephala	Chrysomya_megacephala	NA	NA	99.92266667	0.000866667	0.0279	0.066666667	a	0.399911105	0.349569769	GLMM - Native
262	Diptera	Diptera_Group_153	Chrysomya_rufifacies	Chrysomya_rufifacies	P	NA	99.42333333	0.006666667	0.0435	0.083166667	a	0.359500933	0.334286762	GLMM - Native
263	Diptera	Diptera_Group_154	Calliphora_hilli	Calliphora_hilli	E	1	100	0.003	0.042	0.078	a	0.371237854	0.343910396	GLMM - Native
264	Diptera	Diptera_Group_155	Rhinia_sp	Rhinia_sp	NA	NA	NA	NA	0.0288	0.069545455	a	NA	NA	NA
265	Diptera	Diptera_Group_156	Conops_chinensis	Conops_chinensis	NA	NA	99.06854545	0.009818182	0.0313	0.069545455	a	0.395964307	0.326123657	GLMM - Native
266	Diptera	Diptera_Group_157	Chloropidae_sp	Chloropidae_sp	NA	NA	99.9	0.001333333	0.0507	0.098466667	a	0.319748302	0.34832809	GLMM - Undet
267	Diptera	Diptera_Group_158	Diptera_sp	Diptera_sp	NA	NA	99.84933333	0.002466667	0.0361	0.087222222	a	0.347672676	0.345321166	GLMM - Native
268	Diptera	Diptera_Group_159	Chloropidae_sp	Chloropidae_sp	NA	NA	NA	NA	0.0442	0.088	a	NA	NA	NA
269	Diptera	Diptera_Group_16	Psychoda_sp	Psychoda_sp	NA	NA	NA	NA	0.0558	0.107	a	NA	NA	NA
270	Diptera	Diptera_Group_160	Incertella_sp	Incertella_sp	NA	NA	100	0.000394737	0.0349	0.08215	a	0.35962427	0.350827534	GLMM - Native
271	Diptera	Diptera_Group_161	Sciaridae_sp	Sciaridae_sp	NA	NA	NA	NA	0.1077	0.238	a	NA	NA	NA
272	Diptera	Diptera_Group_162	Cecidomyiidae_sp	Cecidomyiidae_sp	NA	NA	99.77333333	0.002666667	0.0368	0.069	a	0.394496075	0.344791806	GLMM - Native
273	Diptera	Diptera_Group_163	Cecidomyiidae_sp	Cecidomyiidae_sp	NA	NA	NA	NA	0.1025	0.182	a	NA	NA	NA
274	Diptera	Diptera_Group_164	Cecidomyiidae_sp	Cecidomyiidae_sp	NA	NA	NA	NA	0.0487	0.118	a	NA	NA	NA
275	Diptera	Diptera_Group_165	Cecidomyiidae_sp	Cecidomyiidae_sp	NA	NA	NA	NA	0.0692	0.118	a	NA	NA	NA
276	Diptera	Diptera_Group_166	Cecidomyiidae_sp	Cecidomyiidae_sp	NA	NA	NA	NA	0.065	0.134	a	NA	NA	NA
277	Diptera	Diptera_Group_167	Cecidomyiidae_sp	Cecidomyiidae_sp	NA	NA	NA	NA	0.0693	0.134	a	NA	NA	NA
278	Diptera	Diptera_Group_168	Cecidomyiidae_sp	Cecidomyiidae_sp	NA	NA	100	0	0.0864	0.142	a	0.22510216	0.351881162	GLMM - Non-Native
279	Diptera	Diptera_Group_169	Cecidomyiidae_sp	Cecidomyiidae_sp	NA	NA	NA	NA	0.0791	0.123	a	NA	NA	NA
280	Diptera	Diptera_Group_17	Pseudorichardia_flavitarsis	Pseudorichardia_flavitarsis	P	NA	99.97178571	0.015714286	0.1082	0.1955	a	0.142078083	0.311133695	GLMM - Non-Native
281	Diptera	Diptera_Group_170	Cecidomyiidae_sp	Cecidomyiidae_sp	NA	NA	97.36666667	0.027333333	0.0529	0.126166667	a	0.26589466	0.282741051	GLMM - Non-Native
282	Diptera	Diptera_Group_171	Macrodiplosis_sp	Macrodiplosis_sp	NA	NA	NA	NA	0.0519	0.106	a	NA	NA	NA
283	Diptera	Diptera_Group_172	Cecidomyiidae_sp	Cecidomyiidae_sp	NA	NA	100	0.004	0.0445	0.0895	a	0.342596879	0.341272625	GLMM - Undet
284	Diptera	Diptera_Group_173	Cecidomyiidae_sp	Cecidomyiidae_sp	NA	NA	100	0	0.043	0.0895	a	0.34106869	0.351881162	GLMM - Undet
285	Diptera	Diptera_Group_174	Cecidomyiidae_sp	Cecidomyiidae_sp	NA	NA	NA	NA	0.0601	0.1235	a	NA	NA	NA
286	Diptera	Diptera_Group_175	Cecidomyiidae_sp	Cecidomyiidae_sp	NA	NA	NA	NA	0.0518	0.11	a	NA	NA	NA
287	Diptera	Diptera_Group_176	Cecidomyiidae_sp	Cecidomyiidae_sp	NA	NA	99.85	0.002	0.0572	0.094	a	0.330781784	0.346557829	GLMM - Undet
288	Diptera	Diptera_Group_177	Cecidomyiidae_sp	Cecidomyiidae_sp	NA	NA	96.5	0.036	0.0179	0.094	a	0.343685005	0.262617435	GLMM - Undet
289	Diptera	Diptera_Group_178	Cecidomyiidae_sp	Cecidomyiidae_sp	NA	NA	NA	NA	0.0442	0.11	a	NA	NA	NA
290	Diptera	Diptera_Group_179	Asteromyia_sp	Asteromyia_sp	NA	NA	97.31	0.027	0.044	0.1105	a	0.300747091	0.283533439	GLMM - Undet
291	Diptera	Diptera_Group_18	Phoridae_sp	Phoridae_sp	NA	NA	99.936	0.0023	0.0992	0.182	a	0.158107259	0.345762593	GLMM - Non-Native
292	Diptera	Diptera_Group_180	Cecidomyiidae_sp	Cecidomyiidae_sp	NA	NA	NA	NA	0.065	0.1305	a	NA	NA	NA
293	Diptera	Diptera_Group_181	Diptera_sp	Cecidomyiidae_sp	NA	NA	99.85	0.002	0.0645	0.1305	a	0.248570733	0.346557829	GLMM - Non-Native
294	Diptera	Diptera_Group_182	Phoridae_sp	Phoridae_sp	NA	NA	NA	NA	0.1296	0.224	a	NA	NA	NA
295	Diptera	Diptera_Group_183	Cecidomyiidae_sp	Cecidomyiidae_sp	NA	NA	NA	NA	0.0304	0.069	a	NA	NA	NA
296	Diptera	Diptera_Group_184	Dolichopodidae_sp	Dolichopodidae_sp	NA	NA	NA	NA	0.1137	0.206	a	NA	NA	NA
297	Diptera	Diptera_Group_185	Chironomidae_sp	Chironomidae_sp	NA	NA	100	0.002666667	0.0919	0.1765	a	0.166416319	0.344791806	GLMM - Non-Native
298	Diptera	Diptera_Group_186	Chironomidae_sp	Chironomidae_sp	NA	NA	99.59888889	0.007138889	0.079	0.180277778	a	0.161756993	0.333057114	GLMM - Non-Native
299	Diptera	Diptera_Group_187	Chironomidae_sp	Chironomidae_sp	NA	NA	100	0.005	0.0755	0.1535	a	0.205181758	0.338644642	GLMM - Non-Native
300	Diptera	Diptera_Group_188	Hybotidae_sp	Chironomidae_sp	NA	NA	100	0	0.0753	0.1535	a	0.203800559	0.351881162	GLMM - Non-Native
301	Diptera	Diptera_Group_189	Chironomidae_sp	Chironomidae_sp	NA	NA	100	0.003	0.0877	0.17825	a	0.163839927	0.343910396	GLMM - Non-Native
302	Diptera	Diptera_Group_19	Drosophilidae_sp	Tephritidae_sp	NA	NA	NA	NA	0.1372	0.224	a	NA	NA	NA
303	Diptera	Diptera_Group_190	Pseudosmittia_tuvaluensis	Pseudosmittia_tuvaluensis	NA	NA	99.41	0.006	0.0861	0.17825	a	0.164539031	0.336026573	GLMM - Non-Native
304	Diptera	Diptera_Group_191	Bombyliidae_sp	Stratiomyidae_sp	NA	NA	99.563	0.0104	0.1063	0.204	a	0.130031137	0.324627902	GLMM - Non-Native
305	Diptera	Diptera_Group_192	Anthrax_semiscitus	Anthrax_semiscitus	P	NA	100	0.000666667	0.1191	0.206277778	a	0.125398299	0.350102545	GLMM - Non-Native
306	Diptera	Diptera_Group_193	Drosophilidae_sp	Drosophilidae_sp	NA	NA	NA	NA	0.1247	0.206	a	NA	NA	NA
307	Diptera	Diptera_Group_194	Toxorhynchites_brevipalpis	Toxorhynchites_brevipalpis	D	NA	NA	NA	0.1065	0.183	a	NA	NA	NA
308	Diptera	Diptera_Group_195	Hermetia_illucens	Hermetia_illucens	P	NA	100	0	0.0909	0.1885	a	0.148324626	0.351881162	GLMM - Non-Native
309	Diptera	Diptera_Group_196	Ceratopogonidae_sp	Ceratopogonidae_sp	NA	NA	NA	NA	0.1044	0.1985	a	NA	NA	NA
310	Diptera	Diptera_Group_197	Ceratopogonidae_sp	Ceratopogonidae_sp	NA	NA	98.34	0.017	0.1063	0.206	a	0.128814528	0.307915505	GLMM - Non-Native
311	Diptera	Diptera_Group_198	Dolichopodidae_sp	Dolichopodidae_sp	NA	NA	98.84	0.012	0.0866	0.185	a	0.155918542	0.320533049	GLMM - Non-Native
312	Diptera	Diptera_Group_199	Ceratopogonidae_sp	Ceratopogonidae_sp	NA	NA	NA	NA	NA	0.15125	a	NA	NA	NA
313	Diptera	Diptera_Group_2	Cecidomyiidae_sp	Cecidomyiidae_sp	NA	NA	100	0.0042	0.1707	0.2337	a	0.09639031	0.340746241	GLMM - Non-Native
314	Diptera	Diptera_Group_20	Lispe_sp	Lispe_sp	NA	NA	NA	NA	0.1128	0.182	a	NA	NA	NA
315	Diptera	Diptera_Group_200	Ceratopogonidae_sp	Ceratopogonidae_sp	NA	NA	NA	NA	0.0931	0.15625	a	NA	NA	NA
316	Diptera	Diptera_Group_201	Ceratopogonidae_sp	Ceratopogonidae_sp	NA	NA	NA	NA	0.0782	0.1505	a	NA	NA	NA
317	Diptera	Diptera_Group_202	Ceratopogonidae_sp	Ceratopogonidae_sp	NA	NA	NA	NA	0.0743	0.136	a	NA	NA	NA
318	Diptera	Diptera_Group_203	Diptera_sp	Diptera_sp	NA	NA	NA	NA	0.0456	0.055357143	a	NA	NA	NA
319	Diptera	Diptera_Group_204	Ceratopogonidae_sp	Ceratopogonidae_sp	NA	NA	99.58	0.009	0.068	0.145875	a	0.220366952	0.328233063	GLMM - Non-Native
320	Diptera	Diptera_Group_205	Ceratopogonidae_sp	Ceratopogonidae_sp	NA	NA	NA	NA	0.0694	0.122888889	a	NA	NA	NA
321	Diptera	Diptera_Group_206	Forcipomyia_sp	Forcipomyia_sp	NA	NA	99.80583333	0.008611111	0.0478	0.115166667	a	0.283672875	0.329238125	GLMM - Non-Native
322	Diptera	Diptera_Group_207	Forcipomyia_sp	Forcipomyia_sp	NA	NA	98.63	0.014	0.0492	0.115166667	a	0.28553605	0.315453135	GLMM - Non-Native
323	Diptera	Diptera_Group_208	Dasyhelea_ludingensis	Dasyhelea_ludingensis	NA	NA	99.70833333	0.025833333	0.0814	0.18975	a	0.152169271	0.28631734	GLMM - Non-Native
324	Diptera	Diptera_Group_209	Diptera_sp	Ceratopogonidae_sp	NA	NA	99.36666667	0.006166667	0.0477	0.09725	a	0.324463408	0.3355912	GLMM - Undet
325	Diptera	Diptera_Group_21	Cephalochrysa_maxima	Cephalochrysa_maxima	NA	NA	99.87285714	0.003785714	0.0951	0.1923125	a	0.143893501	0.341837042	GLMM - Non-Native
326	Diptera	Diptera_Group_210	Agromyzidae_sp	Agromyzidae_sp	NA	NA	NA	NA	0.0437	0.08	a	NA	NA	NA
327	Diptera	Diptera_Group_211	Drosophilidae_sp	Drosophilidae_sp	NA	NA	NA	NA	0.0198	0.042	a	NA	NA	NA
328	Diptera	Diptera_Group_212	Drosophilidae_sp	Drosophilidae_sp	NA	NA	NA	NA	0.0226	0.042	a	NA	NA	NA
329	Diptera	Diptera_Group_213	Diptera_sp	Diptera_sp	NA	NA	NA	NA	0.0407	0.077	a	NA	NA	NA
330	Diptera	Diptera_Group_214	Ceratopogonidae_sp	Ceratopogonidae_sp	NA	NA	NA	NA	0.0362	0.077	a	NA	NA	NA
331	Diptera	Diptera_Group_215	Diptera_sp	Diptera_sp	NA	NA	NA	NA	0.0407	0.0795	a	NA	NA	NA
332	Diptera	Diptera_Group_216	Diptera_sp	Ceratopogonidae_sp	NA	NA	99.54	0.005	0.0367	0.0795	a	0.368183425	0.338644642	GLMM - Native
333	Diptera	Diptera_Group_217	Microchrysa_flaviventris	Microchrysa_flaviventris	NA	NA	99.95	0.002666667	0.1004	0.181833333	a	0.158434508	0.344791806	GLMM - Non-Native
334	Diptera	Diptera_Group_218	Phoridae_sp	Conocephalus_oceanicus	P	NA	100	0	0.1119	0.184	a	0.15468873	0.351881162	GLMM - Non-Native
335	Diptera	Diptera_Group_219	Paratrechina_longicornis	Paratrechina_longicornis	I	0	NA	NA	0.1653	0.177045455	a	NA	NA	NA
336	Diptera	Diptera_Group_22	Mycetophilidae_sp	Mycetophilidae_sp	NA	NA	NA	NA	0.0236	0.045	a	NA	NA	NA
337	Diptera	Diptera_Group_220	Syrphidae_sp	Syrphidae_sp	NA	NA	NA	NA	0.116	0.191	a	NA	NA	NA
338	Diptera	Diptera_Group_221	Stratiomyidae_sp	Stratiomyidae_sp	NA	NA	100	0.001	0.0788	0.181833333	a	0.158057514	0.349214795	GLMM - Non-Native
339	Diptera	Diptera_Group_222	Chironomidae_sp	Chironomidae_sp	NA	NA	100	0.002142857	0.0788	0.186791667	a	0.151181144	0.346179038	GLMM - Non-Native
340	Diptera	Diptera_Group_223	Chironomidae_sp	Chironomidae_sp	NA	NA	NA	NA	0.0716	0.141	a	NA	NA	NA
341	Diptera	Diptera_Group_224	Chironomus_crassiforceps	Chironomus_crassiforceps	NA	NA	99.85	0.002	0.0669	0.141	a	0.22762372	0.346557829	GLMM - Non-Native
342	Diptera	Diptera_Group_225	Culex_annulirostris	Culex_annulirostris	P	NA	NA	NA	0.0548	0.093666667	a	NA	NA	NA
343	Diptera	Diptera_Group_226	Aedes_aegypti	Aedes_aegypti	I	0	NA	NA	0.0406	0.094166667	a	NA	NA	NA
344	Diptera	Diptera_Group_227	Culex_pipiens	Culex_pipiens	NA	NA	99.866	0.002866667	0.0367	0.093666667	a	0.331920426	0.344262831	GLMM - Undet
345	Diptera	Diptera_Group_228	Aedimorphus_vexans	Aedimorphus_vexans	NA	NA	NA	NA	0.0538	0.1128	a	NA	NA	NA
346	Diptera	Diptera_Group_229	Aedes_aegypti	Aedes_aegypti	I	0	100	0.000933333	0.0589	0.114333333	a	0.282887373	0.349392263	GLMM - Non-Native
347	Diptera	Diptera_Group_23	Ceratopogonidae_sp	Ceratopogonidae_sp	NA	NA	99.846	8.00E-04	0.1044	0.1697	a	0.176594449	0.349747321	GLMM - Non-Native
348	Diptera	Diptera_Group_230	Allodia_sp	Allodia_sp	NA	NA	NA	NA	0.0616	0.141	a	NA	NA	NA
349	Diptera	Diptera_Group_231	Mycetophilidae_sp	Mycetophilidae_sp	NA	NA	NA	NA	0.0218	0.045	a	NA	NA	NA
350	Diptera	Diptera_Group_232	Phoridae_sp	Phoridae_sp	NA	NA	100	0.002	0.1072	0.179	a	0.162481349	0.346557829	GLMM - Non-Native
351	Diptera	Diptera_Group_233	Hybotidae_sp	Hybotidae_sp	NA	NA	NA	NA	0.0374	0.108	a	NA	NA	NA
352	Diptera	Diptera_Group_234	Tachinidae_sp	Tachinidae_sp	NA	NA	NA	NA	0.0705	0.108	a	NA	NA	NA
353	Diptera	Diptera_Group_235	Chironomidae_sp	Chironomidae_sp	NA	NA	NA	NA	0.092	0.171	a	NA	NA	NA
354	Diptera	Diptera_Group_236	Chironomidae_sp	Chironomidae_sp	NA	NA	NA	NA	0.0797	0.1625	a	NA	NA	NA
355	Diptera	Diptera_Group_237	Drosophilidae_sp	Drosophilidae_sp	NA	NA	99.945	0.006333333	0.081	0.179	a	0.163485192	0.335156109	GLMM - Non-Native
356	Diptera	Diptera_Group_238	Cricotopus_sp	Cricotopus_sp	NA	NA	100	0	0.087	0.167	a	0.180754474	0.351881162	GLMM - Non-Native
357	Diptera	Diptera_Group_239	Calliphoridae_sp	Calliphoridae_sp	NA	NA	NA	NA	0.0725	0.145	a	NA	NA	NA
358	Diptera	Diptera_Group_24	Tephritidae_sp	Tephritidae_sp	NA	NA	99.84	0.003	0.091	0.1635	a	0.187301521	0.343910396	GLMM - Non-Native
359	Diptera	Diptera_Group_240	Lonchaeidae_sp	Lonchaeidae_sp	NA	NA	100	0	0.0545	0.11	a	0.292330816	0.351881162	GLMM - Undet
360	Diptera	Diptera_Group_241	Lamprolonchaea_sp	Lamprolonchaea_sp	NA	NA	NA	NA	0.0551	0.11	a	NA	NA	NA
361	Diptera	Diptera_Group_242	Simuliidae_sp	Simuliidae_sp	NA	NA	NA	NA	0.0276	0.054	a	NA	NA	NA
362	Diptera	Diptera_Group_243	Chironomidae_sp	Chironomidae_sp	NA	NA	NA	NA	0.0227	0.049	a	NA	NA	NA
363	Diptera	Diptera_Group_244	Chironomidae_sp	Chironomidae_sp	NA	NA	NA	NA	0.0485	0.0685	a	NA	NA	NA
364	Diptera	Diptera_Group_245	Polypedilum_sp	Polypedilum_sp	NA	NA	98.16	0.019	0.0285	0.071916667	a	0.393456214	0.302946401	GLMM - Native
365	Diptera	Diptera_Group_246	Syrphidae_sp	Syrphidae_sp	NA	NA	NA	NA	0.076	0.154	a	NA	NA	NA
366	Diptera	Diptera_Group_247	Clusiidae_sp	Clusiidae_sp	NA	NA	NA	NA	0.045	0.078272727	a	NA	NA	NA
367	Diptera	Diptera_Group_248	Agromyzidae_sp	Clusiidae_sp	NA	NA	97.71127273	0.025109091	0.0139	0.078272727	a	0.379336131	0.288053735	GLMM - Native
368	Diptera	Diptera_Group_249	Mycetophilidae_sp	Mycetophilidae_sp	NA	NA	99.85	0.002	0.0756	0.1665	a	0.182075792	0.346557829	GLMM - Non-Native
369	Diptera	Diptera_Group_25	Carnidae_sp	Carnidae_sp	NA	NA	100	0.001	0.0782	0.16675	a	0.181414197	0.349214795	GLMM - Non-Native
370	Diptera	Diptera_Group_250	Culicidae_sp	Limoniidae_sp	NA	NA	NA	NA	0.0807	0.153666667	a	NA	NA	NA
371	Diptera	Diptera_Group_251	Drosophilidae_sp	Drosophilidae_sp	NA	NA	97.47	0.012666667	0.0776	0.145916667	a	0.22135952	0.318834936	GLMM - Non-Native
372	Diptera	Diptera_Group_252	Drosophilidae_sp	Drosophilidae_sp	NA	NA	NA	NA	0.0904	0.1565	a	NA	NA	NA
373	Diptera	Diptera_Group_253	Calliphoridae_sp	Hybotidae_sp	NA	NA	99.90533333	0.003333333	0.0984	0.167333333	a	0.181049764	0.34303006	GLMM - Non-Native
374	Diptera	Diptera_Group_254	Mesoleptogaster_sp	Mesoleptogaster_sp	NA	NA	NA	NA	0.0775	0.154	a	NA	NA	NA
375	Diptera	Diptera_Group_255	Ceratopogonidae_sp	Ceratopogonidae_sp	NA	NA	NA	NA	0.0232	0.0535	a	NA	NA	NA
376	Diptera	Diptera_Group_256	Ceratopogonidae_sp	Ceratopogonidae_sp	NA	NA	98.6	0.014	0.0235	0.0535	a	0.440615426	0.315453135	GLMM - Native
377	Diptera	Diptera_Group_257	Pallopteridae_sp	Pallopteridae_sp	NA	NA	NA	NA	0.0407	0.082166667	a	NA	NA	NA
378	Diptera	Diptera_Group_258	Pallopteridae_sp	Pallopteridae_sp	NA	NA	NA	NA	0.0327	0.074	a	NA	NA	NA
379	Diptera	Diptera_Group_259	Empididae_sp	Empididae_sp	NA	NA	97.93678571	0.022714286	0.0115	0.06725	a	0.407296241	0.293839736	GLMM - Native
380	Diptera	Diptera_Group_26	Scholastes_lonchifer	Scholastes_lonchifer	P	NA	99.03736264	0.009758242	0.0761	0.159142857	a	0.196514356	0.326277955	GLMM - Non-Native
381	Diptera	Diptera_Group_260	Chloropidae_sp	Chloropidae_sp	NA	NA	98.37833333	0.0165	0.0292	0.07875	a	0.37466915	0.309164829	GLMM - Native
382	Diptera	Diptera_Group_261	Drosophilidae_sp	Drosophilidae_sp	NA	NA	98.51	0.015	0.0231	0.062666667	a	0.416337985	0.312929525	GLMM - Native
383	Diptera	Diptera_Group_262	Drosophilidae_sp	Drosophilidae_sp	NA	NA	99.805	0.002	0.0312	0.0635	a	0.408765975	0.346557829	GLMM - Native
384	Diptera	Diptera_Group_263	Drosophilidae_sp	Drosophilidae_sp	NA	NA	97.17	0.028666667	0.02	0.069037037	a	0.404991815	0.27958495	GLMM - Native
385	Diptera	Diptera_Group_264	Drosophilidae_sp	Drosophilidae_sp	NA	NA	NA	NA	0.0804	0.14	a	NA	NA	NA
386	Diptera	Diptera_Group_265	Culicidae_sp	Culicidae_sp	NA	NA	NA	NA	0.0434	0.074	a	NA	NA	NA
387	Diptera	Diptera_Group_266	Culicidae_sp	Chrysopilus_sp	NA	NA	100	0	0.0692	0.141666667	a	0.225742542	0.351881162	GLMM - Non-Native
388	Diptera	Diptera_Group_267	Culicoides_sp	Culicoides_sp	NA	NA	96.81666667	0.031	0.0542	0.151333333	a	0.216492111	0.274113969	GLMM - Non-Native
389	Diptera	Diptera_Group_268	Cacoxenus_sp	Cacoxenus_sp	NA	NA	100	0.000666667	0.0614	0.133111111	a	0.2428269	0.350102545	GLMM - Non-Native
390	Diptera	Diptera_Group_269	Bactrocera_dorsalis	Bactrocera_dorsalis	I	0	100	0.002	0.0318	0.0975	a	0.322313368	0.346557829	GLMM - Undet
391	Diptera	Diptera_Group_27	Sphaeroceridae_sp	Platystomatidae_sp	NA	NA	99.44733333	0.007533333	0.0882	0.175916667	a	0.168463079	0.332031736	GLMM - Non-Native
392	Diptera	Diptera_Group_270	Rhiniidae_sp	Rhiniidae_sp	NA	NA	NA	NA	0.0608	0.093555556	a	NA	NA	NA
393	Diptera	Diptera_Group_271	Tricharaea_occidua	Tricharaea_occidua	P	NA	99.94654545	0.001345455	0.0693	0.130506494	a	0.248349844	0.348295863	GLMM - Non-Native
394	Diptera	Diptera_Group_272	Diptera_sp	Mycetophilidae_sp	NA	NA	99.69	0.002666667	0.0669	0.132611111	a	0.244466568	0.344791806	GLMM - Non-Native
395	Diptera	Diptera_Group_273	Leptocera_sp	Leptocera_sp	NA	NA	100	0.001666667	0.0544	0.106166667	a	0.301727855	0.347442431	GLMM - Undet
396	Diptera	Diptera_Group_274	Rachispoda_sp	Rachispoda_sp	NA	NA	100	0	0.0502	0.095	a	0.327602165	0.351881162	GLMM - Undet
397	Diptera	Diptera_Group_275	Pipunculidae_sp	Pipunculidae_sp	NA	NA	100	0.004	0.0919	0.158952381	a	0.195304156	0.341272625	GLMM - Non-Native
398	Diptera	Diptera_Group_276	Olcella_sp	Olcella_sp	NA	NA	NA	NA	0.0454	0.093	a	NA	NA	NA
399	Diptera	Diptera_Group_277	Elachiptera_sp	Elachiptera_sp	NA	NA	99.89	0	0.0434	0.088	a	0.344787492	0.351881162	GLMM - Native
400	Diptera	Diptera_Group_278	Anthomyiidae_sp	Anthomyiidae_sp	NA	NA	100	0	0.0565	0.113333333	a	0.284801785	0.351881162	GLMM - Non-Native
401	Diptera	Diptera_Group_279	Gaurax_sp	Gaurax_sp	NA	NA	NA	NA	0.0578	0.1051	a	NA	NA	NA
402	Diptera	Diptera_Group_28	Hybotidae_sp	Dolichopodidae_sp	NA	NA	NA	NA	0.0914	0.155	a	NA	NA	NA
403	Diptera	Diptera_Group_280	Chloropidae_sp	Chloropidae_sp	NA	NA	99.93389706	0.001220588	0.0449	0.08215	a	0.359947297	0.348627888	GLMM - Native
404	Diptera	Diptera_Group_281	Chloropidae_sp	Chloropidae_sp	NA	NA	NA	NA	0.0572	0.108333333	a	NA	NA	NA
405	Diptera	Diptera_Group_282	Diptera_sp	Chloropidae_sp	NA	NA	99.96333333	0.000533333	0.0474	0.087222222	a	0.346928469	0.350457939	GLMM - Native
406	Diptera	Diptera_Group_283	Peckia_chrysostoma	Peckia_chrysostoma	NA	NA	99.72857143	0.003190476	0.0518	0.11452381	a	0.283239904	0.343407215	GLMM - Non-Native
407	Diptera	Diptera_Group_284	Culicidae_sp	Culicidae_sp	NA	NA	96.3	0.038	0.0528	0.131083333	a	0.258930325	0.25810672	GLMM - Non-Native
408	Diptera	Diptera_Group_285	Drosophila_sp	Drosophila_sp	NA	NA	99.84	0.002	0.0502	0.095045455	a	0.328240435	0.346557829	GLMM - Undet
409	Diptera	Diptera_Group_286	Drosophila_ananassae	Drosophila_ananassae	I	0	99.66385281	0.006813853	0.0388	0.095045455	a	0.330045423	0.333903253	GLMM - Undet
410	Diptera	Diptera_Group_287	Drosophila_melanogaster	Drosophila_melanogaster	I	0	100	0	0.0214	0.0504	a	0.443164198	0.351881162	GLMM - Native
411	Diptera	Diptera_Group_288	Drosophila_simulans	Drosophila_simulans	NA	NA	99.915	0.0052	0.0258	0.0504	a	0.445344307	0.338120231	GLMM - Native
412	Diptera	Diptera_Group_289	Sarcophaga_peregrina	Sarcophaga_peregrina	P	NA	NA	NA	0.057	0.0915	a	NA	NA	NA
413	Diptera	Diptera_Group_29	Simuliidae_sp	Simuliidae_sp	NA	NA	98.84333333	0.01247619	0.018	0.051571429	a	0.445212641	0.319319625	GLMM - Native
414	Diptera	Diptera_Group_290	Atherigona_orientalis	Atherigona_orientalis	I	0	99.31285714	0.008428571	0.0291	0.064365079	a	0.409103947	0.329710429	GLMM - Native
415	Diptera	Diptera_Group_291	Chrysomya_varipes	Chrysomya_varipes	P	NA	NA	NA	0.0373	0.066666667	a	NA	NA	NA
416	Diptera	Diptera_Group_292	Coenosia_attenuata	Coenosia_attenuata	NA	NA	NA	NA	0.0327	0.0725	a	NA	NA	NA
417	Diptera	Diptera_Group_293	Polytrichophora_sp	Polytrichophora_sp	NA	NA	99.74	0.008	0.0552	0.111	a	0.292865301	0.330820665	GLMM - Undet
418	Diptera	Diptera_Group_294	Lucilia_cuprina	Lucilia_cuprina	NA	NA	100	0.001	0.034	0.078	a	0.370445451	0.349214795	GLMM - Native
419	Diptera	Diptera_Group_295	Musca_domestica	Musca_domestica	I	0	98.13	0.019	0.0309	0.074	a	0.387999415	0.302946401	GLMM - Native
420	Diptera	Diptera_Group_296	Sciaridae_sp	Hyperlasion_sp	NA	NA	NA	NA	0.0735	0.1565	a	NA	NA	NA
421	Diptera	Diptera_Group_297	Sciaridae_sp	Hyperlasion_sp	NA	NA	100	0.015	0.0759	0.1565	a	0.202580401	0.312929525	GLMM - Non-Native
422	Diptera	Diptera_Group_298	Sciaridae_sp	Sciaridae_sp	NA	NA	99.39	0.006	0.1205	0.2275	a	0.102779243	0.336026573	GLMM - Non-Native
423	Diptera	Diptera_Group_299	Sciaridae_sp	Sciaridae_sp	NA	NA	99.9	0.001333333	0.1156	0.198666667	a	0.135006541	0.34832809	GLMM - Non-Native
424	Diptera	Diptera_Group_3	Mycetophilidae_sp	Mycetophilidae_sp	NA	NA	NA	NA	0.1381	0.232333333	a	NA	NA	NA
425	Diptera	Diptera_Group_30	Simuliidae_sp	Simuliidae_sp	NA	NA	98.97	0.014	0.0323	0.066	a	0.407044113	0.315453135	GLMM - Native
426	Diptera	Diptera_Group_300	Sciaridae_sp	Sciaridae_sp	NA	NA	99.96333333	0.0085	0.1293	0.20875	a	0.123881846	0.329525573	GLMM - Non-Native
427	Diptera	Diptera_Group_301	Diptera_sp	Sciaridae_sp	NA	NA	99.73	0.027	0.0967	0.1865	a	0.15710241	0.283533439	GLMM - Non-Native
428	Diptera	Diptera_Group_302	Sciaridae_sp	Sciaridae_sp	NA	NA	NA	NA	0.0783	0.139	a	NA	NA	NA
429	Diptera	Diptera_Group_303	Sciaridae_sp	Sciaridae_sp	NA	NA	NA	NA	0.0394	0.104	a	NA	NA	NA
430	Diptera	Diptera_Group_304	Sciaridae_sp	Sciaridae_sp	NA	NA	NA	NA	0.0642	0.104	a	NA	NA	NA
431	Diptera	Diptera_Group_305	Bactrocera_tryoni	Bactrocera_tryoni	P	NA	NA	NA	0.0608	0.1025	a	NA	NA	NA
432	Diptera	Diptera_Group_306	Syritta_oceanica	Syritta_oceanica	P	NA	99.54	0.005	0.0741	0.138625	a	0.233160194	0.338644642	GLMM - Non-Native
433	Diptera	Diptera_Group_307	Liriomyza_sativae	Liriomyza_sativae	P	NA	100	0.001	0.0614	0.115	a	0.281424618	0.349214795	GLMM - Non-Native
434	Diptera	Diptera_Group_308	Drosophila_mediostriata	Drosophila_mediostriata	NA	NA	99.72714286	0.003714286	0.0609	0.1263125	a	0.257832503	0.34202528	GLMM - Non-Native
435	Diptera	Diptera_Group_309	Lauxaniidae_sp	Lauxaniidae_sp	NA	NA	99.82	0	0.0593	0.108	a	0.296903862	0.351881162	GLMM - Undet
436	Diptera	Diptera_Group_31	Simuliidae_sp	Simuliidae_sp	NA	NA	98.74285714	0.014035714	0.013	0.0475	a	0.456959795	0.315362818	GLMM - Native
437	Diptera	Diptera_Group_310	Lauxaniidae_sp	Lauxaniidae_sp	NA	NA	NA	NA	0.0494	0.097	a	NA	NA	NA
438	Diptera	Diptera_Group_311	Diptera_sp	Diptera_sp	NA	NA	99.5	0.006	0.0434	0.097	a	0.32500452	0.336026573	GLMM - Undet
439	Diptera	Diptera_Group_312	Lauxaniidae_sp	Lauxaniidae_sp	NA	NA	97.34133333	0.029	0.018	0.0875	a	0.357258135	0.278799302	GLMM - Native
440	Diptera	Diptera_Group_32	Simuliidae_sp	Simuliidae_sp	NA	NA	NA	NA	0.0269	0.042	a	NA	NA	NA
441	Diptera	Diptera_Group_33	Simuliidae_sp	Simuliidae_sp	NA	NA	NA	NA	0.0154	0.042	a	NA	NA	NA
442	Diptera	Diptera_Group_34	Sepsidae_sp	Drosophilidae_sp	NA	NA	97.57	0.025	0.0779	0.1805	a	0.16557375	0.288315827	GLMM - Non-Native
443	Diptera	Diptera_Group_35	Homoneura_hawaiiensis	Homoneura_hawaiiensis	P	NA	99.31933333	0.011257143	0.0757	0.148433333	a	0.216217807	0.322430844	GLMM - Non-Native
444	Diptera	Diptera_Group_36	Lauxaniidae_sp	Lauxaniidae_sp	NA	NA	99.70012821	0.009307692	0.0777	0.150230769	a	0.212330939	0.327438964	GLMM - Non-Native
445	Diptera	Diptera_Group_37	Lauxaniidae_sp	Lauxaniidae_sp	NA	NA	99.31	0.018	0.0196	0.062666667	a	0.417576442	0.305425291	GLMM - Native
446	Diptera	Diptera_Group_38	Lauxaniidae_sp	Lauxaniidae_sp	NA	NA	97.59361111	0.025777778	0.0143	0.069	a	0.403908341	0.286450312	GLMM - Native
447	Diptera	Diptera_Group_39	Lauxaniidae_sp	Lauxaniidae_sp	NA	NA	NA	NA	0.0423	0.086	a	NA	NA	NA
448	Diptera	Diptera_Group_4	Keroplatidae_sp	Keroplatidae_sp	NA	NA	99.92666667	0	0.1394	0.2215	a	0.108042766	0.351881162	GLMM - Non-Native
449	Diptera	Diptera_Group_40	Pallopteridae_sp	Pallopteridae_sp	NA	NA	98.708	0.013733333	0.0244	0.06725	a	0.403619896	0.316127949	GLMM - Native
450	Diptera	Diptera_Group_41	Sphaeroceridae_sp	Sphaeroceridae_sp	NA	NA	NA	NA	0.0408	0.074	a	NA	NA	NA
451	Diptera	Diptera_Group_42	Lonchaeidae_sp	Lonchaeidae_sp	NA	NA	99.56	0.005	0.0473	0.0875	a	0.347955225	0.338644642	GLMM - Native
452	Diptera	Diptera_Group_43	Ceratopogonidae_sp	Ceratopogonidae_sp	NA	NA	99.88690909	0.006836364	0.0846	0.164454545	a	0.186695231	0.333844617	GLMM - Non-Native
453	Diptera	Diptera_Group_44	Zaprionus_sp	Zaprionus_sp	NA	NA	NA	NA	0.0684	0.148	a	NA	NA	NA
454	Diptera	Diptera_Group_45	Drosophila_albomicans	Drosophila_albomicans	NA	NA	99.8030303	0.005852814	0.0539	0.117556818	a	0.277419661	0.33641129	GLMM - Non-Native
455	Diptera	Diptera_Group_46	Drosophilidae_sp	Drosophilidae_sp	NA	NA	100	0.001666667	0.0542	0.117556818	a	0.275996948	0.347442431	GLMM - Non-Native
456	Diptera	Diptera_Group_47	Drosophilidae_sp	Ephydridae_sp	NA	NA	100	0	0.083	0.1485	a	0.212872915	0.351881162	GLMM - Non-Native
457	Diptera	Diptera_Group_48	Dolichopodidae_sp	Dolichopodidae_sp	NA	NA	NA	NA	0.0837	0.142	a	NA	NA	NA
458	Diptera	Diptera_Group_49	Ceratopogonidae_sp	Chironomidae_sp	NA	NA	100	5.00E-04	0.0521	0.1215	a	0.267024363	0.350546812	GLMM - Non-Native
459	Diptera	Diptera_Group_5	Telmatoscopus_sp	Telmatoscopus_sp	NA	NA	98.96	0.019666667	0.1045	0.204	a	0.131821616	0.301300143	GLMM - Non-Native
460	Diptera	Diptera_Group_50	Phoridae_sp	Phoridae_sp	NA	NA	NA	NA	0.0307	0.061	a	NA	NA	NA
461	Diptera	Diptera_Group_51	Phoridae_sp	Phoridae_sp	NA	NA	100	0.001	0.0299	0.061	a	0.415017681	0.349214795	GLMM - Native
462	Diptera	Diptera_Group_52	Dolichopodidae_sp	Dolichopodidae_sp	NA	NA	97.26	0.028	0.0549	0.138	a	0.241473356	0.281160304	GLMM - Non-Native
463	Diptera	Diptera_Group_53	Megaselia_spiracularis	Megaselia_spiracularis	NA	NA	NA	NA	0.0671	0.128	a	NA	NA	NA
464	Diptera	Diptera_Group_54	Diptera_sp	Phoridae_sp	NA	NA	NA	NA	0.0585	0.1105	a	NA	NA	NA
465	Diptera	Diptera_Group_55	Phoridae_sp	Phoridae_sp	NA	NA	NA	NA	0.0531	0.1125	a	NA	NA	NA
466	Diptera	Diptera_Group_56	Phoridae_sp	Phoridae_sp	NA	NA	98.68666667	0.015166667	0.0394	0.1105	a	0.296538268	0.312509992	GLMM - Undet
467	Diptera	Diptera_Group_57	Diptera_sp	Ceratopogonidae_sp	NA	NA	99.74087912	0.005472527	0.0672	0.055357143	a	0.43202867	0.337406291	GLMM - Native
468	Diptera	Diptera_Group_58	Culicoides_sp	Culicoides_sp	NA	NA	100	0	0.0614	0.136	a	0.23682594	0.351881162	GLMM - Non-Native
469	Diptera	Diptera_Group_59	Ophiomyia_sp	Ophiomyia_sp	NA	NA	NA	NA	0.0698	0.1455	a	NA	NA	NA
470	Diptera	Diptera_Group_6	Chironomidae_sp	Chironomidae_sp	NA	NA	100	0	0.0913	0.17	a	0.175917966	0.351881162	GLMM - Non-Native
471	Diptera	Diptera_Group_60	Dolichopodidae_sp	Dolichopodidae_sp	NA	NA	99.26175439	0.008666667	0.0634	0.147052632	a	0.218052388	0.329094448	GLMM - Non-Native
472	Diptera	Diptera_Group_61	Ophiomyia_lantanae	Ophiomyia_lantanae	P	NA	99.79733333	0.002333333	0.0709	0.1455	a	0.219133338	0.345674287	GLMM - Non-Native
473	Diptera	Diptera_Group_62	Muscidae_sp	Muscidae_sp	NA	NA	NA	NA	0.0416	0.091	a	NA	NA	NA
474	Diptera	Diptera_Group_63	Muscidae_sp	Muscidae_sp	NA	NA	NA	NA	0.0379	0.085	a	NA	NA	NA
475	Diptera	Diptera_Group_64	Muscidae_sp	Muscidae_sp	NA	NA	NA	NA	0.0467	0.085	a	NA	NA	NA
476	Diptera	Diptera_Group_65	Muscidae_sp	Muscidae_sp	NA	NA	NA	NA	0.0504	0.106	a	NA	NA	NA
477	Diptera	Diptera_Group_66	Limnophora_sp	Limnophora_sp	NA	NA	99.7	0.003	0.0455	0.0955	a	0.327512519	0.343910396	GLMM - Undet
478	Diptera	Diptera_Group_67	Limnophora_sp	Limnophora_sp	NA	NA	NA	NA	0.0433	0.074	a	NA	NA	NA
479	Diptera	Diptera_Group_68	Limnophora_sp	Limnophora_sp	NA	NA	100	0	0.0287	0.069333333	a	0.392540037	0.351881162	GLMM - Native
480	Diptera	Diptera_Group_69	Limnophora_sp	Limnophora_sp	NA	NA	99.19666667	0.009666667	0.0322	0.069333333	a	0.396461094	0.32651376	GLMM - Native
481	Diptera	Diptera_Group_7	Chironomidae_sp	Chironomidae_sp	NA	NA	100	0	0.0757	0.159833333	a	0.192726323	0.351881162	GLMM - Non-Native
482	Diptera	Diptera_Group_70	Diplonevra_peregrina	Diplonevra_peregrina	NA	NA	NA	NA	0.0741	0.134285714	a	NA	NA	NA
483	Diptera	Diptera_Group_71	Aedes_albopicuts	Aedes_albopicuts	NA	NA	99.91590805	0.001965517	0.0486	0.1128	a	0.286680616	0.346649292	GLMM - Non-Native
484	Diptera	Diptera_Group_72	Dolichopodidae_sp	Dolichopodidae_sp	NA	NA	97.74333333	0.022666667	0.0523	0.116333333	a	0.285919847	0.293955473	GLMM - Non-Native
485	Diptera	Diptera_Group_73	Hydrotaea_spinigera	Hydrotaea_spinigera	P	NA	NA	NA	0.0748	0.134	a	NA	NA	NA
486	Diptera	Diptera_Group_74	Acanthiophilus_sp	Acanthiophilus_sp	NA	NA	100	2.00E-04	0.0704	0.128875	a	0.251349685	0.351347143	GLMM - Non-Native
487	Diptera	Diptera_Group_75	Milichiidae_sp	Milichiidae_sp	NA	NA	97.95	0.02	0.0666	0.147	a	0.22145145	0.300478926	GLMM - Non-Native
488	Diptera	Diptera_Group_76	Dolichopodidae_sp	Chrysotus_sp	NA	NA	99.88472527	0.001076923	0.0758	0.1495	a	0.211339795	0.349010078	GLMM - Non-Native
489	Diptera	Diptera_Group_77	Ornidia_obesa	Ornidia_obesa	I	0	99.94397436	0.000717949	0.0777	0.138884615	a	0.231354259	0.3499659	GLMM - Non-Native
490	Diptera	Diptera_Group_78	Heleomyzidae_sp	Heleomyzidae_sp	NA	NA	100	0.004666667	0.0676	0.133111111	a	0.244077958	0.33951954	GLMM - Non-Native
491	Diptera	Diptera_Group_79	Psychodidae_sp	Limoniidae_sp	NA	NA	99.22	0.008	0.0213	0.052909091	a	0.43970685	0.330820665	GLMM - Native
492	Diptera	Diptera_Group_8	Chironomidae_sp	Chironomidae_sp	NA	NA	98.66133333	0.0144	0.0106	0.0685	a	0.400585546	0.314442373	GLMM - Native
493	Diptera	Diptera_Group_80	Psychodidae_sp	Limoniidae_sp	NA	NA	99.54	0.005	0.0213	0.046181818	a	0.456751321	0.338644642	GLMM - Native
494	Diptera	Diptera_Group_81	Toxorhina_spinulifera	Toxorhina_spinulifera	NA	NA	97.57890909	0.024090909	0.0015	0.046181818	a	0.464805924	0.290505432	GLMM - Native
495	Diptera	Diptera_Group_82	Scathophaga_sp	Scathophaga_sp	NA	NA	100	0	0.0682	0.133333333	a	0.242169809	0.351881162	GLMM - Non-Native
496	Diptera	Diptera_Group_83	Haematobia_sp	Haematobia_sp	NA	NA	100	0	0.0685	0.1305	a	0.247936915	0.351881162	GLMM - Non-Native
497	Diptera	Diptera_Group_84	Achradocera_arcuata	Achradocera_arcuata	NA	NA	99.46166667	0.006833333	0.0692	0.13075	a	0.249591388	0.333852512	GLMM - Non-Native
498	Diptera	Diptera_Group_85	Phoridae_sp	Phoridae_sp	NA	NA	99.54	0.005	0.0326	0.06975	a	0.393471853	0.338644642	GLMM - Native
499	Diptera	Diptera_Group_86	Neoascia_sp	Neoascia_sp	NA	NA	98.34	0.017	0.0264	0.06975	a	0.398345368	0.307915505	GLMM - Native
500	Diptera	Diptera_Group_87	Melanostoma_bituberculatum	Melanostoma_bituberculatum	NA	NA	99.68	0.003	0.0579	0.117541667	a	0.276482953	0.343910396	GLMM - Non-Native
501	Diptera	Diptera_Group_88	Allograpta_amphotera	Ischiodon_scutellaris	P	NA	99.975	0.000333333	0.0477	0.108083333	a	0.296830626	0.350991337	GLMM - Undet
502	Diptera	Diptera_Group_89	Allograpta_sp	Allograpta_sp	NA	NA	99.12	0.008	0.0558	0.108083333	a	0.299555128	0.330820665	GLMM - Undet
503	Diptera	Diptera_Group_9	Polypedilum_sp	Polypedilum_sp	NA	NA	99.53	0.005	0.0238	0.049	a	0.449068339	0.338644642	GLMM - Native
504	Diptera	Diptera_Group_90	Curtonotum_sp	Curtonotum_sp	NA	NA	99.46547101	0.011018116	0.0656	0.127383333	a	0.257951297	0.323042743	GLMM - Non-Native
505	Diptera	Diptera_Group_91	Dioxyna_sp	Dioxyna_sp	NA	NA	NA	NA	0.0537	0.065375	a	NA	NA	NA
506	Diptera	Diptera_Group_92	Dioxyna_sp	Dioxyna_sp	NA	NA	98.41142857	0.01775	0.0465	0.065375	a	0.410244719	0.306046787	GLMM - Native
507	Diptera	Diptera_Group_93	Anopheles_sp	Anopheles_sp	NA	NA	99.85	0.002	0.0671	0.13075	a	0.248057309	0.346557829	GLMM - Non-Native
508	Diptera	Diptera_Group_94	Chloropidae_sp	Chloropidae_sp	NA	NA	99.84666667	0.001333333	0.0556	0.113333333	a	0.285263195	0.34832809	GLMM - Non-Native
509	Diptera	Diptera_Group_95	Sarcophaga_tibialis	Sarcophaga_tibialis	I	0	99.85	0.002	0.0341	0.0915	a	0.336898906	0.346557829	GLMM - Undet
510	Diptera	Diptera_Group_96	Palpada_vinetorum	Palpada_vinetorum	I	0	99.92857143	0.000952381	0.0593	0.129335714	a	0.250636906	0.349341553	GLMM - Non-Native
511	Diptera	Diptera_Group_97	Micropotamia_sp	Micropotamia_sp	NA	NA	NA	NA	0.0291	0.057	a	NA	NA	NA
512	Diptera	Diptera_Group_98	Ceromya_sp	Ceromya_sp	NA	NA	NA	NA	0.0283	0.057	a	NA	NA	NA
513	Diptera	Diptera_Group_99	Drosophila_sp	Drosophila_sp	NA	NA	100	0	0.0708	0.1345	a	0.239821815	0.351881162	GLMM - Non-Native
514	Hemiptera	Hemiptera_Group_1	Flavina_sp	Flavina_sp	NA	NA	99.57307692	0.018589744	0.3577	0.509692308	a	0.005219007	0.303962005	GLMM - Non-Native
515	Hemiptera	Hemiptera_Group_10	Cixiidae_sp	Cixciidae_sp	NA	NA	NA	NA	0.0322	0.0625	a	NA	NA	NA
516	Hemiptera	Hemiptera_Group_100	Pentatomidae_sp	Pentatomidae_sp	NA	NA	100	0	0.0961	0.188	a	0.149020926	0.351881162	GLMM - Non-Native
517	Hemiptera	Hemiptera_Group_101	Leptocoris_tagalica	Leptocoris_tagalica	NA	NA	NA	NA	0.0853	0.162	a	NA	NA	NA
518	Hemiptera	Hemiptera_Group_102	Glaucias_sp	Glaucias_sp	NA	NA	99.8	0.002	0.0858	0.16	a	0.192969531	0.346557829	GLMM - Non-Native
519	Hemiptera	Hemiptera_Group_103	Liorhyssus_hyalinus	Liorhyssus_hyalinus	P	NA	NA	NA	0.0766	0.162	a	NA	NA	NA
520	Hemiptera	Hemiptera_Group_104	Nezara_viridula	Nezara_viridula	I	0	NA	NA	0.073	0.159	a	NA	NA	NA
521	Hemiptera	Hemiptera_Group_105	Oechalia_schellenbergii	Oechalia_schellenbergii	P	NA	NA	NA	0.072	0.135	a	NA	NA	NA
522	Hemiptera	Hemiptera_Group_106	Piezodorus_sp	Piezodorus_sp	NA	NA	NA	NA	0.0631	0.135	a	NA	NA	NA
523	Hemiptera	Hemiptera_Group_107	Nysius_caledoniae	Nysius_caledoniae	NA	NA	99.92380117	0.003596491	0.0929	0.175921053	a	0.167521936	0.342335818	GLMM - Non-Native
524	Hemiptera	Hemiptera_Group_108	Stenocephalidae_sp	Lygaeidae_sp	NA	NA	NA	NA	0.1029	0.175	a	NA	NA	NA
525	Hemiptera	Hemiptera_Group_109	Berytidae_sp	Berytidae_sp	NA	NA	99.59757576	0.013651515	0.0758	0.174875	a	0.171546185	0.316335149	GLMM - Non-Native
526	Hemiptera	Hemiptera_Group_11	Cixiidae_sp	Oteana_sp	NA	NA	99.85	0.002	0.0293	0.0625	a	0.411427711	0.346557829	GLMM - Native
527	Hemiptera	Hemiptera_Group_110	Berytidae_sp	Berytidae_sp	NA	NA	99.52	0.005	0.0925	0.170464286	a	0.176408822	0.338644642	GLMM - Non-Native
528	Hemiptera	Hemiptera_Group_111	Rhyparochromidae_sp	Lygaeidae_sp	NA	NA	100	0.005	0.072	0.141571429	a	0.227414062	0.338644642	GLMM - Non-Native
529	Hemiptera	Hemiptera_Group_112	Rhyparochromidae_sp	Lygaeidae_sp	NA	NA	NA	NA	0.0507	0.097333333	a	NA	NA	NA
530	Hemiptera	Hemiptera_Group_113	Rhyparochromidae_sp	Rhyparochromidae_sp	NA	NA	99.94666667	0.002	0.0456	0.097333333	a	0.322714047	0.346557829	GLMM - Undet
531	Hemiptera	Hemiptera_Group_114	Rhyparochromidae_sp	Rhyparochromidae_sp	NA	NA	100	0	0.0779	0.167928571	a	0.179246481	0.351881162	GLMM - Non-Native
532	Hemiptera	Hemiptera_Group_115	Paromius_sp	Paromius_sp	NA	NA	NA	NA	0.0484	0.076714286	a	NA	NA	NA
533	Hemiptera	Hemiptera_Group_116	Paromius_sp	Paromius_sp	NA	NA	99.90978022	0.004043956	0.0239	0.076714286	a	0.374961244	0.341156903	GLMM - Native
534	Hemiptera	Hemiptera_Group_117	Anthocoridae_sp	Anthocoridae_sp	NA	NA	NA	NA	0.0961	0.199	a	NA	NA	NA
535	Hemiptera	Hemiptera_Group_118	Miridae_sp	Miridae_sp	NA	NA	96.96666667	0.030333333	0.1201	0.24725	a	0.087647697	0.275670292	GLMM - Non-Native
536	Hemiptera	Hemiptera_Group_119	Miridae_sp	Miridae_sp	NA	NA	NA	NA	0.1219	0.20825	a	NA	NA	NA
537	Hemiptera	Hemiptera_Group_12	Cixiidae_sp	Oteana_sp	NA	NA	NA	NA	0.0293	0.06075	a	NA	NA	NA
538	Hemiptera	Hemiptera_Group_120	Miridae_sp	Miridae_sp	NA	NA	99.95333333	0.004	0.1073	0.191166667	a	0.145498784	0.341272625	GLMM - Non-Native
539	Hemiptera	Hemiptera_Group_121	Miridae_sp	Miridae_sp	NA	NA	NA	NA	0.0673	0.117	a	NA	NA	NA
540	Hemiptera	Hemiptera_Group_122	Miridae_sp	Miridae_sp	NA	NA	NA	NA	0.0388	0.083090909	a	NA	NA	NA
541	Hemiptera	Hemiptera_Group_123	Miridae_sp	Miridae_sp	NA	NA	99.57945455	0.004781818	0.0405	0.083090909	a	0.358956054	0.339217179	GLMM - Native
542	Hemiptera	Hemiptera_Group_124	Miridae_sp	Miridae_sp	NA	NA	NA	NA	0.083	0.148	a	NA	NA	NA
543	Hemiptera	Hemiptera_Group_125	Miridae_sp	Miridae_sp	NA	NA	NA	NA	0.0646	0.148	a	NA	NA	NA
544	Hemiptera	Hemiptera_Group_126	Nabidae_sp	Nabidae_sp	NA	NA	NA	NA	0.0919	0.15925	a	NA	NA	NA
545	Hemiptera	Hemiptera_Group_127	Coridromius_sp	Coridromius_sp	NA	NA	99.16214286	0.009928571	0.0769	0.1735	a	0.172801401	0.325839593	GLMM - Non-Native
546	Hemiptera	Hemiptera_Group_128	Tytthus_chinensis	Tytthus_chinensis	P	NA	99.47333333	0.004666667	0.0899	0.178458333	a	0.16391364	0.33951954	GLMM - Non-Native
547	Hemiptera	Hemiptera_Group_129	Nabis_kinbergii	Nabis_kinbergii	P	NA	100	0.001924242	0.0899	0.15925	a	0.194237758	0.346758784	GLMM - Non-Native
548	Hemiptera	Hemiptera_Group_13	Cixiidae_sp	Cixciidae_sp	NA	NA	NA	NA	0.0233	0.05075	a	NA	NA	NA
549	Hemiptera	Hemiptera_Group_130	Trigonotylus_tenuis	Trigonotylus_tenuis	NA	NA	99.34	0.006333333	0.0946	0.179888889	a	0.162152075	0.335156109	GLMM - Non-Native
550	Hemiptera	Hemiptera_Group_131	Miridae_sp	Miridae_sp	NA	NA	99.96857143	0	0.0828	0.16	a	0.192441178	0.351881162	GLMM - Non-Native
551	Hemiptera	Hemiptera_Group_132	Miridae_sp	Miridae_sp	NA	NA	99.756	0.0037	0.0545	0.1118	a	0.289541386	0.342062934	GLMM - Undet
552	Hemiptera	Hemiptera_Group_133	Miridae_sp	Miridae_sp	NA	NA	NA	NA	0.0553	0.1118	a	NA	NA	NA
553	Hemiptera	Hemiptera_Group_134	Miridae_sp	Miridae_sp	NA	NA	NA	NA	0.0579	0.123	a	NA	NA	NA
554	Hemiptera	Hemiptera_Group_135	Miridae_sp	Miridae_sp	NA	NA	NA	NA	0.0655	0.123	a	NA	NA	NA
555	Hemiptera	Hemiptera_Group_136	Stenotus_sp	Stenotus_sp	NA	NA	99.67424242	0.006272727	0.0458	0.101064815	a	0.315370927	0.335314292	GLMM - Undet
556	Hemiptera	Hemiptera_Group_137	Pinalitus_sp	Pinalitus_sp	NA	NA	NA	NA	0.0437	0.069333333	a	NA	NA	NA
557	Hemiptera	Hemiptera_Group_138	Stenotus_sp	Stenotus_sp	NA	NA	99.81361111	0.004277778	0.0227	0.069333333	a	0.394273541	0.340541642	GLMM - Native
558	Hemiptera	Hemiptera_Group_139	Miridae_sp	Miridae_sp	NA	NA	100	0	0.0346	0.067666667	a	0.396921244	0.351881162	GLMM - Native
559	Hemiptera	Hemiptera_Group_14	Cixiidae_sp	Oteana_sp	NA	NA	98.0425	0.031	0.0247	0.05075	a	0.455235344	0.274113969	GLMM - Native
560	Hemiptera	Hemiptera_Group_140	Stenotus_sp	Stenotus_sp	NA	NA	98.23333333	0.018	0.0193	0.067666667	a	0.404260554	0.305425291	GLMM - Native
561	Hemiptera	Hemiptera_Group_141	Creontiades_pacificus	Creontiades_pacificus	P	NA	99.59333333	0.012	0.0712	0.136666667	a	0.239191279	0.320533049	GLMM - Non-Native
562	Hemiptera	Hemiptera_Group_142	Creontiades_sp	Creontiades_sp	NA	NA	100	0	0.0215	0.048	a	0.449689929	0.351881162	GLMM - Native
563	Hemiptera	Hemiptera_Group_143	Creontiades_sp	Creontiades_sp	NA	NA	NA	NA	0.027	0.048	a	NA	NA	NA
564	Hemiptera	Hemiptera_Group_144	Aonidiella_sp	Aonidiella_sp	NA	NA	NA	NA	0.3488	0.434	a	NA	NA	NA
565	Hemiptera	Hemiptera_Group_145	Apis_mellifera	Apis_mellifera	I	0	100	0	0.2482	0.396	a	0.017449149	0.351881162	GLMM - Non-Native
566	Hemiptera	Hemiptera_Group_146	Aphalaridae_sp	Psyllidae_sp	NA	NA	NA	NA	0.0721	0.19	a	NA	NA	NA
567	Hemiptera	Hemiptera_Group_147	Psyllidae_sp	Psyllidae_sp	NA	NA	100	0.029	0.1371	0.2235	a	0.110696039	0.278799302	GLMM - Non-Native
568	Hemiptera	Hemiptera_Group_148	Psyllidae_sp	Psyllidae_sp	NA	NA	95.99	0.041	0.1183	0.2295	a	0.106282433	0.251436056	GLMM - Non-Native
569	Hemiptera	Hemiptera_Group_149	Heteropsylla_cubana	Heteropsylla_cubana	I	0	98.78	0.011	0.101	0.1955	a	0.141105082	0.323089144	GLMM - Non-Native
570	Hemiptera	Hemiptera_Group_15	Hemiptera_sp	Ugyops_sp	NA	NA	100	0.002	0.079	0.16	a	0.192969531	0.346557829	GLMM - Non-Native
571	Hemiptera	Hemiptera_Group_150	Liviidae_sp	Psyllidae_sp	NA	NA	99.77333333	0.040333333	0.109	0.216666667	a	0.12033934	0.252908483	GLMM - Non-Native
572	Hemiptera	Hemiptera_Group_151	Triozidae_sp	Triozidae_sp	NA	NA	99.7	0.003	0.043	0.071	a	0.389386633	0.343910396	GLMM - Native
573	Hemiptera	Hemiptera_Group_152	Triozidae_sp	Triozidae_sp	NA	NA	NA	NA	0.0266	0.06	a	NA	NA	NA
574	Hemiptera	Hemiptera_Group_153	Aphalaridae_sp	Aphalaridae_sp	NA	NA	NA	NA	0.0225	0.06	a	NA	NA	NA
575	Hemiptera	Hemiptera_Group_154	Pentalonia_nigronervosa	Pentalonia_nigronervosa	I	0	NA	NA	0.0827	0.131	a	NA	NA	NA
576	Hemiptera	Hemiptera_Group_155	Cerataphis_lataniae	Cerataphis_lataniae	NA	NA	99.08094017	0.036478632	0.0627	0.196148148	a	0.145541412	0.261533342	GLMM - Non-Native
577	Hemiptera	Hemiptera_Group_156	Hysteroneura_setariae	Hysteroneura_setariae	I	0	100	0.013	0.073	0.132	a	0.248977256	0.317987678	GLMM - Non-Native
578	Hemiptera	Hemiptera_Group_157	Myzus_persicae	Myzus_persicae	I	0	NA	NA	0.0311	0.06	a	NA	NA	NA
579	Hemiptera	Hemiptera_Group_158	Micromyzus_sp	Micromyzus_sp	NA	NA	NA	NA	0.0212	0.06	a	NA	NA	NA
580	Hemiptera	Hemiptera_Group_159	Sitobion_avenae	Sitobion_avenae	I	0	99.80952381	0.08647619	0.0364	0.097857143	a	0.353511418	0.164711748	GLMM - Native
581	Hemiptera	Hemiptera_Group_16	Delphacidae_sp	Ugyops_sp	NA	NA	100	0.005	0.0775	0.16	a	0.193764127	0.338644642	GLMM - Non-Native
582	Hemiptera	Hemiptera_Group_160	Aphis_craccivora	Aphis_craccivora	I	0	99.81642857	0.07025	0.0278	0.101	a	0.339443842	0.192547615	GLMM - Undet
583	Hemiptera	Hemiptera_Group_161	Aphis_gossypii	Aphis_gossypii	I	0	98.908	0.0108	0.0396	0.099	a	0.321972583	0.32360164	GLMM - Undet
584	Hemiptera	Hemiptera_Group_162	Gyponana_germari	Gyponana_germari	NA	NA	99.85	0.002	0.1195	0.252	a	0.079946291	0.346557829	GLMM - Non-Native
585	Hemiptera	Hemiptera_Group_163	Planicephalus_sp	Planicephalus_sp	NA	NA	NA	NA	0.0887	0.242	a	NA	NA	NA
586	Hemiptera	Hemiptera_Group_164	Balclutha_rosea	Balclutha_rosea	I	0	NA	NA	0.1535	0.242	a	NA	NA	NA
587	Hemiptera	Hemiptera_Group_165	Lallemandana_interrupta	Lallemandana_interrupta	E	1	NA	NA	0.0485	0.078	a	NA	NA	NA
588	Hemiptera	Hemiptera_Group_166	Aphrophoridae_sp	Lallemandana_sp	NA	NA	NA	NA	0.032	0.065	a	NA	NA	NA
589	Hemiptera	Hemiptera_Group_167	Clastopteridae_sp	Lallemandana_sp	NA	NA	NA	NA	0.0399	0.07	a	NA	NA	NA
590	Hemiptera	Hemiptera_Group_168	Clastopteridae_sp	Lallemandana_sp	NA	NA	NA	NA	0.0302	0.064	a	NA	NA	NA
591	Hemiptera	Hemiptera_Group_169	Lallemandana_insignis	Lallemandana_insignis	E	1	100	0	0.0241	0.064	a	0.406617398	0.351881162	GLMM - Native
592	Hemiptera	Hemiptera_Group_17	Tambinia_sp	Kallitaxila_sinica	I	0	99.94017094	0.007005698	0.1043	0.217814815	a	0.113201578	0.333403709	GLMM - Non-Native
593	Hemiptera	Hemiptera_Group_170	Clastopteridae_sp	Lallemandana_sp	NA	NA	98.63047619	0.053095238	0.0327	0.124142857	a	0.278977701	0.225722148	GLMM - Non-Native
594	Hemiptera	Hemiptera_Group_171	Kallitaxila_sinica	Kallitaxila_sinica	I	0	100	0	0.1194	0.2025	a	0.12990038	0.351881162	GLMM - Non-Native
595	Hemiptera	Hemiptera_Group_172	Hemiptera_sp	Atylana_sp	NA	NA	99.54	0.005	0.0546	0.09775	a	0.322825505	0.338644642	GLMM - Undet
596	Hemiptera	Hemiptera_Group_173	Dictyopharidae_sp	Atylana_sp	NA	NA	99.47	0.0055	0.0448	0.08275	a	0.360100593	0.337334361	GLMM - Native
597	Hemiptera	Hemiptera_Group_174	Nogodinidae_sp	Atylana_sp	NA	NA	96.5	0.034	0.0152	0.08275	a	0.371326289	0.267178591	GLMM - Native
598	Hemiptera	Hemiptera_Group_175	Brachyrhynchus_membranaceus	Brachyrhynchus_membranaceus	P	NA	100	0.008	0.1626	0.284666667	a	0.057741166	0.330820665	GLMM - Non-Native
599	Hemiptera	Hemiptera_Group_176	Tharra_tahitiensis	Tharra_tahitiensis	S	1	NA	NA	0.0533	0.097	a	NA	NA	NA
600	Hemiptera	Hemiptera_Group_177	Tharra_sp	Tharra_sp	NA	NA	NA	NA	0.0463	0.079	a	NA	NA	NA
601	Hemiptera	Hemiptera_Group_178	Cicadellidae_sp	Tharra_sp	NA	NA	98.02	0.02	0.0347	0.083	a	0.365155792	0.300478926	GLMM - Native
602	Hemiptera	Hemiptera_Group_179	Cicadellidae_sp	Tharra_sp	NA	NA	100	0	0.0284	0.062714286	a	0.410035075	0.351881162	GLMM - Native
603	Hemiptera	Hemiptera_Group_18	Eurybrachyidae_sp	Eurybrachyidae_sp	NA	NA	NA	NA	0.0238	0.045333333	a	NA	NA	NA
604	Hemiptera	Hemiptera_Group_180	Cicadellidae_sp	Tharra_sp	NA	NA	99.52047619	0.004809524	0.031	0.062714286	a	0.412012199	0.339144449	GLMM - Native
605	Hemiptera	Hemiptera_Group_181	Spissistilus_festinus	Spissistilus_festinus	NA	NA	NA	NA	0.1206	0.291	a	NA	NA	NA
606	Hemiptera	Hemiptera_Group_182	Notonectidae_sp	Arbanatus_sp	NA	NA	NA	NA	0.1163	0.239	a	NA	NA	NA
607	Hemiptera	Hemiptera_Group_183	Limnogonus_luctuosus	Limnogonus_luctuosus	P	NA	99.77666667	0.013333333	0.1353	0.2505	a	0.082615632	0.317141623	GLMM - Non-Native
608	Hemiptera	Hemiptera_Group_184	Leptoglossus_gonagra	Leptoglossus_gonagra	I	0	100	0	0.119	0.2065	a	0.125006509	0.351881162	GLMM - Non-Native
609	Hemiptera	Hemiptera_Group_185	Tingidae_sp	Corythucha_sp	NA	NA	99.91	0.011	0.1191	0.22075	a	0.110665652	0.323089144	GLMM - Non-Native
610	Hemiptera	Hemiptera_Group_186	Creontiades_sp	Creontiades_sp	NA	NA	100	0.041	0.1061	0.190222222	a	0.154840684	0.251436056	GLMM - Non-Native
611	Hemiptera	Hemiptera_Group_187	Anthocoridae_sp	Hyalopeplus_sp	NA	NA	99.65361111	0.008583333	0.0576	0.189722222	a	0.148467148	0.329309975	GLMM - Non-Native
612	Hemiptera	Hemiptera_Group_188	Nezara_viridula	Nezara_viridula	I	0	100	0	0.0928	0.188	a	0.149020926	0.351881162	GLMM - Non-Native
613	Hemiptera	Hemiptera_Group_189	Scutelleridae_sp	Calliphara_sp	NA	NA	NA	NA	0.0984	0.202	a	NA	NA	NA
614	Hemiptera	Hemiptera_Group_19	Eurybrachyidae_sp	Nogodinidae_sp	NA	NA	99.95	0.001	0.0209	0.045333333	a	0.457382421	0.349214795	GLMM - Native
615	Hemiptera	Hemiptera_Group_190	Coleotichus_adamsoni	Coleotichus_adamsoni	E	1	100	0.038333333	0.1019	0.226333333	a	0.109196365	0.257359866	GLMM - Non-Native
616	Hemiptera	Hemiptera_Group_191	Geotomus_sp	Geotomus_sp	NA	NA	NA	NA	0.0954	0.175	a	NA	NA	NA
617	Hemiptera	Hemiptera_Group_192	Miridae_sp	Coptosoma_sp	NA	NA	100	0.013333333	0.0633	0.165	a	0.187460365	0.317141623	GLMM - Non-Native
618	Hemiptera	Hemiptera_Group_193	Scutelleridae_sp	Cydnidae_sp	NA	NA	99.86666667	0.004	0.0822	0.165	a	0.185058196	0.341272625	GLMM - Non-Native
619	Hemiptera	Hemiptera_Group_194	Catacanthus_viridicatus	Catacanthus_viridicatus	P	NA	100	0	0.0953	0.186	a	0.151833117	0.351881162	GLMM - Non-Native
620	Hemiptera	Hemiptera_Group_195	Neocrompus_pallax	Neocrompus_pallax	E	1	99.85	0.002	0.0855	0.189722222	a	0.147059359	0.346557829	GLMM - Non-Native
621	Hemiptera	Hemiptera_Group_196	Aleyrodidae_sp	Aleyrodidae_sp	NA	NA	NA	NA	0.1254	0.143	a	NA	NA	NA
622	Hemiptera	Hemiptera_Group_197	Aleyrodidae_sp	Aleyrodidae_sp	NA	NA	NA	NA	0.0104	0.135	a	NA	NA	NA
623	Hemiptera	Hemiptera_Group_198	Aleyrodidae_sp	Aleyrodidae_sp	NA	NA	NA	NA	0.1244	0.135	a	NA	NA	NA
624	Hemiptera	Hemiptera_Group_199	Aleyrodidae_sp	Aleyrodidae_sp	NA	NA	NA	NA	0.0937	0.164	a	NA	NA	NA
625	Hemiptera	Hemiptera_Group_2	Aleyrodidae_sp	Aleyrodidae_sp	NA	NA	NA	NA	0.0247	0.137	a	NA	NA	NA
626	Hemiptera	Hemiptera_Group_20	Hemiptera_sp	Flatidae_sp	NA	NA	100	0	0.093	0.18	a	0.160531436	0.351881162	GLMM - Non-Native
627	Hemiptera	Hemiptera_Group_200	Aleyrodidae_sp	Aleyrodidae_sp	NA	NA	NA	NA	0.0714	0.15	a	NA	NA	NA
628	Hemiptera	Hemiptera_Group_201	Bemisia_tabaci	Bemisia_tabaci	I	0	NA	NA	0.0699	0.15	a	NA	NA	NA
629	Hemiptera	Hemiptera_Group_202	Aleyrodidae_sp	Aleyrodidae_sp	NA	NA	100	0	0.158	0.302333333	a	0.047413428	0.351881162	GLMM - Non-Native
630	Hemiptera	Hemiptera_Group_203	Aleurodicus_dispersus	Aleurodicus_dispersus	NA	NA	99.94666667	0.0102	0.1169	0.242694444	a	0.088930319	0.325141666	GLMM - Non-Native
631	Hemiptera	Hemiptera_Group_204	Paraleyrodes_bondari	Paraleyrodes_bondari	NA	NA	99.596	0.004466667	0.1175	0.242694444	a	0.088144653	0.340045006	GLMM - Non-Native
632	Hemiptera	Hemiptera_Group_21	Flatidae_sp	Nogodinidae_sp	NA	NA	100	0	0.0584	0.121	a	0.267935906	0.351881162	GLMM - Non-Native
633	Hemiptera	Hemiptera_Group_22	Dictyopharidae_sp	Nogodinidae_sp	NA	NA	NA	NA	0.0377	0.0676	a	NA	NA	NA
634	Hemiptera	Hemiptera_Group_23	Dictyopharidae_sp	Nogodinidae_sp	NA	NA	98.207	0.0183	0.0103	0.0676	a	0.404559934	0.304680431	GLMM - Native
635	Hemiptera	Hemiptera_Group_24	Hemiptera_sp	Nogodinidae_sp	NA	NA	100	0	0.0535	0.106	a	0.301517965	0.351881162	GLMM - Undet
636	Hemiptera	Hemiptera_Group_25	Flatidae_sp	Atylana_sp	NA	NA	92.77875862	0.254845977	0.0558	0.290133333	a	0.080669569	0.026713542	GLMM - Non-Native
637	Hemiptera	Hemiptera_Group_26	Delphacidae_sp	Delphacidae_sp	NA	NA	NA	NA	0.058	0.103	a	NA	NA	NA
638	Hemiptera	Hemiptera_Group_27	Achilidae_sp	Cixiidae_sp	NA	NA	NA	NA	0.0455	0.103	a	NA	NA	NA
639	Hemiptera	Hemiptera_Group_28	Delphacidae_sp	Perkinsiella_sp	NA	NA	99.97111111	0.003888889	0.0934	0.2204	a	0.10985879	0.341565229	GLMM - Non-Native
640	Hemiptera	Hemiptera_Group_29	Delphacidae_sp	Psyllidae_sp	NA	NA	99.36	0.006666667	0.0069	0.062333333	a	0.413792766	0.334286762	GLMM - Native
641	Hemiptera	Hemiptera_Group_3	Aleyrodidae_sp	Aleyrodidae_sp	NA	NA	NA	NA	0.0174	0.143	a	NA	NA	NA
642	Hemiptera	Hemiptera_Group_30	Delphacidae_sp	Delphacidae_sp	NA	NA	NA	NA	0.0287	0.062333333	a	NA	NA	NA
643	Hemiptera	Hemiptera_Group_31	Delphacidae_sp	Delphacidae_sp	NA	NA	99.04666667	0.012666667	0.0294	0.0675	a	0.402522258	0.318834936	GLMM - Native
644	Hemiptera	Hemiptera_Group_32	Sardia_rostrata	Sardia_rostrata	NA	NA	99.7	0.003	0.072	0.154	a	0.203734526	0.343910396	GLMM - Non-Native
645	Hemiptera	Hemiptera_Group_33	Delphacidae_sp	Sogatella_sp	NA	NA	100	0.029	0.073	0.165666667	a	0.190413045	0.278799302	GLMM - Non-Native
646	Hemiptera	Hemiptera_Group_34	Delphacidae_sp	Sogatella_kolophon	I	0	99.952	0.0168	0.0615	0.154	a	0.207562554	0.308414898	GLMM - Non-Native
647	Hemiptera	Hemiptera_Group_35	Cicadellidae_sp	Cicadellidae_sp	NA	NA	99.804	0.0024	0.0551	0.1138	a	0.284586104	0.345497705	GLMM - Non-Native
648	Hemiptera	Hemiptera_Group_36	Cicadellidae_sp	Cicadellidae_sp	NA	NA	NA	NA	0.029	0.056	a	NA	NA	NA
649	Hemiptera	Hemiptera_Group_37	Cicadellidae_sp	Cicadellidae_sp	NA	NA	NA	NA	0.0279	0.0505	a	NA	NA	NA
650	Hemiptera	Hemiptera_Group_38	Cicadellidae_sp	Cicadellidae_sp	NA	NA	99.92	0	0.0223	0.0505	a	0.442892702	0.351881162	GLMM - Native
651	Hemiptera	Hemiptera_Group_39	Cicadellidae_sp	Cicadellidae_sp	NA	NA	97.26	0.028	0.014	0.0729	a	0.394521986	0.281160304	GLMM - Native
652	Hemiptera	Hemiptera_Group_4	Aleyrodidae_sp	Aleyrodidae_sp	NA	NA	99.925	0.001666667	0.1387	0.319	a	0.039893778	0.347442431	GLMM - Non-Native
653	Hemiptera	Hemiptera_Group_40	Cicadellidae_sp	Cicadellidae_sp	NA	NA	96.975	0.0319	0.0167	0.0729	a	0.396105069	0.27202163	GLMM - Native
654	Hemiptera	Hemiptera_Group_41	Cicadellidae_sp	Cicadellidae_sp	NA	NA	100	0	0.0312	0.056	a	0.428017297	0.351881162	GLMM - Native
655	Hemiptera	Hemiptera_Group_42	Membracidae_sp	Cicadellidae_sp	NA	NA	NA	NA	0.025	0.056	a	NA	NA	NA
656	Hemiptera	Hemiptera_Group_43	Cicadellidae_sp	Cicadellidae_sp	NA	NA	NA	NA	0.032	0.065	a	NA	NA	NA
657	Hemiptera	Hemiptera_Group_44	Cicadellidae_sp	Cicadellidae_sp	NA	NA	NA	NA	0.0274	0.065	a	NA	NA	NA
658	Hemiptera	Hemiptera_Group_45	Cicadellidae_sp	Cicadellidae_sp	NA	NA	100	0	0.0215	0.0465	a	0.453777467	0.351881162	GLMM - Native
659	Hemiptera	Hemiptera_Group_46	Cicadellidae_sp	Cicadellidae_sp	NA	NA	99.85	0.002	0.0243	0.0465	a	0.454619401	0.346557829	GLMM - Native
660	Hemiptera	Hemiptera_Group_47	Cicadellidae_sp	Cicadellidae_sp	NA	NA	98.31666667	0.017333333	0.1235	0.252	a	0.081882567	0.307084182	GLMM - Non-Native
661	Hemiptera	Hemiptera_Group_48	Sophonia_orientalis	Sophonia_orientalis	I	0	96.82904762	0.07947619	0.0431	0.248	a	0.093850387	0.17630328	GLMM - Non-Native
662	Hemiptera	Hemiptera_Group_49	Sophonia_sp	Sophonia_sp	NA	NA	NA	NA	0.0601	0.248	a	NA	NA	NA
663	Hemiptera	Hemiptera_Group_5	Derbidae_sp	Swezeyia_sp	NA	NA	100	0.002681319	0.0936	0.196928571	a	0.13752672	0.34475304	GLMM - Non-Native
664	Hemiptera	Hemiptera_Group_50	Deltocephalus_sp	Deltocephalus_sp	NA	NA	99.51683333	0.011883333	0.1204	0.228854167	a	0.102327448	0.320830711	GLMM - Non-Native
665	Hemiptera	Hemiptera_Group_51	Graminella_nigrifrons	Graminella_nigrifrons	NA	NA	98.79	0.008666667	0.0959	0.222333333	a	0.108578599	0.329094448	GLMM - Non-Native
666	Hemiptera	Hemiptera_Group_52	Cicadellidae_sp	Cicadellidae_sp	NA	NA	NA	NA	0.1188	0.2447	a	NA	NA	NA
667	Hemiptera	Hemiptera_Group_53	Cicadellidae_sp	Cicadellidae_sp	NA	NA	NA	NA	0.0784	0.139	a	NA	NA	NA
668	Hemiptera	Hemiptera_Group_54	Cicadellidae_sp	Cicadellidae_sp	NA	NA	NA	NA	0.0502	0.1	a	NA	NA	NA
669	Hemiptera	Hemiptera_Group_55	Cicadellidae_sp	Cicadellidae_sp	NA	NA	NA	NA	0.0584	0.097	a	NA	NA	NA
670	Hemiptera	Hemiptera_Group_56	Cicadellidae_sp	Cicadellidae_sp	NA	NA	NA	NA	0.0386	0.097	a	NA	NA	NA
671	Hemiptera	Hemiptera_Group_57	Cicadellidae_sp	Cicadellidae_sp	NA	NA	NA	NA	0.0488	0.109	a	NA	NA	NA
672	Hemiptera	Hemiptera_Group_58	Cicadellidae_sp	Cicadellidae_sp	NA	NA	NA	NA	0.0595	0.109	a	NA	NA	NA
673	Hemiptera	Hemiptera_Group_59	Exitianus_plebeius	Exitianus_plebeius	P	NA	97.04472222	0.071	0.1217	0.383777778	a	0.022404865	0.19118564	GLMM - Non-Native
674	Hemiptera	Hemiptera_Group_6	Derbidae_sp	Derbidae_sp	NA	NA	NA	NA	0.0973	0.196928571	a	NA	NA	NA
675	Hemiptera	Hemiptera_Group_60	Cicadellidae_sp	Cicadellidae_sp	NA	NA	98.86	0.011833333	0.1112	0.23025	a	0.100917609	0.320958324	GLMM - Non-Native
676	Hemiptera	Hemiptera_Group_61	Homalodisca_vitripennis	Homalodisca_vitripennis	I	0	96.582	0.065933333	0.1271	0.351833333	a	0.031281526	0.200530136	GLMM - Non-Native
677	Hemiptera	Hemiptera_Group_62	Cicadellidae_sp	Cicadellidae_sp	NA	NA	99.87444444	0.004488889	0.1064	0.2305	a	0.099544798	0.339986602	GLMM - Non-Native
678	Hemiptera	Hemiptera_Group_63	Cicadellidae_sp	Cicadellidae_sp	NA	NA	100	0.003333333	0.0829	0.136333333	a	0.237186312	0.34303006	GLMM - Non-Native
679	Hemiptera	Hemiptera_Group_64	Nesophyla_sp	Nesophyla_sp	NA	NA	NA	NA	0.0466	0.107	a	NA	NA	NA
680	Hemiptera	Hemiptera_Group_65	Nesophyla_sp	Nesophyla_sp	NA	NA	99.84	0.004	0.0556	0.105	a	0.305278898	0.341272625	GLMM - Undet
681	Hemiptera	Hemiptera_Group_66	Nesophyla_sp	Nesophyla_sp	NA	NA	NA	NA	0.0445	0.096	a	NA	NA	NA
682	Hemiptera	Hemiptera_Group_67	Cicadellidae_sp	Cicadellidae_sp	NA	NA	NA	NA	0.0515	0.096	a	NA	NA	NA
683	Hemiptera	Hemiptera_Group_68	Cicadellidae_sp	Cicadellidae_sp	NA	NA	99.755	0.002	0.1083	0.2254	a	0.104293352	0.346557829	GLMM - Non-Native
684	Hemiptera	Hemiptera_Group_69	Cicadellidae_sp	Cicadellidae_sp	NA	NA	99.68	0.0069	0.0917	0.177133333	a	0.166446886	0.333678889	GLMM - Non-Native
685	Hemiptera	Hemiptera_Group_7	Derbidae_sp	Derbidae_sp	NA	NA	99.98252632	0.020752632	0.0902	0.20305	a	0.133235285	0.298629408	GLMM - Non-Native
686	Hemiptera	Hemiptera_Group_70	Cicadellidae_sp	Cicadellidae_sp	NA	NA	100	0	0.0819	0.171833333	a	0.173012762	0.351881162	GLMM - Non-Native
687	Hemiptera	Hemiptera_Group_71	Balclutha_incisa	Balclutha_incisa	P	NA	99.8925	0.0045	0.0709	0.140166667	a	0.229990699	0.339957402	GLMM - Non-Native
688	Hemiptera	Hemiptera_Group_72	Balclutha_abdominalis	Balclutha_abdominalis	NA	NA	99.54266667	0.0048	0.0493	0.140166667	a	0.23008093	0.33916945	GLMM - Non-Native
689	Hemiptera	Hemiptera_Group_73	Psyllidae_sp	Psyllidae_sp	NA	NA	100	0.001	0.112	0.238875	a	0.091092757	0.349214795	GLMM - Non-Native
690	Hemiptera	Hemiptera_Group_74	Triozidae_sp	Triozidae_sp	NA	NA	NA	NA	0.0976	0.18475	a	NA	NA	NA
691	Hemiptera	Hemiptera_Group_75	Triozidae_sp	Psyllidae_sp	NA	NA	99.89166667	0.007	0.0811	0.18475	a	0.155164614	0.333418541	GLMM - Non-Native
692	Hemiptera	Hemiptera_Group_76	Brachyrhynchus_sp	Brachyrhynchus_sp	NA	NA	NA	NA	0.146	0.274	a	NA	NA	NA
693	Hemiptera	Hemiptera_Group_77	Aleurodicus_sp	Aleurodicus_sp	NA	NA	NA	NA	0.0979	0.283	a	NA	NA	NA
694	Hemiptera	Hemiptera_Group_78	Aradidae_sp	Aradidae_sp	NA	NA	99.85	0.0015	0.1343	0.263625	a	0.070973389	0.347885129	GLMM - Non-Native
695	Hemiptera	Hemiptera_Group_79	Nesidiocoris_tenuis	Nesidiocoris_tenuis	I	0	99.85	0.002	0.0093	0.05	a	0.445089182	0.346557829	GLMM - Native
696	Hemiptera	Hemiptera_Group_8	Cixiidae_sp	Cixiidae_sp	NA	NA	NA	NA	0.0437	0.074	a	NA	NA	NA
697	Hemiptera	Hemiptera_Group_80	Nesidiocoris_sp	Nesidiocoris_sp	NA	NA	NA	NA	0.0398	0.05	a	NA	NA	NA
698	Hemiptera	Hemiptera_Group_81	Pentatomidae_sp	Reduviidae_sp	NA	NA	99.77333333	0.008666667	0.1498	0.262555556	a	0.072567976	0.329094448	GLMM - Non-Native
699	Hemiptera	Hemiptera_Group_82	Pentatomidae_sp	Reduviidae_sp	NA	NA	NA	NA	0.126	0.227	a	NA	NA	NA
700	Hemiptera	Hemiptera_Group_83	Plinachtus_sp	Plinachtus_sp	NA	NA	NA	NA	0.1137	0.2145	a	NA	NA	NA
701	Hemiptera	Hemiptera_Group_84	Saldidae_sp	Saldidae_sp	NA	NA	99.54	0.005	0.1149	0.214	a	0.117131372	0.338644642	GLMM - Non-Native
702	Hemiptera	Hemiptera_Group_85	Miridae_sp	Anthocoridae_sp	NA	NA	NA	NA	0.1159	0.212	a	NA	NA	NA
703	Hemiptera	Hemiptera_Group_86	Anthocoridae_sp	Anthocoridae_sp	NA	NA	NA	NA	0.1264	0.229	a	NA	NA	NA
704	Hemiptera	Hemiptera_Group_87	Rhyparochromidae_sp	Dipsocoridae_sp	NA	NA	NA	NA	0.1383	0.216928571	a	NA	NA	NA
705	Hemiptera	Hemiptera_Group_88	Aphrophoridae_sp	Atylana_sp	NA	NA	94.59666667	0.173666667	0.0384	0.181333333	a	0.201967413	0.066313643	GLMM - Non-Native
706	Hemiptera	Hemiptera_Group_89	Anthocoridae_sp	Anthocoridae_sp	NA	NA	99.84	0.005333333	0.1126	0.202666667	a	0.130718935	0.337770846	GLMM - Non-Native
707	Hemiptera	Hemiptera_Group_9	Cixiidae_sp	Oteana_sp	NA	NA	96.24	0.037	0.0208	0.07075	a	0.403860656	0.260355747	GLMM - Native
708	Hemiptera	Hemiptera_Group_90	Anthocoridae_sp	Anthocoridae_sp	NA	NA	NA	NA	0.0926	0.173	a	NA	NA	NA
709	Hemiptera	Hemiptera_Group_91	Anthocoridae_sp	Anthocoridae_sp	NA	NA	NA	NA	0.0808	0.173	a	NA	NA	NA
710	Hemiptera	Hemiptera_Group_92	Pyrrhocoridae_sp	Reduviidae_sp	NA	NA	NA	NA	0.1092	0.196	a	NA	NA	NA
711	Hemiptera	Hemiptera_Group_93	Veliidae_sp	Veliidae_sp	NA	NA	99.82	0.002	0.0564	0.114125	a	0.283720569	0.346557829	GLMM - Non-Native
712	Hemiptera	Hemiptera_Group_94	Gerridae_sp	Veliidae_sp	NA	NA	98.53666667	0.0145	0.043	0.114125	a	0.288054012	0.314189957	GLMM - Undet
713	Hemiptera	Hemiptera_Group_95	Scutelleridae_sp	Scutelleridae_sp	NA	NA	100	0	0.0968	0.207	a	0.124406012	0.351881162	GLMM - Non-Native
714	Hemiptera	Hemiptera_Group_96	Oxycarenus_luctuosus	Oxycarenus_luctuosus	NA	NA	99.55071429	0.00775	0.1058	0.209875	a	0.122407757	0.331469175	GLMM - Non-Native
715	Hemiptera	Hemiptera_Group_97	Rhyparochromidae_sp	Lygaeidae_sp	NA	NA	100	0.004	0.1106	0.214107143	a	0.116834187	0.341272625	GLMM - Non-Native
716	Hemiptera	Hemiptera_Group_98	Berytidae_sp	Lygaeidae_sp	NA	NA	100	0.022	0.1076	0.2085	a	0.126695531	0.295578577	GLMM - Non-Native
717	Hemiptera	Hemiptera_Group_99	Germalus_sp	Germalus_sp	NA	NA	NA	NA	0.0956	0.196	a	NA	NA	NA
718	Hymenoptera	Hymenoptera_Group_1	Evania_appendigaster	Evania_appendigaster	I	0	100	0.0015	0.254	0.35625	a	0.02683212	0.347885129	GLMM - Non-Native
719	Hymenoptera	Hymenoptera_Group_10	Chalcididae_sp	Chalcidae_sp	NA	NA	98.55	0.015	0.1067	0.1985	a	0.137957688	0.312929525	GLMM - Non-Native
720	Hymenoptera	Hymenoptera_Group_100	Formicidae_sp	Formicidae_sp	NA	NA	NA	NA	0.1001	0.202666667	a	NA	NA	NA
721	Hymenoptera	Hymenoptera_Group_101	Polistes_olivaceus	Polistes_olivaceus	I	0	99.80861472	0.005077922	0.1019	0.187272727	a	0.151141512	0.338440279	GLMM - Non-Native
722	Hymenoptera	Hymenoptera_Group_102	Trichogrammatidae_sp	Trichogrammatidae_sp	NA	NA	NA	NA	0.0892	0.182	a	NA	NA	NA
723	Hymenoptera	Hymenoptera_Group_103	Polistes_humilis	Polistes_humilis	I	0	100	0	0.0793	0.187272727	a	0.150038537	0.351881162	GLMM - Non-Native
724	Hymenoptera	Hymenoptera_Group_104	Cardiocondyla_emeryi	Cardiocondyla_emeryi	I	0	99.505	0.010166667	0.1044	0.21225	a	0.120061074	0.325227334	GLMM - Non-Native
725	Hymenoptera	Hymenoptera_Group_105	Pheidole_oceanica	Pheidole_oceanica	C	NA	NA	NA	0.077	0.161	a	NA	NA	NA
726	Hymenoptera	Hymenoptera_Group_106	Pheidole_sp	Pheidole_sp	NA	NA	NA	NA	0.083	0.143	a	NA	NA	NA
727	Hymenoptera	Hymenoptera_Group_107	Pheidole_fervens	Pheidole_fervens	C	NA	100	0	0.0603	0.143	a	0.223188754	0.351881162	GLMM - Non-Native
728	Hymenoptera	Hymenoptera_Group_108	Solenopsis_sp	Solenopsis_sp	NA	NA	NA	NA	0.0536	0.06152381	a	NA	NA	NA
729	Hymenoptera	Hymenoptera_Group_109	Solenopsis_geminata	Solenopsis_geminata	I	0	99.98490476	0.008742857	0.1111	0.06152381	a	0.416811705	0.328897459	GLMM - Native
730	Hymenoptera	Hymenoptera_Group_11	Aphelinidae_sp	Aphelinidae_sp	NA	NA	100	0.013	0.1134	0.2035	a	0.131157038	0.317987678	GLMM - Non-Native
731	Hymenoptera	Hymenoptera_Group_110	Solenopsis_indet	Solenopsis_indet	NA	NA	100	0	0.0812	0.177	a	0.165029636	0.351881162	GLMM - Non-Native
732	Hymenoptera	Hymenoptera_Group_111	Monomorium_floricola	Monomorium_floricola	I	0	98.80373626	0.018615385	0.0626	0.193142857	a	0.145881541	0.303898473	GLMM - Non-Native
733	Hymenoptera	Hymenoptera_Group_112	Cardiocondyla_minutior	Cardiocondyla_minutior	I	0	99.83095238	0.025952381	0.0856	0.218142857	a	0.116100903	0.286032518	GLMM - Non-Native
734	Hymenoptera	Hymenoptera_Group_113	Cardiocondyla_obscurior	Cardiocondyla_obscurior	I	0	99.68666667	0.010666667	0.0955	0.202666667	a	0.131751499	0.323943538	GLMM - Non-Native
735	Hymenoptera	Hymenoptera_Group_114	Megachile_lanata	Megachile_lanata	NA	NA	NA	NA	0.0774	0.161571429	a	NA	NA	NA
736	Hymenoptera	Hymenoptera_Group_115	Megachilidae_sp	Megachilidae_sp	NA	NA	100	0.012571429	0.0742	0.161571429	a	0.19307258	0.31907723	GLMM - Non-Native
737	Hymenoptera	Hymenoptera_Group_116	Xylocopa_sp	Xylocopa_sp	NA	NA	100	0.004666667	0.096	0.217333333	a	0.113334724	0.33951954	GLMM - Non-Native
738	Hymenoptera	Hymenoptera_Group_117	Apis_mellifera	Apis_mellifera	I	0	100	0.006166667	0.11	0.218481481	a	0.112325173	0.3355912	GLMM - Non-Native
739	Hymenoptera	Hymenoptera_Group_118	Braunsapis_puangensis	Braunsapis_puangensis	I	0	99.50333333	0.009666667	0.1182	0.232111111	a	0.098746845	0.32651376	GLMM - Non-Native
740	Hymenoptera	Hymenoptera_Group_119	Formicidae_sp	Pachycondyla_sp	NA	NA	100	0	0.1335	0.229666667	a	0.099683482	0.351881162	GLMM - Non-Native
741	Hymenoptera	Hymenoptera_Group_12	Torymidae_sp	Torymidae_sp	NA	NA	100	0.001	0.1148	0.2045	a	0.127622324	0.349214795	GLMM - Non-Native
742	Hymenoptera	Hymenoptera_Group_120	Trathala_annulicornis	Trathala_annulicornis	NA	NA	100	4.00E-04	0.1824	0.2546	a	0.077672364	0.350813495	GLMM - Non-Native
743	Hymenoptera	Hymenoptera_Group_121	Chrysis_angolensis	Chrysis_angolensis	I	0	NA	NA	0.153	0.282	a	NA	NA	NA
744	Hymenoptera	Hymenoptera_Group_122	Chalybion_bengalense	Chalybion_bengalense	I	0	NA	NA	0.071	0.159	a	NA	NA	NA
745	Hymenoptera	Hymenoptera_Group_123	Sceliphron_laetum	Sceliphron_laetum	I	0	100	0	0.0515	0.112	a	0.287799375	0.351881162	GLMM - Undet
746	Hymenoptera	Hymenoptera_Group_124	Sceliphron_caementarium	Sceliphron_caementarium	I	0	NA	NA	0.0603	0.112	a	NA	NA	NA
747	Hymenoptera	Hymenoptera_Group_125	Triclistus_aitkeni	Triclistus_aitkeni	NA	NA	99.96	0.006	0.1515	0.262583333	a	0.072243315	0.336026573	GLMM - Non-Native
748	Hymenoptera	Hymenoptera_Group_126	Tachysphex_fanuiensis	Tachysphex_fanuiensis	P	NA	NA	NA	0.0796	0.1676	a	NA	NA	NA
749	Hymenoptera	Hymenoptera_Group_127	Hymenoptera_sp	Liris_sp	NA	NA	NA	NA	0.066	0.1146	a	NA	NA	NA
750	Hymenoptera	Hymenoptera_Group_128	Hymenoptera_sp	Liris_sp	NA	NA	100	0.0017	0.0473	0.1146	a	0.282556386	0.347353924	GLMM - Non-Native
751	Hymenoptera	Hymenoptera_Group_129	Trypoxylon_nitidum	Trypoxylon_nitidum	E	1	99.91	0.002	0.1128	0.206	a	0.125982977	0.346557829	GLMM - Non-Native
752	Hymenoptera	Hymenoptera_Group_13	Trichogrammatidae_sp	Trichogrammatidae_sp	NA	NA	NA	NA	0.0761	0.18	a	NA	NA	NA
753	Hymenoptera	Hymenoptera_Group_130	Crabronidae_sp	Pison_sp	NA	NA	100	0.0025	0.0138	0.051375	a	0.44156515	0.345232913	GLMM - Native
754	Hymenoptera	Hymenoptera_Group_131	Crabronidae_sp	Pison_sp	NA	NA	100	0.004	0.0338	0.051375	a	0.442193339	0.341272625	GLMM - Native
755	Hymenoptera	Hymenoptera_Group_132	Pison_sp	Pison_sp	NA	NA	100	0.010133333	0.0406	0.098944444	a	0.321858897	0.325313016	GLMM - Undet
756	Hymenoptera	Hymenoptera_Group_133	Pison_irridipennis	Pison_irridipennis	NA	NA	97.78666667	0.023333333	0.0326	0.0935	a	0.340083208	0.292337585	GLMM - Undet
757	Hymenoptera	Hymenoptera_Group_134	Ichneumonidae_sp	Netelia_sp	NA	NA	99.695	0.003	0.0717	0.12425	a	0.261964161	0.343910396	GLMM - Non-Native
758	Hymenoptera	Hymenoptera_Group_135	Hymenoptera_sp	Netelia_sp	NA	NA	NA	NA	0.0506	0.109	a	NA	NA	NA
759	Hymenoptera	Hymenoptera_Group_136	Ichneumonidae_sp	Netelia_sp	NA	NA	100	0	0.0558	0.109	a	0.294612172	0.351881162	GLMM - Undet
760	Hymenoptera	Hymenoptera_Group_137	Ichneumonidae_sp	Enicospilus_sp	NA	NA	NA	NA	0.0783	0.1308	a	NA	NA	NA
761	Hymenoptera	Hymenoptera_Group_138	Enicospilus_aequalis	Enicospilus_aequalis	NA	NA	99.956	3.00E-04	0.0404	0.1104	a	0.291526389	0.351080272	GLMM - Undet
762	Hymenoptera	Hymenoptera_Group_139	Echthromorpha_agrestoria	Echthromorpha_agrestoria	P	NA	99.84833333	0.001833333	0.0959	0.20015	a	0.133209952	0.346999999	GLMM - Non-Native
763	Hymenoptera	Hymenoptera_Group_14	Trichogrammatidae_sp	Trichogrammatidae_sp	NA	NA	NA	NA	0.0594	0.1465	a	NA	NA	NA
764	Hymenoptera	Hymenoptera_Group_140	Ichneumonidae_sp	Ichneumonidae_sp	NA	NA	99.03666667	0.005	0.0939	0.179333333	a	0.162675602	0.338644642	GLMM - Non-Native
765	Hymenoptera	Hymenoptera_Group_141	Ichneumon_sp	Ichneumon_sp	NA	NA	NA	NA	0.0719	0.109	a	NA	NA	NA
766	Hymenoptera	Hymenoptera_Group_142	Ichneumonidae_sp	Ichneumon_sp	NA	NA	100	0	0.0545	0.104	a	0.306172549	0.351881162	GLMM - Undet
767	Hymenoptera	Hymenoptera_Group_143	Ichneumon_veo	Ichneumon_veo	E	1	100	0	0.0043	0.092	a	0.334914097	0.351881162	GLMM - Undet
768	Hymenoptera	Hymenoptera_Group_144	Ichneumon_promissorius	Ichneumon_promissorius	NA	NA	NA	NA	0.0878	0.092	a	NA	NA	NA
769	Hymenoptera	Hymenoptera_Group_145	Pristomerus_vulnerator	Pristomerus_vulnerator	NA	NA	100	0	0.0713	0.181	a	0.159054233	0.351881162	GLMM - Non-Native
770	Hymenoptera	Hymenoptera_Group_146	Ichneumonidae_sp	Ichneumonidae_sp	NA	NA	NA	NA	0.0276	0.05	a	NA	NA	NA
771	Hymenoptera	Hymenoptera_Group_147	Ichneumonidae_sp	Eriborus_sp	NA	NA	100	0	0.0183	0.0495	a	0.445609173	0.351881162	GLMM - Native
772	Hymenoptera	Hymenoptera_Group_148	Ichneumonidae_sp	Eriborus_sp	NA	NA	100	0.003	0.0294	0.0495	a	0.446868036	0.343910396	GLMM - Native
773	Hymenoptera	Hymenoptera_Group_149	Ichneumonidae_sp	Ichneumonidae_sp	NA	NA	NA	NA	0.0328	0.055	a	NA	NA	NA
774	Hymenoptera	Hymenoptera_Group_15	Encyrtidae_sp	Encyrtidae_sp	NA	NA	99.27	0.007	0.0835	0.1465	a	0.21860708	0.333418541	GLMM - Non-Native
775	Hymenoptera	Hymenoptera_Group_150	Ichneumonidae_sp	Ichneumonidae_sp	NA	NA	NA	NA	0.0225	0.055	a	NA	NA	NA
776	Hymenoptera	Hymenoptera_Group_151	Dryinidae_sp	Dryinidae_sp	NA	NA	97.64	0.054	0.1717	0.326	a	0.040350115	0.223875569	GLMM - Non-Native
777	Hymenoptera	Hymenoptera_Group_152	Hypoponera_opaciceps	Hypoponera_opaciceps	I	0	NA	NA	0.1313	0.208	a	NA	NA	NA
778	Hymenoptera	Hymenoptera_Group_153	Hemidoryctes_sp	Hemidoryctes_sp	NA	NA	NA	NA	0.1128	0.215	a	NA	NA	NA
779	Hymenoptera	Hymenoptera_Group_154	Ponera_bableti	Ponera_bableti	I	0	100	0.002333333	0.0894	0.177388889	a	0.164986022	0.345674287	GLMM - Non-Native
780	Hymenoptera	Hymenoptera_Group_155	Ponera_swezeyi	Ponera_swezeyi	I	0	100	0.001333333	0.0838	0.177388889	a	0.164752212	0.34832809	GLMM - Non-Native
781	Hymenoptera	Hymenoptera_Group_156	Hypoponera_punctatissima	Hypoponera_punctatissima	I	0	NA	NA	0.0763	0.208	a	NA	NA	NA
782	Hymenoptera	Hymenoptera_Group_157	Anochetus_graeffei	Anochetus_graeffei	I	0	100	0	0.102	0.2063125	a	0.125232334	0.351881162	GLMM - Non-Native
783	Hymenoptera	Hymenoptera_Group_158	Braconidae_sp	Braconidae_sp	NA	NA	100	0	0.1025	0.215	a	0.115130537	0.351881162	GLMM - Non-Native
784	Hymenoptera	Hymenoptera_Group_159	Crabronidae_sp	Polemistus_sp	NA	NA	NA	NA	0.1012	0.2295	a	NA	NA	NA
785	Hymenoptera	Hymenoptera_Group_16	Hymenoptera_sp	Hymenoptera_sp	NA	NA	NA	NA	0.0845	0.175	a	NA	NA	NA
786	Hymenoptera	Hymenoptera_Group_160	Chelonus_sp	Chelonus_sp	NA	NA	NA	NA	0.0724	0.132	a	NA	NA	NA
787	Hymenoptera	Hymenoptera_Group_161	Braconidae_sp	Acanthormius_sp	NA	NA	99.73	0.002	0.0805	0.170166667	a	0.17614459	0.346557829	GLMM - Non-Native
788	Hymenoptera	Hymenoptera_Group_162	Bolivar_sp	Bolivar_sp	NA	NA	NA	NA	0.1016	0.183	a	NA	NA	NA
789	Hymenoptera	Hymenoptera_Group_163	Aleiodes_sp	Aleiodes_sp	NA	NA	99.82333333	0.001533333	0.0821	0.170166667	a	0.17602962	0.347796569	GLMM - Non-Native
790	Hymenoptera	Hymenoptera_Group_164	Braconidae_sp	Braconidae_sp	NA	NA	NA	NA	0.1074	0.203333333	a	NA	NA	NA
791	Hymenoptera	Hymenoptera_Group_165	Braconidae_sp	Braconidae_sp	NA	NA	NA	NA	0.1068	0.18025	a	NA	NA	NA
792	Hymenoptera	Hymenoptera_Group_166	Lysiphlebus_testaceipes	Lysiphlebus_testaceipes	I	0	100	0	0.0491	0.114	a	0.283310055	0.351881162	GLMM - Non-Native
793	Hymenoptera	Hymenoptera_Group_167	Aphidius_colemani	Aphidius_colemani	NA	NA	NA	NA	0.0654	0.114	a	NA	NA	NA
794	Hymenoptera	Hymenoptera_Group_168	Camptothlipsis_sp	Camptothlipsis_sp	NA	NA	NA	NA	0.0456	0.088666667	a	NA	NA	NA
795	Hymenoptera	Hymenoptera_Group_169	Braconidae_sp	Therophilus_sp	NA	NA	100	0.006333333	0.0386	0.088666667	a	0.345560422	0.335156109	GLMM - Native
796	Hymenoptera	Hymenoptera_Group_17	Eupelmidae_sp	Eupelmidae_sp	NA	NA	NA	NA	0.0951	0.16675	a	NA	NA	NA
797	Hymenoptera	Hymenoptera_Group_170	Braconidae_sp	Spathius_sp	NA	NA	98.035	0.002833333	0.0711	0.18025	a	0.160809327	0.344350968	GLMM - Non-Native
798	Hymenoptera	Hymenoptera_Group_171	Meteorus_pulchricornis	Meteorus_pulchricornis	NA	NA	96.61571429	0.003464286	0.1183	0.22425	a	0.105716136	0.342684506	GLMM - Non-Native
799	Hymenoptera	Hymenoptera_Group_172	Braconidae_sp	Braconidae_sp	NA	NA	NA	NA	0.1332	0.141	a	NA	NA	NA
800	Hymenoptera	Hymenoptera_Group_173	Braconidae_sp	Apanteles_sp	NA	NA	98.50133333	0.0044	0.1035	0.165333333	a	0.184607947	0.34022025	GLMM - Non-Native
801	Hymenoptera	Hymenoptera_Group_174	Braconidae_sp	Apanteles_sp	NA	NA	NA	NA	0.0854	0.133333333	a	NA	NA	NA
802	Hymenoptera	Hymenoptera_Group_175	Braconidae_sp	Braconidae_sp	NA	NA	98.72	0.015	0.0533	0.1108125	a	0.295762568	0.312929525	GLMM - Undet
803	Hymenoptera	Hymenoptera_Group_176	Braconidae_sp	Glyptapanteles_sp	NA	NA	98.64785714	0.014214286	0.0367	0.1108125	a	0.29548474	0.314911437	GLMM - Undet
804	Hymenoptera	Hymenoptera_Group_177	Braconidae_sp	Braconidae_sp	NA	NA	NA	NA	0.0579	0.119	a	NA	NA	NA
805	Hymenoptera	Hymenoptera_Group_178	Cotesia_ruficrus	Cotesia_ruficrus	NA	NA	NA	NA	0.0442	0.101	a	NA	NA	NA
806	Hymenoptera	Hymenoptera_Group_179	Cotesia_marginiventris	Cotesia_marginiventris	NA	NA	NA	NA	0.0405	0.082	a	NA	NA	NA
807	Hymenoptera	Hymenoptera_Group_18	Monodontomerus_sp	Monodontomerus_sp	NA	NA	NA	NA	0.0974	0.169	a	NA	NA	NA
808	Hymenoptera	Hymenoptera_Group_180	Braconidae_sp	Cotesia_sp	NA	NA	99.919	0.0071	0.0285	0.082	a	0.362632021	0.333158294	GLMM - Native
809	Hymenoptera	Hymenoptera_Group_181	Braconidae_sp	Apanteles_sp	NA	NA	NA	NA	0.0754	0.120333333	a	NA	NA	NA
810	Hymenoptera	Hymenoptera_Group_182	Braconidae_sp	Apanteles_sp	NA	NA	NA	NA	0.0611	0.105666667	a	NA	NA	NA
811	Hymenoptera	Hymenoptera_Group_183	Braconidae_sp	Braconidae_sp	NA	NA	NA	NA	0.0641	0.101666667	a	NA	NA	NA
812	Hymenoptera	Hymenoptera_Group_184	Braconidae_sp	Braconidae_sp	NA	NA	NA	NA	0.0343	0.059666667	a	NA	NA	NA
813	Hymenoptera	Hymenoptera_Group_185	Braconidae_sp	Braconidae_sp	NA	NA	100	0.003666667	0.0193	0.054666667	a	0.433140713	0.3421508	GLMM - Native
814	Hymenoptera	Hymenoptera_Group_186	Braconidae_sp	Braconidae_sp	NA	NA	NA	NA	0.0297	0.045	a	NA	NA	NA
815	Hymenoptera	Hymenoptera_Group_187	Braconidae_sp	Braconidae_sp	NA	NA	NA	NA	0.0157	0.045	a	NA	NA	NA
816	Hymenoptera	Hymenoptera_Group_188	Chelonus_blackburni	Chelonus_blackburni	NA	NA	NA	NA	0.06	0.132	a	NA	NA	NA
817	Hymenoptera	Hymenoptera_Group_189	Enicospilus_melanocarpus	Enicospilus_melanocarpus	P	NA	99.85	0.002	0.0689	0.1104	a	0.292122984	0.346557829	GLMM - Undet
818	Hymenoptera	Hymenoptera_Group_19	Pteromalidae_sp	Pteromalidae_sp	NA	NA	98.28	0.008	0.0633	0.13475	a	0.241802545	0.330820665	GLMM - Non-Native
819	Hymenoptera	Hymenoptera_Group_190	Paratrechina_longicornis	Paratrechina_longicornis	I	0	99.84	0.003	0.0262	0.0565	a	0.42791766	0.343910396	GLMM - Native
820	Hymenoptera	Hymenoptera_Group_191	Pheidole_sexspinosa	Pheidole_sexspinosa	C	NA	NA	NA	0.0756	0.161	a	NA	NA	NA
821	Hymenoptera	Hymenoptera_Group_2	Hymenoptera_sp	Hymenoptera_sp	NA	NA	NA	NA	0.1145	0.18	a	NA	NA	NA
822	Hymenoptera	Hymenoptera_Group_20	Pteromalus_sp	Pteromalus_sp	NA	NA	NA	NA	0.0412	0.091666667	a	NA	NA	NA
823	Hymenoptera	Hymenoptera_Group_21	Pteromalidae_sp	Pteromalidae_sp	NA	NA	98.23333333	0.021333333	0.0338	0.091666667	a	0.343858085	0.297206872	GLMM - Undet
824	Hymenoptera	Hymenoptera_Group_22	Eulophidae_sp	Eulophidae_sp	NA	NA	NA	NA	0.0663	0.116	a	NA	NA	NA
825	Hymenoptera	Hymenoptera_Group_23	Ceranisus_sp	Ceranisus_sp	NA	NA	NA	NA	0.0501	0.116	a	NA	NA	NA
826	Hymenoptera	Hymenoptera_Group_24	Aphelinidae_sp	Chalcididae_sp	NA	NA	99.78	0	0.0838	0.16975	a	0.176317089	0.351881162	GLMM - Non-Native
827	Hymenoptera	Hymenoptera_Group_25	Mymaridae_sp	Stephanodes_sp	NA	NA	NA	NA	0.0739	0.16175	a	NA	NA	NA
828	Hymenoptera	Hymenoptera_Group_26	Pteromalidae_sp	Pteromalidae_sp	NA	NA	NA	NA	0.093	0.162	a	NA	NA	NA
829	Hymenoptera	Hymenoptera_Group_27	Trichogrammatidae_sp	Chalcididae_sp	NA	NA	NA	NA	0.0787	0.15175	a	NA	NA	NA
830	Hymenoptera	Hymenoptera_Group_28	Pteromalidae_sp	Pteromalidae_sp	NA	NA	100	0	0.0902	0.143	a	0.223188754	0.351881162	GLMM - Non-Native
831	Hymenoptera	Hymenoptera_Group_29	Gonatocerus_ashmeadi	Gonatocerus_ashmeadi	I	0	NA	NA	0.0691	0.14775	a	NA	NA	NA
832	Hymenoptera	Hymenoptera_Group_3	Cynipidae_sp	Figitidae_sp	NA	NA	NA	NA	0.0518	0.18	a	NA	NA	NA
833	Hymenoptera	Hymenoptera_Group_30	Eulophidae_sp	Eulophidae_sp	NA	NA	98.43	0.0155	0.0833	0.1525	a	0.209923877	0.311671851	GLMM - Non-Native
834	Hymenoptera	Hymenoptera_Group_31	Hymenoptera_sp	Hymenoptera_sp	NA	NA	NA	NA	0.0781	0.1455	a	NA	NA	NA
835	Hymenoptera	Hymenoptera_Group_32	Hymenoptera_sp	Hymenoptera_sp	NA	NA	NA	NA	0.0691	0.126	a	NA	NA	NA
836	Hymenoptera	Hymenoptera_Group_33	Astichus_sp	Astichus_sp	NA	NA	NA	NA	0.0668	0.14075	a	NA	NA	NA
837	Hymenoptera	Hymenoptera_Group_34	Eulophidae_sp	Eulophidae_sp	NA	NA	NA	NA	0.1023	0.156	a	NA	NA	NA
838	Hymenoptera	Hymenoptera_Group_35	Baryscapus_sp	Baryscapus_sp	NA	NA	NA	NA	0.071	0.139	a	NA	NA	NA
839	Hymenoptera	Hymenoptera_Group_36	Eulophidae_sp	Eulophidae_sp	NA	NA	NA	NA	0.0636	0.121	a	NA	NA	NA
840	Hymenoptera	Hymenoptera_Group_37	Sympiesis_sp	Sympiesis_sp	NA	NA	NA	NA	0.0515	0.121	a	NA	NA	NA
841	Hymenoptera	Hymenoptera_Group_38	Hymenoptera_sp	Hymenoptera_sp	NA	NA	99.56666667	0.004333333	0.0671	0.137666667	a	0.234847281	0.340395538	GLMM - Non-Native
842	Hymenoptera	Hymenoptera_Group_39	Neochrysocharis_sp	Neochrysocharis_sp	NA	NA	99.76	0.004333333	0.0727	0.148333333	a	0.214417223	0.340395538	GLMM - Non-Native
843	Hymenoptera	Hymenoptera_Group_4	Figitidae_sp	Figitidae_sp	NA	NA	NA	NA	0.1181	0.237333333	a	NA	NA	NA
844	Hymenoptera	Hymenoptera_Group_40	Pteromalidae_sp	Pteromalidae_sp	NA	NA	NA	NA	0.0783	0.15	a	NA	NA	NA
845	Hymenoptera	Hymenoptera_Group_41	Metaphycus_sp	Metaphycus_sp	NA	NA	NA	NA	0.0616	0.13575	a	NA	NA	NA
846	Hymenoptera	Hymenoptera_Group_42	Anastatus_bangalorensis	Anastatus_bangalorensis	NA	NA	NA	NA	0.0382	0.073	a	NA	NA	NA
847	Hymenoptera	Hymenoptera_Group_43	Aphelinus_sp	Aphelinus_sp	NA	NA	NA	NA	0.0347	0.073	a	NA	NA	NA
848	Hymenoptera	Hymenoptera_Group_44	Eulophidae_sp	Eulophidae_sp	NA	NA	100	0.001	0.0676	0.12225	a	0.265577939	0.349214795	GLMM - Non-Native
849	Hymenoptera	Hymenoptera_Group_45	Aprostocetus_sp	Aprostocetus_sp	NA	NA	99.49666667	0.005333333	0.0581	0.11475	a	0.283473455	0.337770846	GLMM - Non-Native
850	Hymenoptera	Hymenoptera_Group_46	Eulophidae_sp	Eulophidae_sp	NA	NA	99.81166667	0.004666667	0.0775	0.122796875	a	0.265618771	0.33951954	GLMM - Non-Native
851	Hymenoptera	Hymenoptera_Group_47	Tamarixia_sp	Tamarixia_sp	NA	NA	100	0.000333333	0.0504	0.103	a	0.308635601	0.350991337	GLMM - Undet
852	Hymenoptera	Hymenoptera_Group_48	Aprostocetus_sp	Aprostocetus_sp	NA	NA	NA	NA	0.0523	0.103	a	NA	NA	NA
853	Hymenoptera	Hymenoptera_Group_49	Aprostocetus_venustus	Aprostocetus_venustus	NA	NA	98.16	0.019	0.0427	0.08978125	a	0.347654383	0.302946401	GLMM - Native
854	Hymenoptera	Hymenoptera_Group_5	Hymenoptera_sp	Figitidae_sp	NA	NA	NA	NA	0.1142	0.207333333	a	NA	NA	NA
855	Hymenoptera	Hymenoptera_Group_50	Aprostocetus_sp	Aprostocetus_sp	NA	NA	NA	NA	0.0481	0.09875	a	NA	NA	NA
856	Hymenoptera	Hymenoptera_Group_51	Ganaspis_sp	Ganaspis_sp	NA	NA	100	0.002	0.0849	0.190333333	a	0.146217965	0.346557829	GLMM - Non-Native
857	Hymenoptera	Hymenoptera_Group_52	Baryscapus_sp	Baryscapus_sp	NA	NA	99.93008333	5.00E-04	0.0343	0.08978125	a	0.340564226	0.350546812	GLMM - Undet
858	Hymenoptera	Hymenoptera_Group_53	Eulophidae_sp	Eulophidae_sp	NA	NA	99.82	0.002	0.0588	0.1185	a	0.274040702	0.346557829	GLMM - Non-Native
859	Hymenoptera	Hymenoptera_Group_54	Eulophidae_sp	Eulophidae_sp	NA	NA	100	0.003	0.0411	0.08825	a	0.345317143	0.343910396	GLMM - Native
860	Hymenoptera	Hymenoptera_Group_55	Hemiptarsenus_varicornis	Hemiptarsenus_varicornis	NA	NA	100	0	0.0453	0.08825	a	0.344166355	0.351881162	GLMM - Undet
861	Hymenoptera	Hymenoptera_Group_56	Pteromalidae_sp	Pteromalidae_sp	NA	NA	NA	NA	0.0698	0.112	a	NA	NA	NA
862	Hymenoptera	Hymenoptera_Group_57	Pteromalidae_sp	Pteromalidae_sp	NA	NA	99.64	0.007	0.0674	0.1235	a	0.264883246	0.333418541	GLMM - Non-Native
863	Hymenoptera	Hymenoptera_Group_58	Pteromalidae_sp	Pteromalidae_sp	NA	NA	NA	NA	0.0422	0.112	a	NA	NA	NA
864	Hymenoptera	Hymenoptera_Group_59	Bethylidae_sp	Bethylidae_sp	NA	NA	NA	NA	0.1892	0.3	a	NA	NA	NA
865	Hymenoptera	Hymenoptera_Group_6	Formicidae_sp	Diapriidae_sp	NA	NA	NA	NA	0.1028	0.211	a	NA	NA	NA
866	Hymenoptera	Hymenoptera_Group_60	Bethylidae_sp	Bethylidae_sp	NA	NA	NA	NA	0.0656	0.1415	a	NA	NA	NA
867	Hymenoptera	Hymenoptera_Group_61	Formicidae_sp	Bethylidae_sp	NA	NA	99.27	0.007	0.0725	0.1415	a	0.228149689	0.333418541	GLMM - Non-Native
868	Hymenoptera	Hymenoptera_Group_62	Hymenoptera_sp	Platygastridae_sp	NA	NA	NA	NA	0.0554	0.086	a	NA	NA	NA
869	Hymenoptera	Hymenoptera_Group_63	Platygastridae_sp	Platygastridae_sp	NA	NA	NA	NA	0.0238	0.052	a	NA	NA	NA
870	Hymenoptera	Hymenoptera_Group_64	Platygastridae_sp	Platygastridae_sp	NA	NA	NA	NA	0.0231	0.05	a	NA	NA	NA
871	Hymenoptera	Hymenoptera_Group_65	Hymenoptera_sp	Platygastridae_sp	NA	NA	99.16	0.008	0.0229	0.05	a	0.447607024	0.330820665	GLMM - Native
872	Hymenoptera	Hymenoptera_Group_66	Scelionidae_sp	Platygastridae_sp	NA	NA	100	0	0.1491	0.256	a	0.076527984	0.351881162	GLMM - Non-Native
873	Hymenoptera	Hymenoptera_Group_67	Hymenoptera_sp	Platygastridae_sp	NA	NA	NA	NA	0.1128	0.191	a	NA	NA	NA
874	Hymenoptera	Hymenoptera_Group_68	Synopeas_sp	Synopeas_sp	NA	NA	100	0.004	0.0764	0.191	a	0.145726925	0.341272625	GLMM - Non-Native
875	Hymenoptera	Hymenoptera_Group_69	Scelionidae_sp	Platygastridae_sp	NA	NA	100	0	0.1415	0.24	a	0.089934012	0.351881162	GLMM - Non-Native
876	Hymenoptera	Hymenoptera_Group_7	Hymenoptera_sp	Hymenoptera_sp	NA	NA	NA	NA	0.1035	0.18	a	NA	NA	NA
877	Hymenoptera	Hymenoptera_Group_70	Scelionidae_sp	Platygastridae_sp	NA	NA	NA	NA	0.1098	0.217	a	NA	NA	NA
878	Hymenoptera	Hymenoptera_Group_71	Platygastridae_sp	Platygastridae_sp	NA	NA	NA	NA	0.0722	0.143	a	NA	NA	NA
879	Hymenoptera	Hymenoptera_Group_72	Hymenoptera_sp	Platygastridae_sp	NA	NA	NA	NA	0.087	0.142	a	NA	NA	NA
880	Hymenoptera	Hymenoptera_Group_73	Telenomus_sp	Telenomus_sp	NA	NA	100	0	0.0552	0.142	a	0.22510216	0.351881162	GLMM - Non-Native
881	Hymenoptera	Hymenoptera_Group_74	Scelionidae_sp	Platygastridae_sp	NA	NA	NA	NA	0.094	0.188	a	NA	NA	NA
882	Hymenoptera	Hymenoptera_Group_75	Hymenoptera_sp	Platygastridae_sp	NA	NA	100	0	0.087	0.188	a	0.149020926	0.351881162	GLMM - Non-Native
883	Hymenoptera	Hymenoptera_Group_76	Hymenoptera_sp	Platygastridae_sp	NA	NA	NA	NA	0.0882	0.166	a	NA	NA	NA
884	Hymenoptera	Hymenoptera_Group_77	Platygastridae_sp	Platygastridae_sp	NA	NA	NA	NA	0.0783	0.166	a	NA	NA	NA
885	Hymenoptera	Hymenoptera_Group_78	Formicidae_sp	Formicidae_sp	NA	NA	NA	NA	0.1522	0.2665	a	NA	NA	NA
886	Hymenoptera	Hymenoptera_Group_79	Strumigenys_rogeri	Strumigenys_rogeri	I	0	NA	NA	0.1326	0.234	a	NA	NA	NA
887	Hymenoptera	Hymenoptera_Group_8	Cynipidae_sp	Cynipidae_sp	NA	NA	99.29	0.008	0.0931	0.190333333	a	0.147494496	0.330820665	GLMM - Non-Native
888	Hymenoptera	Hymenoptera_Group_80	Strumigenys_godeffroyi	Strumigenys_godeffroyi	I	0	100	0.004	0.0993	0.230285714	a	0.099681803	0.341272625	GLMM - Non-Native
889	Hymenoptera	Hymenoptera_Group_81	Anoplolepis_gracilipes	Anoplolepis_gracilipes	I	0	99.96761905	0.012619048	0.0973	0.197357143	a	0.138975422	0.318956071	GLMM - Non-Native
890	Hymenoptera	Hymenoptera_Group_82	Paratrechina_sp	Paratrechina_sp	NA	NA	NA	NA	0.0187	0.0485	a	NA	NA	NA
891	Hymenoptera	Hymenoptera_Group_83	Paratrechina_longicornis	Paratrechina_longicornis	I	0	100	0.000666667	0.0294	0.0485	a	0.44860891	0.350102545	GLMM - Native
892	Hymenoptera	Hymenoptera_Group_84	Nylanderia_vaga	Nylanderia_vaga	C	NA	99.98711694	0.005610887	0.0532	0.13356125	a	0.24346052	0.337044112	GLMM - Non-Native
893	Hymenoptera	Hymenoptera_Group_85	Nylanderia_bourbonica	Nylanderia_bourbonica	I	0	99.73	0.01687	0.0643	0.13356125	a	0.246999305	0.30824006	GLMM - Non-Native
894	Hymenoptera	Hymenoptera_Group_86	Tetramorium_pacificum	Tetramorium_pacificum	I	0	99.12593074	0.015337662	0.0825	0.139664773	a	0.234255186	0.312079885	GLMM - Non-Native
895	Hymenoptera	Hymenoptera_Group_87	Tetramorium_bicarinatum	Tetramorium_bicarinatum	I	0	99.13383333	0.0124	0.0318	0.139664773	a	0.233361538	0.319513608	GLMM - Non-Native
896	Hymenoptera	Hymenoptera_Group_88	Technomyrmex_vitiensis	Technomyrmex_vitiensis	I	0	NA	NA	0.0677	0.1148	a	NA	NA	NA
897	Hymenoptera	Hymenoptera_Group_89	Tapinoma_melanocephalum	Tapinoma_melanocephalum	I	0	99.089	0.0092	0.041	0.1148	a	0.284696976	0.327716786	GLMM - Non-Native
898	Hymenoptera	Hymenoptera_Group_9	Diapriidae_sp	Diapriidae_sp	NA	NA	NA	NA	0.1145	0.217	a	NA	NA	NA
899	Hymenoptera	Hymenoptera_Group_90	Formicidae_sp	Tapinoma_sp	NA	NA	99.76909091	0.008145455	0.0893	0.178181818	a	0.165143867	0.330443644	GLMM - Non-Native
900	Hymenoptera	Hymenoptera_Group_91	Iridomyrmex_anceps	Iridomyrmex_anceps	I	0	NA	NA	0.0728	0.177473684	a	NA	NA	NA
901	Hymenoptera	Hymenoptera_Group_92	Tapinoma_melanocephalum	Tapinoma_melanocephalum	I	0	99.89953216	0.00971345	0.09	0.177473684	a	0.166590227	0.326393283	GLMM - Non-Native
902	Hymenoptera	Hymenoptera_Group_93	Rhynchium_quinquecinctum	Rhynchium_quinquecinctum	P	NA	99.952	0.0051	0.1152	0.209	a	0.122959625	0.338382387	GLMM - Non-Native
903	Hymenoptera	Hymenoptera_Group_94	Vespula_vulgaris	Vespula_vulgaris	NA	NA	99.90666667	0.006666667	0.1177	0.217666667	a	0.11330746	0.334286762	GLMM - Non-Native
904	Hymenoptera	Hymenoptera_Group_95	Vespidae_sp	Pachodynerus_sp	NA	NA	100	0	0.0558	0.152333333	a	0.205891403	0.351881162	GLMM - Non-Native
905	Hymenoptera	Hymenoptera_Group_96	Pachodynerus_nasidens	Pachodynerus_nasidens	I	0	100	0.003866667	0.0936	0.152333333	a	0.206967028	0.341623764	GLMM - Non-Native
906	Hymenoptera	Hymenoptera_Group_97	Parodynerus_bicinctus	Parodynerus_bicinctus	P	NA	100	0.0015	0.0946	0.17825	a	0.163491271	0.347885129	GLMM - Non-Native
907	Hymenoptera	Hymenoptera_Group_98	Anterhynchium_rufipes	Anterhynchium_rufipes	P	NA	99.97714286	0.004047619	0.0788	0.17825	a	0.164083786	0.34114726	GLMM - Non-Native
908	Hymenoptera	Hymenoptera_Group_99	Cardiocondyla_emeryi	Cardiocondyla_emeryi	I	0	99.97714286	0.003904762	0.1084	0.220142857	a	0.11013841	0.341523421	GLMM - Non-Native
909	Lepidoptera	Lepidoptera_Group_1	Labdia_sp	Labdia_sp	NA	NA	NA	NA	0.0354	0.061	a	NA	NA	NA
910	Lepidoptera	Lepidoptera_Group_10	Imma_semiclara	Imma_semiclara	E	1	99.74705128	0.005820513	0.0115	0.044615385	a	0.461377149	0.336495747	GLMM - Native
911	Lepidoptera	Lepidoptera_Group_100	Erechthias_pandani	Erechthias_pandani	E	1	99.867	0.0028	0.0461	0.1221	a	0.266497037	0.344439114	GLMM - Non-Native
912	Lepidoptera	Lepidoptera_Group_101	Brachyacma_sp	Brachyacma_sp	NA	NA	NA	NA	0.077	0.133	a	NA	NA	NA
913	Lepidoptera	Lepidoptera_Group_102	Libythea_sp	Libythea_sp	NA	NA	100	0.0042	0.013	0.033166667	a	0.49210444	0.340746241	GLMM - Native
914	Lepidoptera	Lepidoptera_Group_103	Stoeberhinus_testaceus	Stoeberhinus_testaceus	P	NA	99.97538462	0.007576923	0.0903	0.157384615	a	0.198995785	0.331918519	GLMM - Non-Native
915	Lepidoptera	Lepidoptera_Group_104	Pectinophora_scutigera	Pectinophora_scutigera	NA	NA	NA	NA	0.0602	0.113	a	NA	NA	NA
916	Lepidoptera	Lepidoptera_Group_105	Bissetia_sp	Sufetula_sp	NA	NA	99.51688312	0.010186147	0.0503	0.102318182	a	0.313830281	0.325177268	GLMM - Undet
917	Lepidoptera	Lepidoptera_Group_106	Ardozyga_sp	Ardozyga_sp	NA	NA	100	0.009	0.0551	0.10325	a	0.311194806	0.328233063	GLMM - Undet
918	Lepidoptera	Lepidoptera_Group_107	Dichelopa_argoschista	Dichelopa_argoschista	E	1	99.058	0.025818182	0.0226	0.074090909	a	0.390514139	0.2863536	GLMM - Native
919	Lepidoptera	Lepidoptera_Group_108	Idia_sp	Idia_sp	NA	NA	NA	NA	0.0331	0.077	a	NA	NA	NA
920	Lepidoptera	Lepidoptera_Group_109	Labdia_sp	Labdia_sp	NA	NA	99.96178571	0.002178571	0.0221	0.04325	a	0.463574317	0.346084372	GLMM - Native
921	Lepidoptera	Lepidoptera_Group_11	Endotricha_approximalis	Endotricha_mesenterialis	I	0	99.97608333	0.0057	0.0532	0.1361875	a	0.238205257	0.336810946	GLMM - Non-Native
922	Lepidoptera	Lepidoptera_Group_110	Spilosoma_sp	Spilosoma_sp	NA	NA	98.967	0.0179	0.045	0.0976	a	0.327996431	0.305673804	GLMM - Undet
923	Lepidoptera	Lepidoptera_Group_111	Lophocampa_sp	Lophocampa_sp	NA	NA	NA	NA	0.0103	0.025	a	NA	NA	NA
924	Lepidoptera	Lepidoptera_Group_112	Choristoneura_sp	Choristoneura_sp	NA	NA	NA	NA	0.0081	0.023	a	NA	NA	NA
925	Lepidoptera	Lepidoptera_Group_113	Lepidoptera_sp	Lepidoptera_sp	NA	NA	99.57	0.005333333	0.0243	0.053666667	a	0.43654019	0.337770846	GLMM - Native
926	Lepidoptera	Lepidoptera_Group_114	Rehimena_sp	Rehimena_sp	NA	NA	NA	NA	0.0416	0.081	a	NA	NA	NA
927	Lepidoptera	Lepidoptera_Group_115	Niganda_sp	Niganda_sp	NA	NA	99.91	0.0012	0.0449	0.0855	a	0.351492115	0.348682646	GLMM - Native
928	Lepidoptera	Lepidoptera_Group_116	Carposinidae_sp	Carposinidae_sp	NA	NA	99.7	0.003	0.0137	0.0295	a	0.501680146	0.343910396	GLMM - Native
929	Lepidoptera	Lepidoptera_Group_117	Eudonia_sp	Eudonia_sp	NA	NA	99.32666667	0.016	0.0076	0.03	a	0.505823435	0.310416949	GLMM - Native
930	Lepidoptera	Lepidoptera_Group_118	Stenentoma_sp	Stenentoma_sp	NA	NA	100	0	0.0191	0.034	a	0.48803082	0.351881162	GLMM - Native
931	Lepidoptera	Lepidoptera_Group_119	Eudonia_sp	Eudonia_sp	NA	NA	100	0	0.0109	0.0262	a	0.50948265	0.351881162	GLMM - Native
932	Lepidoptera	Lepidoptera_Group_12	Chrysodeixis_eriosoma	Chrysodeixis_eriosoma	P	NA	99.97836601	0.003784314	0.0177	0.042833333	a	0.465392893	0.341840731	GLMM - Native
933	Lepidoptera	Lepidoptera_Group_120	Phycita_sp	Phycita_sp	NA	NA	99.85	0.002	0.0199	0.05	a	0.445089182	0.346557829	GLMM - Native
934	Lepidoptera	Lepidoptera_Group_121	Gymnoscelis_sp	Gymnoscelis_sp	NA	NA	100	0	0.0435	0.08925	a	0.341687148	0.351881162	GLMM - Undet
935	Lepidoptera	Lepidoptera_Group_122	Lepidoptera_sp	Tortricidae_sp	NA	NA	99.43	0.004	0.0576	0.097	a	0.324259909	0.341272625	GLMM - Undet
936	Lepidoptera	Lepidoptera_Group_123	Carposinidae_sp	Carposinidae_sp	NA	NA	NA	NA	0.0225	0.038	a	NA	NA	NA
937	Lepidoptera	Lepidoptera_Group_124	Idiophantis_sp	Idiophantis_sp	NA	NA	NA	NA	0.0159	0.031	a	NA	NA	NA
938	Lepidoptera	Lepidoptera_Group_125	Metallarcha_sp	Metallarcha_sp	NA	NA	NA	NA	0.0097	0.03	a	NA	NA	NA
939	Lepidoptera	Lepidoptera_Group_126	Spodoptera_litura	Spodoptera_litura	I	0	99.88214286	0.001392857	0.0283	0.07703125	a	0.373090699	0.348169859	GLMM - Native
940	Lepidoptera	Lepidoptera_Group_127	Gonitis_involuta	Anomis_involuta	P	NA	99.76285714	0.005392857	0.0147	0.04121875	a	0.470495851	0.337614926	GLMM - Native
941	Lepidoptera	Lepidoptera_Group_128	Cryptophlebia_pallifimbriana	Cryptophlebia_pallifimbriana	P	NA	100	0	0.0501	0.098	a	0.320372972	0.351881162	GLMM - Undet
942	Lepidoptera	Lepidoptera_Group_129	Eudocima_fullonia	Eudocima_fullonia	NA	NA	100	0	0.0544	0.103	a	0.308514833	0.351881162	GLMM - Undet
943	Lepidoptera	Lepidoptera_Group_13	Maruca_vitrata	Maruca_vitrata	I	0	100	0.002	0.0355	0.0795	a	0.366999152	0.346557829	GLMM - Native
944	Lepidoptera	Lepidoptera_Group_130	Agrioglypta_eurytusalis	Agrioglypta_eurytusalis	NA	NA	99.879	0.0076	0.0359	0.07544	a	0.379674078	0.331858589	GLMM - Native
945	Lepidoptera	Lepidoptera_Group_131	Hyblaea_puera	Hyblaea_puera	P	NA	NA	NA	0.042	0.0838	a	NA	NA	NA
946	Lepidoptera	Lepidoptera_Group_132	Fautaua_diagonalis	Fautaua_diagonalis	NA	NA	99.66	0.003	0.0236	0.044388889	a	0.460806253	0.343910396	GLMM - Native
947	Lepidoptera	Lepidoptera_Group_133	Gymnoscelis_sp	Gymnoscelis_sp	NA	NA	99.68	0.004	0.0426	0.08925	a	0.343216665	0.341272625	GLMM - Undet
948	Lepidoptera	Lepidoptera_Group_134	Gymnoscelis_sp	Gymnoscelis_sp	NA	NA	99.79266667	0.003133333	0.0462	0.091	a	0.338559837	0.343558133	GLMM - Undet
949	Lepidoptera	Lepidoptera_Group_135	Loboschiza_sp	Loboschiza_sp	NA	NA	NA	NA	0.0394	0.092692308	a	NA	NA	NA
950	Lepidoptera	Lepidoptera_Group_136	Strepsicrates_dyselia	Strepsicrates_dyselia	NA	NA	100	0	0.0284	0.067	a	0.39867841	0.351881162	GLMM - Native
951	Lepidoptera	Lepidoptera_Group_137	Luceria_oculalis	Luceria_oculalis	P	NA	100	0.006666667	0.0337	0.068857143	a	0.396495795	0.334286762	GLMM - Native
952	Lepidoptera	Lepidoptera_Group_138	Trissodoris_honorariella	Trissodoris_honorariella	P	NA	99.71857143	0.005238095	0.0098	0.029	a	0.504005541	0.338020389	GLMM - Native
953	Lepidoptera	Lepidoptera_Group_139	Anatrachyntis_cyma	Anatrachyntis_cyma	P	NA	NA	NA	0.0648	0.1175	a	NA	NA	NA
954	Lepidoptera	Lepidoptera_Group_14	Thalassodes_sp	Thalassodes_sp	NA	NA	NA	NA	0.0101	0.0283	a	NA	NA	NA
955	Lepidoptera	Lepidoptera_Group_140	Coleophora_sp	Coleophora_sp	NA	NA	NA	NA	0.0762	0.142	a	NA	NA	NA
956	Lepidoptera	Lepidoptera_Group_141	Lepidoptera_sp	Lepidoptera_sp	NA	NA	NA	NA	0.0572	0.118	a	NA	NA	NA
957	Lepidoptera	Lepidoptera_Group_142	Lepidoptera_sp	Lepidoptera_sp	NA	NA	100	0.000833333	0.0715	0.13725	a	0.234603174	0.349658541	GLMM - Non-Native
958	Lepidoptera	Lepidoptera_Group_143	Nola_sp	Nola_sp	NA	NA	100	0	0.0429	0.087	a	0.347277327	0.351881162	GLMM - Native
959	Lepidoptera	Lepidoptera_Group_144	Eudonia_sp	Eudonia_sp	NA	NA	99.272	0.0072	0.0086	0.0262	a	0.51253777	0.332898149	GLMM - Native
960	Lepidoptera	Lepidoptera_Group_145	Eudonia_sp	Eudonia_sp	NA	NA	NA	NA	0.0186	0.0412	a	NA	NA	NA
961	Lepidoptera	Lepidoptera_Group_146	Caloptilia_sp	Caloptilia_sp	NA	NA	100	0.0116	0.0498	0.1094	a	0.297801106	0.321554206	GLMM - Undet
962	Lepidoptera	Lepidoptera_Group_147	Caloptilia_sp	Caloptilia_sp	NA	NA	99.45678571	0.013285714	0.0551	0.130958333	a	0.251217762	0.317262414	GLMM - Non-Native
963	Lepidoptera	Lepidoptera_Group_148	Erechthias_sp	Erechthias_sp	NA	NA	98.85	0.012	0.0198	0.053	a	0.441134345	0.320533049	GLMM - Native
964	Lepidoptera	Lepidoptera_Group_149	Tortricidae_sp	Tortricidae_sp	NA	NA	100	0	0.101	0.17875	a	0.162393519	0.351881162	GLMM - Non-Native
965	Lepidoptera	Lepidoptera_Group_15	Dudua_sp	Dudua_sp	NA	NA	99.85761905	0.010095238	0.0134	0.034678571	a	0.490448893	0.325410949	GLMM - Native
966	Lepidoptera	Lepidoptera_Group_150	Tortrix_sp	Tortrix_sp	NA	NA	100	0	0.0325	0.063	a	0.409274829	0.351881162	GLMM - Native
967	Lepidoptera	Lepidoptera_Group_151	Strepsicrates_sp	Strepsicrates_sp	NA	NA	NA	NA	0.0142	0.03	a	NA	NA	NA
968	Lepidoptera	Lepidoptera_Group_152	Omiodes_diemenalis	Omiodes_diemenalis	P	NA	99.98736842	0.003489474	0.0382	0.0838	a	0.356659059	0.342618061	GLMM - Native
969	Lepidoptera	Lepidoptera_Group_153	Maliattha_ritsemae	Maliattha_ritsemae	P	NA	99.92909091	0.001787879	0.0487	0.094416667	a	0.329688125	0.347120635	GLMM - Undet
970	Lepidoptera	Lepidoptera_Group_154	Luceria_sp	Luceria_sp	NA	NA	98.89	0.012666667	0.012	0.050222222	a	0.448962246	0.318834936	GLMM - Native
971	Lepidoptera	Lepidoptera_Group_155	Polydesma_umbricola	Polydesma_umbricola	P	NA	100	0	0.0509	0.092	a	0.334914097	0.351881162	GLMM - Undet
972	Lepidoptera	Lepidoptera_Group_156	Spoladea_recurvalis	Spoladea_recurvalis	I	0	99.95	0.012666667	0.0581	0.111285714	a	0.293856387	0.318834936	GLMM - Undet
973	Lepidoptera	Lepidoptera_Group_157	Imma_sp	Imma_sp	NA	NA	98.50952381	0.015047619	0.0207	0.049087912	a	0.453053462	0.312809628	GLMM - Native
974	Lepidoptera	Lepidoptera_Group_158	Strepsicrates_sp	Strepsicrates_sp	NA	NA	NA	NA	0.0338	0.043	a	NA	NA	NA
975	Lepidoptera	Lepidoptera_Group_159	Hippotion_celerio	Hippotion_celerio	P	NA	NA	NA	0.0711	0.1195	a	NA	NA	NA
976	Lepidoptera	Lepidoptera_Group_16	Dudua_sp	Dudua_sp	NA	NA	99.24	0.0075	0.0048	0.034678571	a	0.489347589	0.332118326	GLMM - Native
977	Lepidoptera	Lepidoptera_Group_160	Condica_hollowayi	Condica_hollowayi	E	1	99.7	0.011	0.0246	0.046357143	a	0.458801507	0.323089144	GLMM - Native
978	Lepidoptera	Lepidoptera_Group_161	Chloroclystis_sp	Chloroclystis_sp	NA	NA	99.84	0.008	0.0397	0.088666667	a	0.346200746	0.330820665	GLMM - Native
979	Lepidoptera	Lepidoptera_Group_162	Archepandemis_sp	Cryptophlebia_sp	NA	NA	NA	NA	0.0305	0.066	a	NA	NA	NA
980	Lepidoptera	Lepidoptera_Group_163	Strepsicrates_sp	Strepsicrates_sp	NA	NA	NA	NA	0.0096	0.043	a	NA	NA	NA
981	Lepidoptera	Lepidoptera_Group_164	Scoparia_sp	Scoparia_sp	NA	NA	98.34533333	0.020533333	0.0077	0.0278	a	0.51379621	0.299167639	GLMM - Native
982	Lepidoptera	Lepidoptera_Group_165	Opogona_discordia	Opogona_discordia	E	1	99.75472222	0.005833333	0.0438	0.123253968	a	0.265024613	0.336462225	GLMM - Non-Native
983	Lepidoptera	Lepidoptera_Group_166	Nolidae_sp	Tineidae_sp	NA	NA	NA	NA	0.0199	0.04325	a	NA	NA	NA
984	Lepidoptera	Lepidoptera_Group_167	Incurvariidae_sp	Tineidae_sp	NA	NA	NA	NA	0.0351	0.059	a	NA	NA	NA
985	Lepidoptera	Lepidoptera_Group_168	Thaumatotibia_sp	Thaumatotibia_sp	NA	NA	99.30333333	0.017333333	0.0172	0.0545	a	0.439299111	0.307084182	GLMM - Native
986	Lepidoptera	Lepidoptera_Group_169	Crambidae_sp	Crambidae_sp	NA	NA	99.55	0.005066667	0.0013	0.027666667	a	0.507599829	0.338469794	GLMM - Native
987	Lepidoptera	Lepidoptera_Group_17	Strepsicrates_sp	Strepsicrates_sp	NA	NA	99.89294872	0.00824359	0.0104	0.03	a	0.502530852	0.3301894	GLMM - Native
988	Lepidoptera	Lepidoptera_Group_170	Cosmopterix_sp	Cosmopterix_sp	NA	NA	99.86454545	0.007727273	0.0405	0.094763636	a	0.331074833	0.331528162	GLMM - Undet
989	Lepidoptera	Lepidoptera_Group_171	Cnaphalocrocis_poeyalis	Cnaphalocrocis_poeyalis	I	0	99.9902924	0.00374269	0.0185	0.034552632	a	0.488099553	0.341950419	GLMM - Native
990	Lepidoptera	Lepidoptera_Group_172	Hydriris_ornatalis	Hydriris_ornatalis	P	NA	99.74409091	0.008742424	0.0635	0.133	a	0.24558362	0.328898579	GLMM - Non-Native
991	Lepidoptera	Lepidoptera_Group_173	Epicroesa_sp	Epicroesa_sp	NA	NA	NA	NA	0.0622	0.12	a	NA	NA	NA
992	Lepidoptera	Lepidoptera_Group_174	Choristoneura_sp	Choristoneura_sp	NA	NA	99.64333333	0.004333333	0.0188	0.0493125	a	0.447937855	0.340395538	GLMM - Native
993	Lepidoptera	Lepidoptera_Group_175	Zomariana_sp	Zomariana_sp	NA	NA	NA	NA	0.0475	0.098	a	NA	NA	NA
994	Lepidoptera	Lepidoptera_Group_176	Erechthias_minuscula	Erechthias_minuscula	I	0	99.52	0.005	0.0694	0.1221	a	0.267227946	0.338644642	GLMM - Non-Native
995	Lepidoptera	Lepidoptera_Group_177	Tineidae_sp	Tineidae_sp	NA	NA	100	0	0.0484	0.105214286	a	0.303341756	0.351881162	GLMM - Undet
996	Lepidoptera	Lepidoptera_Group_178	Tineidae_sp	Tineidae_sp	NA	NA	NA	NA	0.0244	0.053	a	NA	NA	NA
997	Lepidoptera	Lepidoptera_Group_179	Erebidae_sp	Noctuidae_sp	NA	NA	NA	NA	0.0285	0.057	a	NA	NA	NA
998	Lepidoptera	Lepidoptera_Group_18	Assara_seminivale	Assara_halmophila	E	1	100	0	0.0793	0.148	a	0.213796166	0.351881162	GLMM - Non-Native
999	Lepidoptera	Lepidoptera_Group_180	Meyrickiella_sp	Meyrickiella_sp	NA	NA	99.94035714	0.011428571	0.0715	0.126125	a	0.26074461	0.32199237	GLMM - Non-Native
1000	Lepidoptera	Lepidoptera_Group_181	Aethaloessa_calidalis	Aethaloessa_calidalis	I	0	99.66	0.0035	0.0355	0.068493056	a	0.396167675	0.342590295	GLMM - Native
1001	Lepidoptera	Lepidoptera_Group_182	Glyphodes_multilinealis	Glyphodes_multilinealis	P	NA	99.85733333	0.003933333	0.0571	0.10125	a	0.314074716	0.341448174	GLMM - Undet
1002	Lepidoptera	Lepidoptera_Group_183	Erechthias_flavistriata	Erechthias_flavistriata	P	NA	99.6	0.002	0.0706	0.13475	a	0.239939525	0.346557829	GLMM - Non-Native
1003	Lepidoptera	Lepidoptera_Group_184	Pyroderces_sp	Pyroderces_sp	NA	NA	NA	NA	0.0577	0.095	a	NA	NA	NA
1004	Lepidoptera	Lepidoptera_Group_185	Thysania_sp	Tanaoctena_sp	NA	NA	100	0	0.0856	0.147111111	a	0.215444691	0.351881162	GLMM - Non-Native
1005	Lepidoptera	Lepidoptera_Group_186	Strepsicrates_sp	Strepsicrates_sp	NA	NA	NA	NA	0.0217	0.043	a	NA	NA	NA
1006	Lepidoptera	Lepidoptera_Group_187	Zizina_labradus	Zizina_labradus	E	1	99.42	0.005333333	0.0519	0.099333333	a	0.319151928	0.337770846	GLMM - Undet
1007	Lepidoptera	Lepidoptera_Group_188	Callopistria_reticulata	Callopistria_reticulata	P	NA	NA	NA	0.0584	0.1023	a	NA	NA	NA
1008	Lepidoptera	Lepidoptera_Group_189	Hypena_gonospilalis	Hypena_gonospilalis	NA	NA	99.422	0.0078	0.0102	0.0458	a	0.458974355	0.331339422	GLMM - Native
1009	Lepidoptera	Lepidoptera_Group_19	Lepidoptera_sp	Lepidoptera_sp	NA	NA	99.96	0.003977778	0.0684	0.121946154	a	0.2672195	0.341331135	GLMM - Non-Native
1010	Lepidoptera	Lepidoptera_Group_190	Callopistria_maillardi	Callopistria_maillardi	I	0	99.81333333	0.009666667	0.0173	0.047375	a	0.455460431	0.32651376	GLMM - Native
1011	Lepidoptera	Lepidoptera_Group_191	Tiracola_plagiata	Tiracola_plagiata	P	NA	100	0.001	0.0407	0.079025	a	0.367819166	0.349214795	GLMM - Native
1012	Lepidoptera	Lepidoptera_Group_192	Simplicia_cornicalis	Simplicia_cornicalis	NA	NA	99.90571429	0.006190476	0.0339	0.078714286	a	0.370668192	0.335529028	GLMM - Native
1013	Lepidoptera	Lepidoptera_Group_193	Bastilla_solomonensis	Bastilla_tahitiensis	E	1	100	0.001	0.0143	0.0235	a	0.517328193	0.349214795	GLMM - Native
1014	Lepidoptera	Lepidoptera_Group_194	Hypena_sp	Hypena_sp	NA	NA	NA	NA	0.006	0.0458	a	NA	NA	NA
1015	Lepidoptera	Lepidoptera_Group_195	Herpetogramma_stultalis	Herpetogramma_stultalis	NA	NA	99.77333333	0.0025	0.0402	0.08	a	0.365919045	0.345232913	GLMM - Native
1016	Lepidoptera	Lepidoptera_Group_196	Macrobathra_sp	Macrobathra_sp	NA	NA	NA	NA	0.0654	0.132615385	a	NA	NA	NA
1017	Lepidoptera	Lepidoptera_Group_197	Tineidae_sp	Tineidae_sp	NA	NA	NA	NA	0.0318	0.058	a	NA	NA	NA
1018	Lepidoptera	Lepidoptera_Group_198	Anomis_flava	Anomis_flava	P	NA	99.574	0.0069	0.0508	0.109775	a	0.295275522	0.333678889	GLMM - Undet
1019	Lepidoptera	Lepidoptera_Group_199	Araeopteron_sp	Araeopteron_sp	NA	NA	99.85	0.002	0.0394	0.0665	a	0.400813373	0.346557829	GLMM - Native
1020	Lepidoptera	Lepidoptera_Group_2	Piletocera_signiferalis	Piletocera_signiferalis	P	NA	99.95683794	0.003312253	0.0388	0.098463768	a	0.320486617	0.343085701	GLMM - Undet
1021	Lepidoptera	Lepidoptera_Group_20	Ocrasa_repetita	Ocrasa_repetita	NA	NA	100	0.006	0.0703	0.151333333	a	0.209377799	0.336026573	GLMM - Non-Native
1022	Lepidoptera	Lepidoptera_Group_200	Aurana_sp	Aurana_sp	NA	NA	NA	NA	0.0558	0.11	a	NA	NA	NA
1023	Lepidoptera	Lepidoptera_Group_201	Phycita_sp	Phycita_sp	NA	NA	NA	NA	0.027	0.05	a	NA	NA	NA
1024	Lepidoptera	Lepidoptera_Group_202	Clepsis_sp	Clepsis_sp	NA	NA	100	0	0.0256	0.062333333	a	0.411049409	0.351881162	GLMM - Native
1025	Lepidoptera	Lepidoptera_Group_203	Etiella_grisea	Etiella_grisea	E	1	100	0	0.0324	0.068	a	0.396043655	0.351881162	GLMM - Native
1026	Lepidoptera	Lepidoptera_Group_204	Herpetogramma_licarsisalis	Herpetogramma_licarsisalis	I	0	99.73719298	0.006643275	0.0275	0.066	a	0.40403245	0.334347732	GLMM - Native
1027	Lepidoptera	Lepidoptera_Group_205	Hypena_masurialis	Hypena_masurialis	NA	NA	100	0.001666667	0.0357	0.084333333	a	0.35460502	0.347442431	GLMM - Native
1028	Lepidoptera	Lepidoptera_Group_206	Melanitis_leda	Melanitis_leda	P	NA	99.91416667	0.0045	0.0849	0.152444444	a	0.206942894	0.339957402	GLMM - Non-Native
1029	Lepidoptera	Lepidoptera_Group_207	Lepidoptera_sp	Cosmopterigidae_sp	NA	NA	99.66666667	0.004	0.0324	0.059333333	a	0.420717589	0.341272625	GLMM - Native
1030	Lepidoptera	Lepidoptera_Group_208	Thalassodes_sp	Thalassodes_sp	NA	NA	NA	NA	0.0378	0.077	a	NA	NA	NA
1031	Lepidoptera	Lepidoptera_Group_209	Gelechiidae_sp	Tineidae_sp	NA	NA	99.77	0.002	0.0227	0.030916667	a	0.497358859	0.346557829	GLMM - Native
1032	Lepidoptera	Lepidoptera_Group_21	Cleora_sp	Cleora_sp	NA	NA	99.53964286	0.008857143	0.0538	0.08840625	a	0.347179394	0.328602087	GLMM - Native
1033	Lepidoptera	Lepidoptera_Group_210	Stenoptilia_zophodactyla	Stenoptilia_zophodactyla	NA	NA	99.79	0.008333333	0.0619	0.14025	a	0.230982609	0.329956985	GLMM - Non-Native
1034	Lepidoptera	Lepidoptera_Group_211	Condica_illecta	Condica_illecta	NA	NA	NA	NA	0.0266	0.051	a	NA	NA	NA
1035	Lepidoptera	Lepidoptera_Group_212	Cosmopterix_sp	Cosmopterix_sp	NA	NA	NA	NA	0.0473	0.102818182	a	NA	NA	NA
1036	Lepidoptera	Lepidoptera_Group_213	Cleora_longipectina	Cleora_longipectina	E	1	99.875	0.0101	0.0296	0.0668	a	0.403326597	0.325398707	GLMM - Native
1037	Lepidoptera	Lepidoptera_Group_214	Pterophoridae_sp	Pterophoridae_sp	NA	NA	100	0.014	0.0663	0.024	a	0.521465479	0.315453135	GLMM - Native
1038	Lepidoptera	Lepidoptera_Group_215	Pterophoridae_sp	Pterophoridae_sp	NA	NA	NA	NA	0.0174	0.024	a	NA	NA	NA
1039	Lepidoptera	Lepidoptera_Group_216	Sphenarches_anisodactylus	Sphenarches_anisodactylus	NA	NA	NA	NA	0.0789	0.155	a	NA	NA	NA
1040	Lepidoptera	Lepidoptera_Group_217	Chloroclystis_sp	Chloroclystis_sp	NA	NA	100	0	0.0392	0.09	a	0.339833395	0.351881162	GLMM - Undet
1041	Lepidoptera	Lepidoptera_Group_218	Amyna_axis	Amyna_axis	NA	NA	98.63	0.020666667	0.0382	0.096666667	a	0.331303899	0.298840328	GLMM - Undet
1042	Lepidoptera	Lepidoptera_Group_219	Cnaphalocrocis_trapezalis	Cnaphalocrocis_trapezalis	I	0	100	0.001333333	0.0315	0.05725	a	0.425206881	0.34832809	GLMM - Native
1043	Lepidoptera	Lepidoptera_Group_22	Athetis_thoracica	Athetis_thoracica	NA	NA	100	0.004733333	0.0234	0.0723	a	0.386689022	0.339344474	GLMM - Native
1044	Lepidoptera	Lepidoptera_Group_220	Miltochrista_sp	Miltochrista_sp	NA	NA	99.85666667	0.007166667	0.0464	0.1175	a	0.277992578	0.332984852	GLMM - Non-Native
1045	Lepidoptera	Lepidoptera_Group_221	Citripestis_eutraphera	Citripestis_eutraphera	NA	NA	NA	NA	0.0863	0.155	a	NA	NA	NA
1046	Lepidoptera	Lepidoptera_Group_222	Glyphodes_multilinealis	Glyphodes_multilinealis	P	NA	99.214	0.0112	0.0245	0.07544	a	0.38111493	0.322577072	GLMM - Native
1047	Lepidoptera	Lepidoptera_Group_223	Condica_illecta	Condica_illecta	NA	NA	100	0.000285714	0.0156	0.046357143	a	0.454287367	0.351118392	GLMM - Native
1048	Lepidoptera	Lepidoptera_Group_224	Spodoptera_mauritia	Spodoptera_mauritia	P	NA	100	0.010333333	0.0399	0.07703125	a	0.37664846	0.324799111	GLMM - Native
1049	Lepidoptera	Lepidoptera_Group_225	Chandica_sp	Chandica_sp	NA	NA	100	0.010833333	0.0528	0.12675	a	0.259227118	0.323516195	GLMM - Non-Native
1050	Lepidoptera	Lepidoptera_Group_226	Stenentoma_sp	Strepsicrates_sp	NA	NA	NA	NA	0.0151	0.034	a	NA	NA	NA
1051	Lepidoptera	Lepidoptera_Group_227	Thiotricha_sp	Thiotricha_sp	NA	NA	NA	NA	0.0499	0.103	a	NA	NA	NA
1052	Lepidoptera	Lepidoptera_Group_228	Hypolimnas_bolina	Hypolimnas_bolina	P	NA	NA	NA	0.031	0.065	a	NA	NA	NA
1053	Lepidoptera	Lepidoptera_Group_229	Cryptaspasma_brachyptycha	Cryptaspasma_brachyptycha	NA	NA	100	0.001	0.0893	0.1475	a	0.215008799	0.349214795	GLMM - Non-Native
1054	Lepidoptera	Lepidoptera_Group_23	Anomis_sabulifera	Anomis_sabulifera	NA	NA	100	0.007666667	0.0167	0.04121875	a	0.471457897	0.331685487	GLMM - Native
1055	Lepidoptera	Lepidoptera_Group_230	Idiophantis_chiridota	Idiophantis_chiridota	NA	NA	100	0	0.0151	0.031	a	0.496280623	0.351881162	GLMM - Native
1056	Lepidoptera	Lepidoptera_Group_231	Tortrix_sp	Tortrix_sp	NA	NA	100	0	0.0527	0.091	a	0.337369345	0.351881162	GLMM - Undet
1057	Lepidoptera	Lepidoptera_Group_232	Thaumatotibia_aclyta	Thaumatotibia_aclyta	NA	NA	NA	NA	0.0259	0.0545	a	NA	NA	NA
1058	Lepidoptera	Lepidoptera_Group_233	Leptozestis_sp	Leptozestis_sp	NA	NA	NA	NA	0.0508	0.094	a	NA	NA	NA
1059	Lepidoptera	Lepidoptera_Group_234	Gymnoscelis_sp	Gymnoscelis_sp	NA	NA	NA	NA	0.0288	0.065	a	NA	NA	NA
1060	Lepidoptera	Lepidoptera_Group_235	Phyllocnistis_sp	Phyllocnistis_sp	NA	NA	NA	NA	0.107	0.182	a	NA	NA	NA
1061	Lepidoptera	Lepidoptera_Group_236	Caloptilia_sp	Caloptilia_sp	NA	NA	99.08	0.009333333	0.0339	0.083666667	a	0.359276913	0.327372834	GLMM - Native
1062	Lepidoptera	Lepidoptera_Group_237	Asymphorodes_sp	Asymphorodes_sp	NA	NA	NA	NA	0.0388	0.083	a	NA	NA	NA
1063	Lepidoptera	Lepidoptera_Group_238	Maruca_vitrata	Maruca_vitrata	I	0	99.955	0.0015	0.0418	0.0795	a	0.366801929	0.347885129	GLMM - Native
1064	Lepidoptera	Lepidoptera_Group_239	Cnaphalocrocis_sp	Cnaphalocrocis_sp	NA	NA	100	0.001320513	0.0269	0.046350427	a	0.454741355	0.348362173	GLMM - Native
1065	Lepidoptera	Lepidoptera_Group_24	Chasmina_tibialis	Chasmina_tibialis	P	NA	100	0.004257576	0.0421	0.0885	a	0.345178084	0.340594778	GLMM - Native
1066	Lepidoptera	Lepidoptera_Group_240	Evergestis_sp	Evergestis_sp	NA	NA	NA	NA	0.0281	0.052	a	NA	NA	NA
1067	Lepidoptera	Lepidoptera_Group_241	Noctuidae_sp	Noctuidae_sp	NA	NA	100	0.006142857	0.0142	0.051232143	a	0.44347897	0.33565338	GLMM - Native
1068	Lepidoptera	Lepidoptera_Group_242	Lepidoptera_sp	Lepidoptera_sp	NA	NA	NA	NA	0.0235	0.059333333	a	NA	NA	NA
1069	Lepidoptera	Lepidoptera_Group_243	Erebidae_sp	Erebidae_sp	NA	NA	98.78666667	0.012	0.0199	0.050222222	a	0.448682191	0.320533049	GLMM - Native
1070	Lepidoptera	Lepidoptera_Group_244	Geshna_sp	Geshna_sp	NA	NA	100	0	0.014	0.03	a	0.499031229	0.351881162	GLMM - Native
1071	Lepidoptera	Lepidoptera_Group_245	Zizina_otis	Zizina_otis	NA	NA	NA	NA	0.0391	0.08425	a	NA	NA	NA
1072	Lepidoptera	Lepidoptera_Group_246	Pyralis_manihotalis	Pyralis_manihotalis	NA	NA	NA	NA	0.0773	0.151333333	a	NA	NA	NA
1073	Lepidoptera	Lepidoptera_Group_247	Opogona_sp	Opogona_sp	NA	NA	99.73	0.004333333	0.0579	0.117714286	a	0.27655595	0.340395538	GLMM - Non-Native
1074	Lepidoptera	Lepidoptera_Group_248	Mocis_trifasciata	Mocis_trifasciata	P	NA	99.955	0.0012	0.0364	0.09625	a	0.32502669	0.348682646	GLMM - Undet
1075	Lepidoptera	Lepidoptera_Group_249	Achaea_janata	Achaea_janata	P	NA	100	0.003	0.0305	0.0625	a	0.411838981	0.343910396	GLMM - Native
1076	Lepidoptera	Lepidoptera_Group_25	Aedia_sericea	Aedia_sericea	NA	NA	100	0.0085	0.0688	0.1326	a	0.246323498	0.329525573	GLMM - Non-Native
1077	Lepidoptera	Lepidoptera_Group_250	Chrysodeixis_illuminata	Chrysodeixis_illuminata	NA	NA	NA	NA	0.0161	0.022	a	NA	NA	NA
1078	Lepidoptera	Lepidoptera_Group_251	Euploea_lewinii	Euploea_lewinii	E	1	100	0	0.0624	0.128888889	a	0.251257032	0.351881162	GLMM - Non-Native
1079	Lepidoptera	Lepidoptera_Group_252	Tineidae_sp	Tineidae_sp	NA	NA	NA	NA	0.0353	0.053	a	NA	NA	NA
1080	Lepidoptera	Lepidoptera_Group_253	Anticarsia_irrorata	Anticarsia_irrorata	P	NA	99.92928571	0.001892857	0.0367	0.075277778	a	0.3778137	0.346842051	GLMM - Native
1081	Lepidoptera	Lepidoptera_Group_254	Lepidoptera_sp	Crambidae_sp	NA	NA	99.26	0.010333333	0.0099	0.032	a	0.497916696	0.324799111	GLMM - Native
1082	Lepidoptera	Lepidoptera_Group_255	Strepsicrates_sp	Strepsicrates_sp	NA	NA	99.74348485	0.00619697	0.0228	0.05075	a	0.444811324	0.335512072	GLMM - Native
1083	Lepidoptera	Lepidoptera_Group_256	Archips_sp	Archips_sp	NA	NA	99.355	0.006333333	0.0213	0.0493125	a	0.448777856	0.335156109	GLMM - Native
1084	Lepidoptera	Lepidoptera_Group_257	Gracillariidae_sp	Gracillariidae_sp	NA	NA	100	0.001166667	0.0829	0.134	a	0.241188581	0.34877131	GLMM - Non-Native
1085	Lepidoptera	Lepidoptera_Group_258	Erebidae_sp	Erebidae_sp	NA	NA	NA	NA	0.0194	0.04175	a	NA	NA	NA
1086	Lepidoptera	Lepidoptera_Group_259	Clepsis_sp	Clepsis_sp	NA	NA	99.10666667	0.017333333	0.0234	0.062333333	a	0.418193218	0.307084182	GLMM - Native
1087	Lepidoptera	Lepidoptera_Group_26	Cadra_cautella	Cadra_cautella	P	NA	99.97142857	0.006035714	0.0277	0.0525625	a	0.439824578	0.335933257	GLMM - Native
1088	Lepidoptera	Lepidoptera_Group_260	Thesaurica_sp	Thesaurica_sp	NA	NA	NA	NA	0.0385	0.0855	a	NA	NA	NA
1089	Lepidoptera	Lepidoptera_Group_261	Erechthias_sp	Erechthias_sp	NA	NA	NA	NA	0.0522	0.112	a	NA	NA	NA
1090	Lepidoptera	Lepidoptera_Group_262	Pantherodes_sp	Pantherodes_sp	NA	NA	NA	NA	0.0476	0.1055	a	NA	NA	NA
1091	Lepidoptera	Lepidoptera_Group_263	Lepidoptera_sp	Lepidoptera_sp	NA	NA	NA	NA	0.0104	0.027666667	a	NA	NA	NA
1092	Lepidoptera	Lepidoptera_Group_264	Paectes_sp	Paectes_sp	NA	NA	NA	NA	0.0787	0.146	a	NA	NA	NA
1093	Lepidoptera	Lepidoptera_Group_265	Tortricidae_sp	Tortricidae_sp	NA	NA	100	0.004	0.0699	0.142185185	a	0.225932653	0.341272625	GLMM - Non-Native
1094	Lepidoptera	Lepidoptera_Group_266	Archips_sp	Archips_sp	NA	NA	NA	NA	0.0328	0.063	a	NA	NA	NA
1095	Lepidoptera	Lepidoptera_Group_267	Choristoneura_sp	Choristoneura_sp	NA	NA	NA	NA	0.015	0.023	a	NA	NA	NA
1096	Lepidoptera	Lepidoptera_Group_268	Tatobotys_biannulalis	Tatobotys_biannulalis	P	NA	NA	NA	0.0488	0.099861111	a	NA	NA	NA
1097	Lepidoptera	Lepidoptera_Group_269	Palumbina_sp	Palumbina_sp	NA	NA	NA	NA	0.0681	0.125	a	NA	NA	NA
1098	Lepidoptera	Lepidoptera_Group_27	Lampides_boeticus	Lampides_boeticus	I	0	100	0.0025	0.0416	0.08425	a	0.3551389	0.345232913	GLMM - Native
1099	Lepidoptera	Lepidoptera_Group_270	Tineidae_sp	Tineidae_sp	NA	NA	NA	NA	0.0167	0.033166667	a	NA	NA	NA
1100	Lepidoptera	Lepidoptera_Group_271	Herpetogramma_stultalis	Herpetogramma_stultalis	NA	NA	NA	NA	0.0362	0.077263158	a	NA	NA	NA
1101	Lepidoptera	Lepidoptera_Group_272	Araeopteron_sp	Araeopteron_sp	NA	NA	100	0	0.0196	0.0615	a	0.413270886	0.351881162	GLMM - Native
1102	Lepidoptera	Lepidoptera_Group_273	Xyloryctidae_sp	Noctuidae_sp	NA	NA	NA	NA	0.0392	0.05	a	NA	NA	NA
1103	Lepidoptera	Lepidoptera_Group_274	Notodontidae_sp	Noctuidae_sp	NA	NA	99.84	0.002	0.0184	0.03	a	0.499880287	0.346557829	GLMM - Native
1104	Lepidoptera	Lepidoptera_Group_275	Calicotis_sp	Calicotis_sp	NA	NA	98.58	0.014333333	0.0101	0.027733333	a	0.51134906	0.314610713	GLMM - Native
1105	Lepidoptera	Lepidoptera_Group_276	Noctuidae_sp	Noctuidae_sp	NA	NA	99.94	8.00E-04	0.0091	0.027733333	a	0.505605477	0.349747321	GLMM - Native
1106	Lepidoptera	Lepidoptera_Group_277	Etiella_zinckenella	Etiella_zinckenella	NA	NA	NA	NA	0.0356	0.068	a	NA	NA	NA
1107	Lepidoptera	Lepidoptera_Group_278	Progonia_umbrifera	Progonia_umbrifera	NA	NA	99.41111111	0.008361111	0.0031	0.031619048	a	0.498127301	0.329885062	GLMM - Native
1108	Lepidoptera	Lepidoptera_Group_279	Philodila_astyanor	Philodila_astyanor	P	NA	100	0	0.031	0.053714286	a	0.434185081	0.351881162	GLMM - Native
1109	Lepidoptera	Lepidoptera_Group_28	Tritopterna_capyra	Tritopterna_capyra	NA	NA	100	0	0.0576	0.128	a	0.253101418	0.351881162	GLMM - Non-Native
1110	Lepidoptera	Lepidoptera_Group_280	Herpetogramma_sp	Herpetogramma_sp	NA	NA	NA	NA	0.0337	0.066	a	NA	NA	NA
1111	Lepidoptera	Lepidoptera_Group_281	Mythimna_sp	Mythimna_sp	NA	NA	NA	NA	0.0456	0.0723	a	NA	NA	NA
1112	Lepidoptera	Lepidoptera_Group_282	Stemorrhages_sp	Stemorrhages_sp	NA	NA	99.85	0.002	0.0274	0.05625	a	0.42817535	0.346557829	GLMM - Native
1113	Lepidoptera	Lepidoptera_Group_283	Fautaua_diagonalis	Fautaua_diagonalis	NA	NA	NA	NA	0.0204	0.042833333	a	NA	NA	NA
1114	Lepidoptera	Lepidoptera_Group_284	Anigraea_ochrobasis	Anigraea_ochrobasis	NA	NA	NA	NA	0.0435	0.094	a	NA	NA	NA
1115	Lepidoptera	Lepidoptera_Group_285	Ophiusa_coronata	Ophiusa_coronata	NA	NA	NA	NA	0.0492	0.094	a	NA	NA	NA
1116	Lepidoptera	Lepidoptera_Group_286	Herpetogramma_sp	Herpetogramma_sp	NA	NA	NA	NA	0.0346	0.068526316	a	NA	NA	NA
1117	Lepidoptera	Lepidoptera_Group_287	Rehimena_sp	Rehimena_sp	NA	NA	NA	NA	0.0663	0.125	a	NA	NA	NA
1118	Lepidoptera	Lepidoptera_Group_288	Cryptoblabes_sp	Cryptoblabes_sp	NA	NA	NA	NA	0.0362	0.071	a	NA	NA	NA
1119	Lepidoptera	Lepidoptera_Group_289	Condica_dolorosa	Condica_dolorosa	NA	NA	NA	NA	0.0266	0.047857143	a	NA	NA	NA
1120	Lepidoptera	Lepidoptera_Group_29	Lepidoptera_sp	Crambidae_sp	NA	NA	99.09258333	0.010625	0.0456	0.099032609	a	0.3218294	0.324050421	GLMM - Undet
1121	Lepidoptera	Lepidoptera_Group_290	Rivula_sp	Rivula_sp	NA	NA	NA	NA	0.0263	0.049	a	NA	NA	NA
1122	Lepidoptera	Lepidoptera_Group_291	Baritius_sp	Baritius_sp	NA	NA	NA	NA	0.0221	0.0476	a	NA	NA	NA
1123	Lepidoptera	Lepidoptera_Group_292	Casbia_sp	Casbia_sp	NA	NA	99.36666667	0.009466667	0.0435	0.097611111	a	0.324820916	0.327029064	GLMM - Undet
1124	Lepidoptera	Lepidoptera_Group_293	Cleora_caliginosa	Cleora_caliginosa	E	1	99.88	0.001	0.0264	0.0668	a	0.399613419	0.349214795	GLMM - Native
1125	Lepidoptera	Lepidoptera_Group_294	Bradina_sp	Bradina_sp	NA	NA	99.7	0.003	0.0118	0.026571429	a	0.509734465	0.343910396	GLMM - Native
1126	Lepidoptera	Lepidoptera_Group_295	Erebidae_sp	Noctuidae_sp	NA	NA	NA	NA	0.0389	0.0636	a	NA	NA	NA
1127	Lepidoptera	Lepidoptera_Group_296	Hypolimnas_bolina	Hypolimnas_bolina	P	NA	100	0	0.0339	0.065	a	0.403965423	0.351881162	GLMM - Native
1128	Lepidoptera	Lepidoptera_Group_297	Sameodes_cancellalis	Sameodes_cancellalis	NA	NA	NA	NA	0.0384	0.102318182	a	NA	NA	NA
1129	Lepidoptera	Lepidoptera_Group_298	Praeacedes_atomosella	Praeacedes_atomosella	I	0	99.9	0.001333333	0.0707	0.139666667	a	0.230012655	0.34832809	GLMM - Non-Native
1130	Lepidoptera	Lepidoptera_Group_299	Grammodes_oculata	Grammodes_oculata	NA	NA	NA	NA	0.0301	0.0625	a	NA	NA	NA
1131	Lepidoptera	Lepidoptera_Group_3	Agrius_convolvuli	Agrius_convolvuli	I	0	99.788	0.004866667	0.0643	0.1055	a	0.304424947	0.338994469	GLMM - Undet
1132	Lepidoptera	Lepidoptera_Group_30	Epicephala_sp	Epicephala_sp	NA	NA	100	0	0.0536	0.093	a	0.332467752	0.351881162	GLMM - Undet
1133	Lepidoptera	Lepidoptera_Group_300	Diaphania_indica	Diaphania_indica	I	0	NA	NA	0.0521	0.1	a	NA	NA	NA
1134	Lepidoptera	Lepidoptera_Group_301	Tineidae_sp	Tineidae_sp	NA	NA	NA	NA	0.0385	0.0705	a	NA	NA	NA
1135	Lepidoptera	Lepidoptera_Group_302	Crambinae_sp	Crambinae_sp	NA	NA	100	0	0.0314	0.057	a	0.425325793	0.351881162	GLMM - Native
1136	Lepidoptera	Lepidoptera_Group_303	Pyralidae_sp	Pyralidae_sp	NA	NA	NA	NA	0.0861	0.166	a	NA	NA	NA
1137	Lepidoptera	Lepidoptera_Group_304	Blenina_sp	Blenina_sp	NA	NA	NA	NA	0.0151	0.025	a	NA	NA	NA
1138	Lepidoptera	Lepidoptera_Group_305	Agonopterix_sp	Agonopterix_sp	NA	NA	NA	NA	0.0387	0.082	a	NA	NA	NA
1139	Lepidoptera	Lepidoptera_Group_306	Oecophoridae_sp	Oecophoridae_sp	NA	NA	NA	NA	0.0578	0.116	a	NA	NA	NA
1140	Lepidoptera	Lepidoptera_Group_307	Cryptoblabes_sp	Cryptoblabes_sp	NA	NA	NA	NA	0.0313	0.071	a	NA	NA	NA
1141	Lepidoptera	Lepidoptera_Group_308	Utetheisa_pulchelloides	Utetheisa_pulchelloides	P	NA	100	0	0.0558	0.104388889	a	0.305264348	0.351881162	GLMM - Undet
1142	Lepidoptera	Lepidoptera_Group_309	Eublemma_rivula	Eublemma_rivula	P	NA	NA	NA	0.055	0.103888889	a	NA	NA	NA
1143	Lepidoptera	Lepidoptera_Group_31	Pisistrata_trypheropa	Pisistrata_trypheropa	P	NA	99.89894587	0.009378917	0.0787	0.156222222	a	0.201534188	0.327255285	GLMM - Non-Native
1144	Lepidoptera	Lepidoptera_Group_310	Epicephala_sp	Epicephala_sp	NA	NA	99.84	0.002	0.0384	0.093	a	0.333221916	0.346557829	GLMM - Undet
1145	Lepidoptera	Lepidoptera_Group_311	Notodontidae_sp	Noctuidae_sp	NA	NA	NA	NA	0.0229	0.049	a	NA	NA	NA
1146	Lepidoptera	Lepidoptera_Group_312	Choristoneura_sp	Choristoneura_sp	NA	NA	NA	NA	0.0352	0.064	a	NA	NA	NA
1147	Lepidoptera	Lepidoptera_Group_313	Clepsis_sp	Clepsis_sp	NA	NA	NA	NA	0.015	0.033	a	NA	NA	NA
1148	Lepidoptera	Lepidoptera_Group_314	Lepidoptera_sp	Noctuidae_sp	NA	NA	NA	NA	0.034	0.06	a	NA	NA	NA
1149	Lepidoptera	Lepidoptera_Group_315	Tineidae_sp	Tineidae_sp	NA	NA	NA	NA	0.0176	0.053	a	NA	NA	NA
1150	Lepidoptera	Lepidoptera_Group_316	Luceria_sp	Luceria_sp	NA	NA	100	0.001	0.0217	0.04175	a	0.46718259	0.349214795	GLMM - Native
1151	Lepidoptera	Lepidoptera_Group_317	Erebidae_sp	Erebidae_sp	NA	NA	98.84	0.012	0.0275	0.062	a	0.416882598	0.320533049	GLMM - Native
1152	Lepidoptera	Lepidoptera_Group_318	Drasteria_sp	Drasteria_sp	NA	NA	100	0.001333333	0.0603	0.124333333	a	0.261240351	0.34832809	GLMM - Non-Native
1153	Lepidoptera	Lepidoptera_Group_319	Bathrosterra_sp	Bathrosterra_sp	NA	NA	NA	NA	0.0113	0.05	a	NA	NA	NA
1154	Lepidoptera	Lepidoptera_Group_32	Omiodes_sp	Omiodes_sp	NA	NA	99.86	0.012	0.0498	0.129733333	a	0.253348401	0.320533049	GLMM - Non-Native
1155	Lepidoptera	Lepidoptera_Group_320	Labdia_sp	Labdia_sp	NA	NA	NA	NA	0.0241	0.052	a	NA	NA	NA
1156	Lepidoptera	Lepidoptera_Group_321	Petrelaea_dana	Petrelaea_dana	NA	NA	NA	NA	0.0564	0.096	a	NA	NA	NA
1157	Lepidoptera	Lepidoptera_Group_322	Atteva_sp	Atteva_sp	NA	NA	NA	NA	0.0156	0.031	a	NA	NA	NA
1158	Lepidoptera	Lepidoptera_Group_323	Bradina_sp	Bradina_sp	NA	NA	99.56238095	0.005380952	0.0049	0.026571429	a	0.510744825	0.337646108	GLMM - Native
1159	Lepidoptera	Lepidoptera_Group_324	Chrysodeixis_illuminata	Chrysodeixis_illuminata	NA	NA	NA	NA	0.0134	0.022	a	NA	NA	NA
1160	Lepidoptera	Lepidoptera_Group_325	Hyalobathra_sp	Hyalobathra_sp	NA	NA	NA	NA	0.0578	0.107	a	NA	NA	NA
1161	Lepidoptera	Lepidoptera_Group_326	Gymnoscelis_sp	Gymnoscelis_sp	NA	NA	NA	NA	0.0364	0.065	a	NA	NA	NA
1162	Lepidoptera	Lepidoptera_Group_327	Hydrillodes_funestalis	Hydrillodes_funestalis	NA	NA	99.48	0.005666667	0.0116	0.038277778	a	0.478680364	0.336898153	GLMM - Native
1163	Lepidoptera	Lepidoptera_Group_328	Bastilla_nielseni	Bastilla_nielseni	NA	NA	NA	NA	0.0091	0.0235	a	NA	NA	NA
1164	Lepidoptera	Lepidoptera_Group_33	Phoebis_sp	Alucita_sp	NA	NA	100	0.007	0.0477	0.1155	a	0.282373488	0.333418541	GLMM - Non-Native
1165	Lepidoptera	Lepidoptera_Group_34	Exoteleia_sp	Asymphorodes_sp	NA	NA	100	0.009	0.0482	0.10875	a	0.298373697	0.328233063	GLMM - Undet
1166	Lepidoptera	Lepidoptera_Group_35	Macarostola_pontificalis	Macarostola_pontificalis	E	1	99.7475	0.002805556	0.0601	0.115444444	a	0.2810559	0.344424421	GLMM - Non-Native
1167	Lepidoptera	Lepidoptera_Group_36	Chytolita_sp	Chytolita_sp	NA	NA	100	0	0.0374	0.095	a	0.327602165	0.351881162	GLMM - Undet
1168	Lepidoptera	Lepidoptera_Group_37	Tritopterna_eocnephaea	Tritopterna_eocnephaea	E	1	99.91551282	0.00974359	0.047	0.092692308	a	0.336905814	0.326315678	GLMM - Undet
1169	Lepidoptera	Lepidoptera_Group_38	Lepidoptera_sp	Cosmopterigidae_sp	NA	NA	99.49333333	0.005	0.0139	0.035	a	0.487403173	0.338644642	GLMM - Native
1170	Lepidoptera	Lepidoptera_Group_39	Anatrachyntis_lunulifera	Anatrachyntis_lunulifera	P	NA	99.93566667	0.007975	0.0439	0.095429688	a	0.329546814	0.330885487	GLMM - Undet
1171	Lepidoptera	Lepidoptera_Group_4	Gnathothlibus_erotus	Gnathothlibus_erotus	P	NA	100	0.000809524	0.0223	0.053714286	a	0.434522824	0.349721953	GLMM - Native
1172	Lepidoptera	Lepidoptera_Group_40	Turuptiana_sp	Trissodoris_sp	NA	NA	NA	NA	0.0164	0.029	a	NA	NA	NA
1173	Lepidoptera	Lepidoptera_Group_41	Carposinidae_sp	Carposinidae_sp	NA	NA	100	0	0.0143	0.0295	a	0.500406564	0.351881162	GLMM - Native
1174	Lepidoptera	Lepidoptera_Group_42	Lepidoptera_sp	Lepidoptera_sp	NA	NA	99.75857143	0.006666667	0.0231	0.051232143	a	0.443698513	0.334286762	GLMM - Native
1175	Lepidoptera	Lepidoptera_Group_43	Lepidoptera_sp	Lepidoptera_sp	NA	NA	99.16	0.0182	0.027	0.0732	a	0.389768423	0.304928604	GLMM - Native
1176	Lepidoptera	Lepidoptera_Group_44	Bedellia_sp	Bedellia_sp	NA	NA	NA	NA	0.0993	0.149	a	NA	NA	NA
1177	Lepidoptera	Lepidoptera_Group_45	Acleris_sp	Acleris_sp	NA	NA	99.86333333	0.014333333	0.0708	0.13025	a	0.253022714	0.314610713	GLMM - Non-Native
1178	Lepidoptera	Lepidoptera_Group_46	Hieromantis_ephodophora	Hieromantis_ephodophora	NA	NA	99.70730769	0.007076923	0.0374	0.115307692	a	0.282828945	0.333218342	GLMM - Non-Native
1179	Lepidoptera	Lepidoptera_Group_47	Notodontidae_sp	Notodontidae_sp	NA	NA	99.96363636	0.008227273	0.0796	0.163145833	a	0.189253642	0.330231667	GLMM - Non-Native
1180	Lepidoptera	Lepidoptera_Group_48	Caloptilia_sp	Caloptilia_sp	NA	NA	NA	NA	0.0441	0.083666667	a	NA	NA	NA
1181	Lepidoptera	Lepidoptera_Group_49	Evergestis_sp	Evergestis_sp	NA	NA	99.77785714	0.007357143	0.0429	0.092125	a	0.337395112	0.332489556	GLMM - Undet
1182	Lepidoptera	Lepidoptera_Group_5	Targalla_delatrix	Targalla_delatrix	P	NA	99.944	0.008866667	0.0517	0.105166667	a	0.306644383	0.328577478	GLMM - Undet
1183	Lepidoptera	Lepidoptera_Group_50	Araeopteron_sp	Sigela_sp	NA	NA	100	0.004333333	0.026	0.058625	a	0.422756285	0.340395538	GLMM - Native
1184	Lepidoptera	Lepidoptera_Group_51	Cryptoblabes_plagioleuca	Cryptoblabes_plagioleuca	E	1	99.87857143	0.004228571	0.0478	0.082866667	a	0.359307684	0.340671077	GLMM - Native
1185	Lepidoptera	Lepidoptera_Group_52	Scythris_sp	Scythris_sp	NA	NA	98.66	0.031333333	0.0234	0.083	a	0.369628657	0.273337862	GLMM - Native
1186	Lepidoptera	Lepidoptera_Group_53	Lepidoptera_sp	Lepidoptera_sp	NA	NA	100	0	0.0443	0.077	a	0.372618027	0.351881162	GLMM - Native
1187	Lepidoptera	Lepidoptera_Group_54	Stathmopodidae_sp	Stathmopodidae_sp	NA	NA	99.85333333	0.012	0.0331	0.067666667	a	0.40180918	0.320533049	GLMM - Native
1188	Lepidoptera	Lepidoptera_Group_55	Lascoria_sp	Lascoria_sp	NA	NA	99.93071429	0.007178571	0.0409	0.095429688	a	0.329248069	0.332953887	GLMM - Undet
1189	Lepidoptera	Lepidoptera_Group_56	Tineidae_sp	Tineidae_sp	NA	NA	100	0.006	0.031	0.06075	a	0.417749393	0.336026573	GLMM - Native
1190	Lepidoptera	Lepidoptera_Group_57	Hydrillodes_sechani	Hydrillodes_sechani	E	1	100	0.0096	0.0168	0.041066667	a	0.472693119	0.326685482	GLMM - Native
1191	Lepidoptera	Lepidoptera_Group_58	Araeopteron_sp	Araeopteron_sp	NA	NA	100	0.003	0.0284	0.058625	a	0.422203852	0.343910396	GLMM - Native
1192	Lepidoptera	Lepidoptera_Group_59	Achroia_grisella	Achroia_grisella	P	NA	100	0.012	0.0857	0.169	a	0.180513524	0.320533049	GLMM - Non-Native
1193	Lepidoptera	Lepidoptera_Group_6	Penicillaria_jocosatrix	Penicillaria_jocosatrix	NA	NA	100	0	0.0441	0.087	a	0.347277327	0.351881162	GLMM - Native
1194	Lepidoptera	Lepidoptera_Group_60	Emphylica_sp	Emphylica_sp	NA	NA	99.661	0.0064	0.0685	0.1298	a	0.251415708	0.334982149	GLMM - Non-Native
1195	Lepidoptera	Lepidoptera_Group_61	Hydrillodes_crispipalpus	Hydrillodes_crispipalpus	E	1	99.96933333	0.009933333	0.0136	0.038277778	a	0.480488667	0.325827341	GLMM - Native
1196	Lepidoptera	Lepidoptera_Group_62	Perixera_sp	Perixera_sp	NA	NA	99.42904762	0.006619048	0.0689	0.139714286	a	0.231512946	0.334410885	GLMM - Non-Native
1197	Lepidoptera	Lepidoptera_Group_63	Choreutis_melanopepla	Choreutis_melanopepla	NA	NA	99.78409091	0.002636364	0.0487	0.10825	a	0.297264332	0.344871987	GLMM - Undet
1198	Lepidoptera	Lepidoptera_Group_64	Hypargyria_sp	Hypargyria_sp	NA	NA	100	0.004333333	0.0443	0.091333333	a	0.338194956	0.340395538	GLMM - Undet
1199	Lepidoptera	Lepidoptera_Group_65	Bactra_optanias	Bactra_optanias	P	NA	99.64666667	0.002	0.0072	0.033111111	a	0.491323507	0.346557829	GLMM - Native
1200	Lepidoptera	Lepidoptera_Group_66	Sphacelodes_sp	Cleora_sp	NA	NA	99.96138095	0.008238095	0.0405	0.097611111	a	0.32436354	0.330203634	GLMM - Undet
1201	Lepidoptera	Lepidoptera_Group_67	Lobesia_sp	Lobesia_sp	NA	NA	99.751	0.0115	0.0491	0.1034	a	0.3117513	0.321809763	GLMM - Undet
1202	Lepidoptera	Lepidoptera_Group_68	Schrankia_sp	Schrankia_sp	NA	NA	99.265	0.0127	0.0276	0.0796	a	0.370973528	0.318750157	GLMM - Native
1203	Lepidoptera	Lepidoptera_Group_69	Dudua_sp	Dudua_sp	NA	NA	99.23305556	0.018472222	0.0188	0.064716049	a	0.412297144	0.304253288	GLMM - Native
1204	Lepidoptera	Lepidoptera_Group_7	Progonia_umbrifera	Progonia_umbrifera	NA	NA	99.95666667	0.001	0.0146	0.031619048	a	0.495002451	0.349214795	GLMM - Native
1205	Lepidoptera	Lepidoptera_Group_70	Stemorrhages_thetydalis	Stemorrhages_thetydalis	NA	NA	100	0.009	0.024	0.05625	a	0.431088187	0.328233063	GLMM - Native
1206	Lepidoptera	Lepidoptera_Group_71	Callopistria_alticola	Callopistria_alticola	E	1	99.87333333	0.0036	0.0106	0.033033333	a	0.492216453	0.342326566	GLMM - Native
1207	Lepidoptera	Lepidoptera_Group_72	Callopistria_steevei	Callopistria_steevei	E	1	98.718	0.015533333	0.0067	0.033033333	a	0.497281902	0.311588106	GLMM - Native
1208	Lepidoptera	Lepidoptera_Group_73	Mocis_frugalis	Mocis_frugalis	P	NA	100	0.007333333	0.0533	0.09625	a	0.327315755	0.332551449	GLMM - Undet
1209	Lepidoptera	Lepidoptera_Group_74	Thalassodes_pilaria	Thalassodes_pilaria	P	NA	100	0.007666667	0.0128	0.0283	a	0.506961648	0.331685487	GLMM - Native
1210	Lepidoptera	Lepidoptera_Group_75	Dudua_aprobola	Dudua_aprobola	P	NA	99.98764706	0.004810458	0.0286	0.064716049	a	0.406687433	0.339141998	GLMM - Native
1211	Lepidoptera	Lepidoptera_Group_76	Rhesalides_curvata	Rhesalides_curvata	NA	NA	100	0.005066176	0.0417	0.082111111	a	0.361551908	0.338471081	GLMM - Native
1212	Lepidoptera	Lepidoptera_Group_77	Ectomyelois_ceratoniae	Ectomyelois_ceratoniae	NA	NA	100	0	0.0449	0.11	a	0.292330816	0.351881162	GLMM - Undet
1213	Lepidoptera	Lepidoptera_Group_78	Erechthias_simulans	Erechthias_simulans	P	NA	99.9375	0.00775	0.0561	0.1105	a	0.29391779	0.331469175	GLMM - Undet
1214	Lepidoptera	Lepidoptera_Group_79	Teleiopsis_sp	Teleiopsis_sp	NA	NA	100	0.008166667	0.0683	0.151557692	a	0.209578287	0.33038868	GLMM - Non-Native
1215	Lepidoptera	Lepidoptera_Group_8	Prophantis_sp	Prophantis_sp	NA	NA	99.869	0.0054	0.0418	0.081083333	a	0.364297567	0.337596218	GLMM - Native
1216	Lepidoptera	Lepidoptera_Group_80	Rehimena_sp	Rehimena_sp	NA	NA	100	0.008	0.0208	0.0345	a	0.490050745	0.330820665	GLMM - Native
1217	Lepidoptera	Lepidoptera_Group_81	Bactra_venosana	Bactra_passercula	NA	NA	100	0.007916667	0.0183	0.033111111	a	0.493834747	0.331036763	GLMM - Native
1218	Lepidoptera	Lepidoptera_Group_82	Cnaphalocrocis_hemicrossa	Cnaphalocrocis_hemicrossa	E	1	99.38626984	0.009052381	0.0063	0.034552632	a	0.490352622	0.328097808	GLMM - Native
1219	Lepidoptera	Lepidoptera_Group_83	Lepidoptera_sp	Lepidoptera_sp	NA	NA	99.96340659	0.003725275	0.048	0.105214286	a	0.304680252	0.341996317	GLMM - Undet
1220	Lepidoptera	Lepidoptera_Group_84	Opogona_sp	Opogona_sp	NA	NA	99.79	0.008	0.0528	0.110095238	a	0.294931139	0.330820665	GLMM - Undet
1221	Lepidoptera	Lepidoptera_Group_85	Yponomeutidae_sp	Alucita_sp	NA	NA	99.91	0.012666667	0.0533	0.1155	a	0.28432749	0.318834936	GLMM - Non-Native
1222	Lepidoptera	Lepidoptera_Group_86	Dryadaula_terpsichorella	Dryadaula_terpsichorella	NA	NA	99.96785714	0.014178571	0.0619	0.153	a	0.208642162	0.315001687	GLMM - Non-Native
1223	Lepidoptera	Lepidoptera_Group_87	Vanicela_sp	Vanicela_sp	NA	NA	100	0	0.0431	0.082	a	0.359850012	0.351881162	GLMM - Native
1224	Lepidoptera	Lepidoptera_Group_88	Pelochyta_sp	Asymphorodes_sp	NA	NA	100	0	0.0445	0.092125	a	0.334607815	0.351881162	GLMM - Undet
1225	Lepidoptera	Lepidoptera_Group_89	Clepsis_sp	Clepsis_sp	NA	NA	100	0	0.0175	0.033	a	0.490780252	0.351881162	GLMM - Native
1226	Lepidoptera	Lepidoptera_Group_9	Anticarsia_irrorata	Anticarsia_irrorata	P	NA	100	0.003533333	0.0665	0.130518519	a	0.249019287	0.342502375	GLMM - Non-Native
1227	Lepidoptera	Lepidoptera_Group_90	Tineidae_sp	Tineidae_sp	NA	NA	99.68142857	0.006333333	0.0199	0.06075	a	0.41788708	0.335156109	GLMM - Native
1228	Lepidoptera	Lepidoptera_Group_91	Prays_nephelomima	Prays_nephelomima	NA	NA	100	0	0.0681	0.112	a	0.287799375	0.351881162	GLMM - Undet
1229	Lepidoptera	Lepidoptera_Group_92	Macroglossum_rectans	Macroglossum_hirundo	P	NA	100	0.00075	0.0361	0.086821429	a	0.348011745	0.349880511	GLMM - Native
1230	Lepidoptera	Lepidoptera_Group_93	Hepialidae_sp	Hepialidae_sp	NA	NA	99.20666667	0.0168	0.0922	0.175833333	a	0.170808752	0.308414898	GLMM - Non-Native
1231	Lepidoptera	Lepidoptera_Group_94	Cydia_pseudomalesana	Cydia_pseudomalesana	E	1	100	0	0.0524	0.098	a	0.320372972	0.351881162	GLMM - Undet
1232	Lepidoptera	Lepidoptera_Group_95	Imma_sp	Imma_sp	NA	NA	100	0	0.0229	0.044615385	a	0.458921871	0.351881162	GLMM - Native
1233	Lepidoptera	Lepidoptera_Group_96	Choreutis_sp	Choreutis_sp	NA	NA	NA	NA	0.0572	0.10825	a	NA	NA	NA
1234	Lepidoptera	Lepidoptera_Group_97	Notodontidae_sp	Notodontidae_sp	NA	NA	NA	NA	0.011	0.03	a	NA	NA	NA
1235	Lepidoptera	Lepidoptera_Group_98	Lepidoptera_sp	Cosmopterix_sp	NA	NA	100	0.0034	0.0459	0.094763636	a	0.32944949	0.342854121	GLMM - Undet
1236	Lepidoptera	Lepidoptera_Group_99	Tineidae_sp	Tineidae_sp	NA	NA	100	0	0.048	0.083	a	0.357319381	0.351881162	GLMM - Native
1237	Neuroptera	Neuroptera_Group_1	Pseudomallada_sp	Pseudomallada_sp	NA	NA	99.511	0.0053	0.0465	0.10772	a	0.29943192	0.337858175	GLMM - Undet
1238	Neuroptera	Neuroptera_Group_2	Cunctochrysa_sp	Cunctochrysa_sp	NA	NA	99.582	0.0036	0.0446	0.103222222	a	0.309297928	0.342326566	GLMM - Undet
1239	Neuroptera	Neuroptera_Group_3	Chrysoperla_congrua	Chrysoperla_congrua	P	NA	99.42972222	0.005638889	0.0517	0.103222222	a	0.310038071	0.336970835	GLMM - Undet
1240	Neuroptera	Neuroptera_Group_4	Nineta_sp	Nineta_sp	NA	NA	99.66	0.00925	0.088	0.144577778	a	0.22290243	0.327587782	GLMM - Non-Native
1241	Neuroptera	Neuroptera_Group_5	Chrysopa_sp	Chrysopa_sp	NA	NA	NA	NA	0.0858	0.134	a	NA	NA	NA
1242	Odonata	Odonata_Group_1	Pantala_flavescens	Pantala_flavescens	P	NA	99.71757576	0.003181818	0.0895	0.17775	a	0.164637444	0.343430079	GLMM - Non-Native
1243	Odonata	Odonata_Group_2	Ischnura_aurora	Ischnura_aurora	P	NA	99.75133333	0.008155556	0.0366	0.1183	a	0.276565184	0.33041747	GLMM - Non-Native
1244	Odonata	Odonata_Group_3	Tramea_limbata	Tramea_limbata	P	NA	100	0	0.083	0.17775	a	0.163895691	0.351881162	GLMM - Non-Native
1245	Odonata	Odonata_Group_4	Ischnura_taitensis	Ischnura_taitensis	E	1	99.39	0.006	0.0228	0.064	a	0.409078046	0.336026573	GLMM - Native
1246	Odonata	Odonata_Group_5	Coenagrionidae_sp	Ischnura_sp	NA	NA	NA	NA	0.0383	0.064	a	NA	NA	NA
1247	Odonata	Odonata_Group_6	Tholymis_tillarga	Tholymis_tillarga	P	NA	NA	NA	0.097	0.19	a	NA	NA	NA
1248	Odonata	Odonata_Group_7	Ischnura_cardinalis	Ischnura_cardinalis	E	1	99.8	0.006	0.0432	0.08325	a	0.359029274	0.336026573	GLMM - Native
1249	Psocoptera	Psocoptera_Group_1	Caeciliusidae_sp	Caeciliusidae_sp	NA	NA	NA	NA	0.0984	0.202	a	NA	NA	NA
1250	Psocoptera	Psocoptera_Group_10	Caeciliusidae_sp	Caeciliusidae_sp	NA	NA	99.53964286	0.005178571	0.0464	0.0875	a	0.348024026	0.3381764	GLMM - Native
1251	Psocoptera	Psocoptera_Group_11	Psocoptera_sp	Psocoptera_sp	NA	NA	98.56	0.017333333	0.0823	0.199392857	a	0.137262078	0.307084182	GLMM - Non-Native
1252	Psocoptera	Psocoptera_Group_12	Lepidopsocidae_sp	Lepidopsocidae_sp	NA	NA	100	0	0.0307	0.0665	a	0.399998002	0.351881162	GLMM - Native
1253	Psocoptera	Psocoptera_Group_13	Caeciliusidae_sp	Caeciliusidae_sp	NA	NA	NA	NA	0.0915	0.159	a	NA	NA	NA
1254	Psocoptera	Psocoptera_Group_14	Caecilius_quercus	Caecilius_quercus	NA	NA	NA	NA	0.0918	0.200333333	a	NA	NA	NA
1255	Psocoptera	Psocoptera_Group_15	Lepidopsocidae_sp	Lepidopsocidae_sp	NA	NA	100	0	0.052	0.11	a	0.292330816	0.351881162	GLMM - Undet
1256	Psocoptera	Psocoptera_Group_16	Psocoptera_sp	Psocoptera_sp	NA	NA	NA	NA	0.1023	0.208	a	NA	NA	NA
1257	Psocoptera	Psocoptera_Group_17	Psocidae_sp	Psocidae_sp	NA	NA	NA	NA	0.1033	0.199	a	NA	NA	NA
1258	Psocoptera	Psocoptera_Group_18	Ectopsocus_sp	Ectopsocus_sp	NA	NA	NA	NA	0.1092	0.208	a	NA	NA	NA
1259	Psocoptera	Psocoptera_Group_19	Lepidopsocidae_sp	Lepidopsocidae_sp	NA	NA	97.11	0.029	0.0874	0.1767	a	0.172398238	0.278799302	GLMM - Non-Native
1260	Psocoptera	Psocoptera_Group_2	Lepidopsocidae_sp	Lepidopsocidae_sp	NA	NA	99.95	0.013666667	0.0844	0.159666667	a	0.196652338	0.316296772	GLMM - Non-Native
1261	Psocoptera	Psocoptera_Group_20	Caeciliusidae_sp	Pseudocaeciliidae_sp	NA	NA	NA	NA	0.0407	0.084	a	NA	NA	NA
1262	Psocoptera	Psocoptera_Group_21	Amphipsocidae_sp	Pseudocaeciliidae_sp	NA	NA	100	0	0.0359	0.084	a	0.354796683	0.351881162	GLMM - Native
1263	Psocoptera	Psocoptera_Group_22	Psocoptera_sp	Pseudocaeciliidae_sp	NA	NA	NA	NA	0.0555	0.096	a	NA	NA	NA
1264	Psocoptera	Psocoptera_Group_23	Copostigma_vitiense	Copostigma_vitiense	P	NA	100	0.005952381	0.1015	0.212642857	a	0.118853655	0.336151017	GLMM - Non-Native
1265	Psocoptera	Psocoptera_Group_24	Caeciliusidae_sp	Caeciliusidae_sp	NA	NA	100	0.002666667	0.0862	0.200333333	a	0.133140451	0.344791806	GLMM - Non-Native
1266	Psocoptera	Psocoptera_Group_25	Ectopsocidae_sp	Peripsocus_sp	NA	NA	99.97285714	0.002952381	0.0947	0.195857143	a	0.13898606	0.344036246	GLMM - Non-Native
1267	Psocoptera	Psocoptera_Group_26	Lepidopsocidae_sp	Lepidopsocidae_sp	NA	NA	100	0.000666667	0.0433	0.087866667	a	0.345374889	0.350102545	GLMM - Native
1268	Psocoptera	Psocoptera_Group_27	Ectopsocus_fullawayi	Ectopsocus_fullawayi	P	NA	100	0.003809524	0.1009	0.193285714	a	0.142584372	0.341774306	GLMM - Non-Native
1269	Psocoptera	Psocoptera_Group_28	Psocoptera_sp	Myopsocidae_sp	NA	NA	NA	NA	0.1238	0.229428571	a	NA	NA	NA
1270	Psocoptera	Psocoptera_Group_29	Echmepteryx_madagascariensis	Echmepteryx_madagascariensis	P	NA	NA	NA	0.06	0.11	a	NA	NA	NA
1271	Psocoptera	Psocoptera_Group_3	Lepidopsocidae_sp	Lepidopsocidae_sp	NA	NA	100	0.002	0.0513	0.09385	a	0.331147228	0.346557829	GLMM - Undet
1272	Psocoptera	Psocoptera_Group_30	Lepidopsocidae_sp	Lepidopsocidae_sp	NA	NA	100	0.001	0.0357	0.0665	a	0.400405619	0.349214795	GLMM - Native
1273	Psocoptera	Psocoptera_Group_31	Psocoptera_sp	Peripsocus_sp	NA	NA	NA	NA	0.0489	0.101	a	NA	NA	NA
1274	Psocoptera	Psocoptera_Group_32	Lepidopsocidae_sp	Peripsocus_sp	NA	NA	NA	NA	0.0523	0.101	a	NA	NA	NA
1275	Psocoptera	Psocoptera_Group_33	Nepticulomima_lusiae	Nepticulomima_lusiae	P	NA	NA	NA	0.1042	0.184	a	NA	NA	NA
1276	Psocoptera	Psocoptera_Group_34	Echmepteryx_gumpi	Echmepteryx_gumpi	E	1	NA	NA	0.1014	0.196	a	NA	NA	NA
1277	Psocoptera	Psocoptera_Group_4	Lepidopsocidae_sp	Lepidopsocidae_sp	NA	NA	100	0	0.0827	0.1574	a	0.196926077	0.351881162	GLMM - Non-Native
1278	Psocoptera	Psocoptera_Group_5	Lepidopsocidae_sp	Lepidopsocidae_sp	NA	NA	99.68857143	0.004142857	0.1219	0.219571429	a	0.110795949	0.340896597	GLMM - Non-Native
1279	Psocoptera	Psocoptera_Group_6	Caeciliusidae_sp	Caeciliusidae_sp	NA	NA	NA	NA	0.1352	0.227	a	NA	NA	NA
1280	Psocoptera	Psocoptera_Group_7	Lepidopsocidae_sp	Lepidopsocidae_sp	NA	NA	98.104	0.0201	0.0187	0.087866667	a	0.352873496	0.30023281	GLMM - Native
1281	Psocoptera	Psocoptera_Group_8	Psocoptera_sp	Psocoptera_sp	NA	NA	100	0.011333333	0.0841	0.16	a	0.195449764	0.322235928	GLMM - Non-Native
1282	Psocoptera	Psocoptera_Group_9	Lepidopsocidae_sp	Echmepteryx_lunulata	P	NA	99.70272727	0.002333333	0.0694	0.13855	a	0.232498745	0.345674287	GLMM - Non-Native
1283	Thysanoptera	Thysanoptera_Group_1	Melanthripidae_sp	Melanthripidae_sp	NA	NA	NA	NA	0.12527	0.29325	a	NA	NA	NA
1284	Thysanoptera	Thysanoptera_Group_2	Haplothrips_andresi	Haplothrips_andresi	NA	NA	99.507	0.0067	0.251	0.382	a	0.020523531	0.33419989	GLMM - Non-Native
1285	Thysanoptera	Thysanoptera_Group_3	Franklinothrips_vespiformis	Franklinothrips_vespiformis	I	0	100	0.015166667	0.1295	0.29325	a	0.053424586	0.312509992	GLMM - Non-Native
1286	Thysanoptera	Thysanoptera_Group_4	Megalurothrips_usitatus	Megalurothrips_usitatus	P	NA	100	0.004	0.1034	0.2155625	a	0.115192029	0.341272625	GLMM - Non-Native
1287	Thysanoptera	Thysanoptera_Group_5	Thrips_sp	Thrips_sp	NA	NA	99.641	0.008166667	0.1003	0.2155625	a	0.115915148	0.33038868	GLMM - Non-Native
1288	Thysanoptera	Thysanoptera_Group_6	Selenothrips_rubrocinctus	Selenothrips_rubrocinctus	I	0	100	0.003	0.1585	0.300125	a	0.048758726	0.343910396	GLMM - Non-Native
